# Supplementary material for: Mapping of Two Major QTLs Controlling Flowering Time in Brassica napus Using a High-Density Genetic Map
Source: Plants (Basel). 2022 Oct 7;11(19):2635. doi: 10.3390/plants11192635 (PMC9571212; doi:10.3390/plants11192635)
Supplement: Supplementary file 1 [file plants-11-02635-s001.zip]

Archive with 2 entries (2 files):
- Supplementary Figure1-3 TableS8.pdf
- Supplementary Tables.xlsx
