# Supplementary material for: Mapping of Two Major QTLs Controlling Flowering Time in Brassica napus Using a High-Density Genetic Map
Source: Plants (Basel). 2022 Oct 7;11(19):2635. doi: 10.3390/plants11192635 (PMC9571212; doi:10.3390/plants11192635)
Supplement: Supplementary file 1 [file plants-11-02635-s001.zip › Supplementary Tables.xlsx]

## Sheet: Table S1
Table S1 Days to flowering of 178 individuals in the DH population in Fengyang in 2018-2019/2019-2020/2020-2021
NO. of plant	18FY-1	19FY-1	19FY-2	19FY-3	20FY-1	20FY-2
A0	162	151	154	152	157	156
A1	164	152	154	153	158	159
A2	160	151	152	151	152	152
A3	163	152	155	153	158	158
A4	161	151	151	151	153	153
A5	166	157	156	154	161	160
A6	159	150	150	149	152	152
A7	161	153	153	154	159	158
A8	163	159	156	156	162	164
A9	157	149	148	147	147	148
A10	162	153	152	152	156	154
A11	163	157	157	156	162	162
A12	161	154	155	152	153	155
A13	159	150	150	150	151	152
A14	166	157	157	155	161	161
A15	163	153	153	152	157	158
A16	165	157	156	156	161	161
A17	156	149	147	148	147	146
A18	158	149	146	147	149	150
A20	162	152	151	150	152	153
A21	163	153	152	153	157	158
A22	159	151	150	150	151	152
A23	162	156	153	155	160	160
A24	161	151	149	150	151	153
A25	165	152	151	152	156	156
A26	162	155	154	154	159	159
A27	160	152	152	152	154	156
A28	161	153	153	152	154	156
A29	160	152	152	151	152	156
A30	169	156	157	156	161	162
A31	164	156	154	154	161	161
A32	160	152	151	150	153	154
A33	162	152	150	150	153	155
A34	165	157	156	156	160	161
A35	164	153	152	154	155	155
A36	164	155	153	154	156	158
A37	164	157	157	155	160	161
A38	162	155	154	151	153	157
A39	162	151	150	150	150	152
A40	165	156	156	155	159	161
A41	159	150	149	148	149	149
A42	167	157	157	152	152	156
A43	167	157	156	155	159	160
A44	162	156	153	155	161	161
A45	165	158	157	155	160	160
A46	160	152	150	150	151	151
A47	162	155	152	153	159	157
A48	163	156	153	153	160	160
A49	157	149	148	148	146	148
A50	164	156	154	154	161	161
A51	162	156	154	153	158	159
A52	158	151	148	149	150	148
A53	162	155	154	152	156	157
A54	159	150	149	147	146	150
A55	161	153	152	152	153	154
A56	162	153	152	152	153	154
A57	161	152	152	152	157	157
A58	159	150	149	145	150	151
A59	162	153	153	152	148	150
A60	160	151	152	150	152	152
A61	167	159	158	158	163	163
A62	165	155	153	153	159	159
A63	167	154	151	152	152	152
A64	164	154	153	155	159	159
A65	162	152	151	151	152	153
A66	163	155	155	153	158	159
A67	166	157	158	156	162	162
A68	159	152	150	152	152	152
A69	165	156	157	156	161	162
A70	159	150	149	149	150	151
A71	162	153	153	153	151	152
A72	159	151	150	149	149	150
A73	163	153	153	154	158	160
A74	164	157	155	155	161	162
A75	168	158	158	159	164	164
A76	161	155	152	153	154	160
A77	163	155	155	155	159	160
A78	167	160	158	158	162	163
A79	162	155	153	153	157	159
A80	167	155	155	153	161	161
A81	158	150	150	149	149	150
A82	163	152	152	150	153	156
A83	159	151	150	149	151	150
A84	163	155	152	151	154	157
A85	165	156	153	153	161	161
A86	162	154	152	152	158	157
A87	160	151	149	150	156	157
A88	164	154	153	154	159	159
A89	162	150	150	150	152	151
A90	162	152	155	152	158	158
A91	165	152	150	151	155	156
A92	166	156	155	155	161	160
A93	160	151	150	152	152	154
A94	168	158	157	158	165	164
A95	161	153	152	150	155	155
A96	165	155	155	152	160	160
A97	166	153	153	153	160	160
A98	159	150	150	150	150	151
A99	164	156	157	155	161	161
A100	163	153	155	151	158	158
A101	157	150	148	147	150	150
A102	165	158	157	156	162	162
A103	163	152	153	151	152	150
A104	156	150	149	149	150	151
A105	162	152	152	152	159	156
A106	159	150	152	150	151	151
A107	162	153	156	154	158	158
A108	163	155	156	153	160	160
A109	163	154	152	154	160	160
A110	160	153	153	152	156	154
A111	158	150	150	148	149	148
A112	168	158	160	158	164	164
A113	167	152	151	151	158	159
A114	164	153	153	152	158	157
A115	164	153	154	152	160	158
A116	161	152	151	150	153	154
A117	162	153	153	153	156	157
A118	163	156	155	154	160	160
A119	165	156	157	154	160	160
A120	160	151	150	150	152	152
A121	158	150	149	146	150	150
A122	161	152	149	150	151	151
A123	166	154	151	152	156	155
A125	164	156	155	155	160	160
A126	160	151	151	150	148	147
A127	164	157	154	154	160	163
A128	160	149	147	146	147	147
A129	166	157	156	157	162	161
A130	165	154	152	154	160	161
A131	162	155	152	152	157	156
A132	167	156	156	156	162	161
A133	162	157	154	157	162	162
A134	162	152	152	150	156	156
A135	167	155	153	152	156	155
A136	166	159	157	157	163	163
A137	163	155	153	152	158	160
A138	164	155	152	153	158	156
A139	162	153	153	152	156	157
A140	160	153	153	152	153	152
A141	165	157	155	156	164	162
A142	162	154	152	153	155	156
A143	160	150	150	148	150	149
A144	165	155	154	152	159	159
A145	166	157	155	157	160	161
A146	167	157	158	154	159	159
A148	161	152	151	152	152	152
A149	162	152	150	152	153	155
A150	164	154	155	152	160	159
A151	160	151	151	152	156	153
A152	161	152	153	150	156	158
A153	158	149	148	147	149	149
A154	162	152	151	151	153	152
A155	164	156	154	155	159	159
A156	163	151	151	150	158	157
A157	159	150	152	150	152	151
A158	163	154	154	154	158	159
A159	161	152	152	152	158	158
A160	162	152	151	152	155	153
A161	167	156	157	155	161	160
A162	160	151	149	149	151	151
A163	156	150	150	148	152	151
A164	162	152	151	152	154	154
A165	171	160	159	159	164	164
A166	163	154	154	154	158	159
A167	160	151	150	150	153	153
A168	160	151	150	151	150	152
A169	159	150	148	149	152	150
A171	160	150	149	149	152	155
A172	161	153	152	151	155	152
A173	164	153	152	152	155	157
A174	164	155	153	152	159	159
A175	161	151	150	151	152	154
A176	167	156	155	156	161	162
A177	162	151	152	152	155	155
A178	162	154	155	153	160	159
A179	161	152	153	152	159	156
A180	160	150	151	151	159	159
A181	165	155	158	155	160	159

## Sheet: Table S2
Table S2 The sequence data quality of 178 individuals in the DH population and two parents
Sample_Name	Read_Num	Total_base	GC_Content	Q20_rate	Q30_rate
158A	34127680	5064588459	40.24	98.79	95.27
SGDH284	36181972	5362611753	38.59	98.9	95.6
A0	14925104	2214504537	38.39	98.75	95.13
A1	15400300	2284420279	38.94	98.82	95.35
A2	15532420	2302875161	41.82	98.81	95.38
A3	15989944	2371570197	38.83	98.8	95.29
A4	19995200	2964348923	39.18	98.73	95.1
A5	16586328	2456646078	39.17	98.56	94.62
A6	16086104	2383942798	40.13	98.83	95.4
A7	13336154	1978440528	40.15	98.81	95.35
A8	15379404	2281077753	42.05	98.86	95.53
A9	13669758	2026947887	38.65	98.76	95.18
A10	17051074	2528818148	41.19	98.86	95.5
A11	14134594	2096461856	40	98.84	95.42
A12	14976922	2222585820	39.52	98.76	95.14
A13	16611142	2464387916	38.59	98.8	95.28
A14	15412332	2285328319	38.92	98.68	94.95
A15	15923546	2362665148	39.54	98.78	95.23
A16	21301772	3158989611	40.59	98.74	95.13
A17	15158468	2247916049	40.08	98.62	94.78
A18	15299706	2269509065	38.96	98.8	95.3
A20	15282236	2267387633	40.13	98.76	95.19
A21	14497820	2151351777	39.27	98.77	95.21
A22	16842296	2499097660	38.83	98.74	95.1
A23	15167354	2250367988	40.79	98.83	95.39
A24	13676590	2028157240	39.15	98.7	94.99
A25	15545728	2305819999	38.41	98.81	95.35
A26	15684388	2324424563	40.84	98.74	95.19
A27	16522654	2450781608	38.89	98.78	95.28
A28	16119122	2388680593	40.91	98.73	95.14
A29	15034304	2228764262	39.24	98.82	95.38
A30	13590140	2015835648	40.75	98.83	95.43
A31	15836908	2348673391	40.92	98.83	95.44
A32	15143060	2245614900	40.78	98.79	95.31
A33	18164774	2692561320	40.82	98.79	95.31
A34	15994154	2372132888	40.64	98.85	95.49
A35	14487442	2149979405	38.93	98.74	95.1
A36	16617852	2464666896	43.05	98.97	95.87
A37	14197038	2104874656	40.53	98.74	95.18
A38	18073196	2687895162	42.94	99.07	96.2
A39	16830716	2495595750	41.47	98.79	95.31
A40	14314678	2122797586	41.48	98.72	95.11
A41	15315270	2275940713	38.63	98.98	95.86
A42	13047766	1935109812	38.99	98.76	95.18
A43	14504938	2151498341	38.4	98.72	95.07
A44	14749002	2187626878	39.13	98.79	95.26
A45	12017438	1771582896	38.09	98.29	93.95
A46	9747580	1437902476	38.08	98.37	94.18
A47	10540670	1557545890	40.33	98.48	94.43
A48	10397776	1536093290	40.56	98.54	94.64
A49	10158336	1499427486	38.12	98.28	93.9
A50	9885286	1461141777	38.01	98.52	94.52
A51	11168796	1648891652	38.32	98.35	94.08
A52	9965368	1470800007	39.49	98.28	93.9
A53	10027220	1482016636	38.77	98.52	94.56
A54	9314990	1377204364	38.08	98.5	94.47
A55	11452904	1692237675	41.28	98.47	94.47
A56	10286292	1520628230	37.89	98.49	94.43
A57	12002914	1773340741	40.42	98.48	94.45
A58	11929718	1763671686	38.51	98.51	94.52
A59	11514346	1698890198	38.07	98.34	94.06
A60	12158422	1792587510	39.12	98.4	94.25
A61	11881844	1749257744	39.75	98.18	93.67
A62	11933426	1760704009	38.57	98.4	94.24
A63	12287712	1810523724	39	98.24	93.81
A64	12086714	1780354530	39.95	98.16	93.58
A65	14702860	2169508662	38.59	98.42	94.29
A66	10317566	1522612032	40.22	98.43	94.34
A67	11064776	1631468509	38.52	98.27	93.88
A68	10655032	1571644269	38.07	98.36	94.09
A69	13289692	1958826908	38.45	98.3	93.95
A70	11211660	1654233963	39.17	98.42	94.29
A71	11802458	1741009418	37.69	98.3	93.95
A72	10745520	1585678723	38.29	98.41	94.27
A73	10955792	1614823823	38.69	98.22	93.77
A74	11378914	1679334259	38.53	98.42	94.3
A75	11659428	1717815606	39.42	98.26	93.88
A76	10428738	1535881253	38.1	98.14	93.54
A77	11129106	1641908513	38.05	98.41	94.3
A78	9980820	1474010027	38.37	98.41	94.26
A79	11082238	1634017898	38.55	98.31	94.01
A80	10241742	1511770193	37.91	98.37	94.14
A81	12093498	1783404805	38.24	98.32	94.03
A82	10992878	1622573244	37.83	98.4	94.23
A83	12468898	1839885161	38.36	98.36	94.12
A84	11078012	1634727203	38.04	98.41	94.26
A85	10485344	1545371399	39.01	98.21	93.74
A86	10692698	1578960097	38.52	98.44	94.33
A87	12009162	1769935250	38.35	98.24	93.81
A88	10415692	1534524571	38.5	98.15	93.56
A89	11056446	1632325973	38.14	98.43	94.33
A90	9999214	1476128072	40.28	98.46	94.42
A91	11152788	1645431054	38.28	98.33	94.06
A92	10763562	1588726974	38.24	98.4	94.23
A93	12767442	1883737649	38.08	98.33	94.03
A94	9646460	1423986656	38.15	98.42	94.3
A95	9785180	1443275189	38.07	98.31	93.97
A96	11215868	1652397276	38.13	98.25	93.82
A97	12038434	1774202282	38.11	98.28	93.9
A98	10770538	1588790693	38.33	98.39	94.2
A99	11019322	1626636643	38.11	98.44	94.29
A100	13182840	1948711107	37.96	98.57	94.66
A101	12544500	1851503454	39.58	98.51	94.51
A102	11243518	1659278262	40.04	98.48	94.43
A103	10874064	1604891234	38.5	98.48	94.44
A104	11419676	1685992319	38.25	98.45	94.34
A105	10616312	1566493940	38.31	98.44	94.29
A106	12859446	1900161246	39.11	98.64	94.87
A107	11551624	1707433658	38.31	98.57	94.65
A108	12057684	1781340297	38.42	98.47	94.36
A109	12240698	1808785895	38.77	98.54	94.58
A110	10803420	1598155228	39.5	98.66	94.94
A111	10864230	1605344516	38.27	98.51	94.46
A112	11528186	1704858914	38.22	98.65	94.88
A113	12196714	1802975812	39.76	98.57	94.68
A114	11768048	1740259486	38.36	98.57	94.63
A115	15199074	2254547889	40.34	98.99	95.87
A116	18290892	2714219499	38.68	98.92	95.61
A117	16698672	2477459985	38.98	98.93	95.66
A118	15692814	2329759487	38.8	99.03	95.95
A119	14112996	2092852919	38.33	98.93	95.7
A120	14492366	2147658978	38.58	98.85	95.42
A121	15572566	2309009059	38.57	98.92	95.66
A122	13673608	2029903206	38.32	98.99	95.88
A123	12922088	1915986243	38.84	98.92	95.65
A125	12719606	1886568265	40.34	98.95	95.77
A126	13911882	2063303614	39.55	98.96	95.8
A127	16485090	2446248930	39.46	98.96	95.79
A128	15681564	2326209162	39.25	98.96	95.78
A129	16276212	2414045835	39.78	99.05	96.07
A130	15124860	2243245090	38.66	98.96	95.77
A131	15345770	2276614313	38.71	98.9	95.56
A132	16107170	2389138452	38.48	98.93	95.68
A133	13574068	2009643038	39.12	98.85	95.48
A134	13586338	2014610387	38.74	98.9	95.58
A135	14555250	2159727987	38.66	99.01	95.9
A136	15114220	2240078459	39.12	98.9	95.6
A137	14196770	2106491142	40.05	98.94	95.71
A138	13625508	2021251370	39.97	98.99	95.9
A139	16651434	2470917341	39.29	98.97	95.8
A140	15701972	2328763831	38.55	98.91	95.63
A141	14252338	2114147159	39.84	99.02	95.99
A142	14072534	2087813339	38.44	98.94	95.67
A143	15375292	2281052318	38.58	98.89	95.53
A144	16612428	2465401750	38.5	98.93	95.64
A145	14904204	2212552317	39.1	99.01	95.92
A146	15098654	2239762265	38.87	98.9	95.56
A148	14769062	2193308714	38.29	99.01	95.88
A149	15221546	2258394085	39.02	98.93	95.67
A150	13482026	2000737258	39.35	98.94	95.66
A151	13182832	1956271555	38.49	98.94	95.67
A152	14438232	2143648980	38.87	98.97	95.77
A153	13623094	2021649191	38.61	98.93	95.65
A154	14380320	2134444511	38.26	99.01	95.9
A155	13675064	2028154090	38.29	98.92	95.62
A156	15894740	2355915740	38.75	98.87	95.44
A157	16717342	2479058334	38.08	98.87	95.44
A158	15245292	2262143726	38.94	98.99	95.84
A159	16782322	2486779577	38.33	98.87	95.46
A160	15748110	2335470549	38.35	98.96	95.77
A161	13884240	2060064050	38.77	98.96	95.78
A162	14152180	2098609889	39.32	98.91	95.58
A163	14848582	2201500358	38.7	98.91	95.6
A164	15637770	2318837764	38.37	98.91	95.61
A165	17393576	2578658417	42.09	99.01	95.93
A166	17168010	2544632313	43.07	99.11	96.31
A167	13886188	2059980306	38.27	98.94	95.7
A168	15851370	2351562337	38.15	98.89	95.52
A169	15173396	2250350078	38.42	98.92	95.64
A171	14895860	2209310290	38.65	98.97	95.81
A172	13654300	2024018115	38.33	98.86	95.45
A173	14207182	2107142325	38.43	98.99	95.85
A174	15325800	2273481237	38.25	98.92	95.63
A175	14574434	2162304610	38.28	98.91	95.59
A176	15339054	2274558090	38.55	98.91	95.63
A177	16781570	2489661531	38.51	98.91	95.61
A178	15583940	2311740625	38.59	98.92	95.65
A179	12750480	1892088345	38.9	99.01	95.95
A180	16476970	2444354418	38.1	98.92	95.65
A181	14875552	2207114963	39.11	98.97	95.8

## Sheet: Table S3
Table S3 Distribution of SNPs on 19 genetic linkage groups.
Group	Bin marker_Num	Linkage leght (cM)	Average distance between markers (cM/marker)
A01	254	273.9	1.07835
A02	204	186.56	0.91451
A03	148	178.81	1.20818
A04	243	197.38	0.812263
A05	146	132.31	0.906233
A06	91	86.89	0.954835
A07	169	124.66	0.737633
A08	193	231.55	1.19974
A09	162	259.02	1.59889
A10	115	148.11	1.28791
C01	98	154.46	1.57612
C02	130	155.86	1.19892
C03	154	214.18	1.39078
C04	126	233.56	1.85365
C05	130	152.63	1.17408
C06	141	190.81	1.35326
C07	56	96.54	1.72393
C08	149	135.54	0.909664
C09	68	115.24	1.69471
Total	2777	3268.01	1.17681

## Sheet: Table S4
Table S4 The bin marker information and the genotype of the 178 individuals in DH population and two parents
Group	Position (cM)	MarkerID	A0	A1	A2	A3	A4	A5	A6	A7	A8	A9	A10	A11	A12	A13	A14	A15	A16	A17	A18	A20	A21	A22	A23	A24	A25	A26	A27	A28	A29	A30	A31	A32	A33	A34	A35	A36	A37	A38	A39	A40	A41	A42	A43	A44	A45	A46	A47
A01	0.5	chrA01_bin80	2	1	2	0	0	2	2	1	2	2	2	0	2	0	2	2	2	2	2	0	0	0	2	1	2	2	0	0	2	2	0	2	0	2	0	2	0	0	0	2	2	0	2	2	0	2	0
A01	0.73	chrA01_bin81	2	1	2	0	0	2	2	1	2	2	2	0	2	0	2	2	2	2	2	0	0	0	2	1	2	2	0	0	2	2	0	2	0	2	0	2	0	0	0	2	2	0	2	2	0	2	0
A01	1.24	chrA01_bin82	2	1	2	0	0	2	2	1	2	2	2	0	2	0	2	2	2	2	2	0	0	0	2	1	2	2	0	0	2	2	0	2	0	2	0	2	0	0	0	2	2	0	2	2	0	2	0
A01	1.52	chrA01_bin83	2	1	2	0	0	2	2	1	2	2	2	0	2	0	2	2	2	2	2	0	0	0	2	1	2	2	0	0	2	2	0	2	0	2	0	2	0	0	0	2	2	0	2	2	0	2	0
A01	1.8	chrA01_bin84	2	1	2	0	0	2	2	1	2	2	2	0	2	0	2	2	2	2	2	0	0	0	2	1	2	2	0	0	2	2	0	2	0	2	0	2	0	0	0	2	2	0	2	2	0	2	0
A01	2.65	chrA01_bin85	2	2	2	0	0	2	2	1	2	2	2	0	2	0	2	2	2	2	2	0	0	0	2	1	2	2	0	0	2	2	0	2	0	2	0	2	0	0	0	2	2	0	2	2	0	2	0
A01	3.21	chrA01_bin86	2	2	2	0	0	2	2	1	2	2	2	0	2	0	2	2	2	2	2	0	0	0	2	1	2	2	0	0	2	2	0	2	0	2	0	2	0	0	0	2	2	0	2	2	0	2	0
A01	3.77	chrA01_bin87	2	2	2	0	0	2	2	1	2	2	2	0	2	0	2	2	2	2	2	0	0	0	2	1	2	2	0	0	2	2	0	2	0	2	0	2	0	0	0	2	2	0	2	2	0	2	0
A01	4.05	chrA01_bin88	2	2	2	0	0	2	2	1	2	2	2	0	2	0	2	2	2	2	2	0	0	0	2	1	2	2	0	0	2	2	0	2	0	2	0	2	0	0	0	2	2	0	2	2	0	2	0
A01	4.33	chrA01_bin89	2	2	2	0	0	2	2	1	2	2	2	0	2	0	2	2	2	2	2	0	0	0	2	1	2	2	0	0	2	2	0	2	0	2	0	2	0	0	0	2	2	0	2	2	0	2	0
A01	4.61	chrA01_bin90	2	2	2	0	1	2	2	1	2	2	2	0	2	0	2	2	2	2	2	0	0	0	2	1	2	2	0	0	2	2	0	2	0	2	0	2	0	0	0	2	2	0	2	2	0	2	0
A01	5.74	chrA01_bin91	2	2	2	0	1	2	2	1	2	2	2	0	2	0	2	2	2	2	2	0	0	0	2	1	2	2	0	0	2	2	0	2	0	2	0	2	0	0	0	2	2	0	2	2	0	2	0
A01	9.48	chrA01_bin92	2	2	2	0	1	2	2	2	1	1	1	0	2	0	2	2	2	2	1	0	0	0	2	0	2	2	0	0	2	2	0	2	0	2	2	2	0	0	0	2	2	0	1	2	0	2	0
A01	11.24	chrA01_bin93	2	2	2	0	1	2	2	2	1	1	1	0	2	0	2	2	2	2	1	0	0	0	2	0	2	2	0	0	2	2	0	2	0	2	2	2	0	0	0	2	2	0	1	2	0	2	0
A01	13.78	chrA01_bin94	2	2	2	0	1	2	2	2	1	2	1	0	2	0	2	2	2	2	2	0	0	0	2	0	2	2	0	0	2	2	0	2	0	2	0	2	0	0	0	2	2	0	2	2	0	2	0
A01	15.46	chrA01_bin95	2	2	2	0	0	2	2	2	2	2	2	0	2	0	2	2	2	2	2	0	0	0	2	0	2	2	0	0	2	2	0	2	0	2	0	2	0	0	0	2	2	0	2	2	0	2	0
A01	15.74	chrA01_bin96	2	2	2	0	0	2	2	2	2	2	2	0	2	0	2	2	2	2	2	0	0	0	2	0	2	2	0	0	2	2	0	2	0	2	0	2	0	0	0	2	2	0	2	2	0	2	0
A01	16.02	chrA01_bin97	2	2	2	0	0	2	2	2	2	2	2	0	2	0	2	2	2	2	2	0	0	0	2	0	2	2	0	0	2	2	0	2	0	2	0	2	0	0	0	2	2	0	2	2	0	2	0
A01	16.59	chrA01_bin98	2	2	2	0	0	2	2	2	2	2	2	0	2	0	2	2	2	2	2	0	0	0	2	0	2	2	0	0	2	2	0	2	0	2	0	2	0	0	0	2	2	0	2	2	0	2	0
A01	17.15	chrA01_bin99	2	2	2	0	0	2	2	2	2	2	2	0	2	0	2	2	2	2	2	0	0	0	2	0	2	2	0	0	2	2	0	2	0	2	0	2	0	0	0	2	2	0	2	2	0	2	0
A01	17.43	chrA01_bin100	2	2	2	0	0	2	2	2	2	2	2	0	2	0	2	2	2	2	2	0	0	0	2	0	2	2	0	0	2	2	0	2	0	2	0	2	0	0	0	2	2	0	2	2	0	2	0
A01	23.65	chrA01_bin106	2	2	2	0	0	2	2	2	2	2	2	0	2	0	2	2	2	2	2	0	0	0	2	0	2	2	0	0	2	2	0	2	2	2	0	2	0	0	0	2	2	0	2	2	2	2	0
A01	23.93	chrA01_bin107	2	2	2	0	0	2	2	2	2	2	2	0	2	0	2	2	2	2	2	0	0	0	2	0	2	2	0	0	2	2	0	2	2	2	0	2	0	0	0	2	2	0	2	2	2	2	0
A01	27.87	chrA01_bin108	2	2	2	0	0	2	2	2	2	2	2	0	2	0	2	2	2	2	2	0	0	0	2	0	2	2	0	0	2	2	0	2	0	2	0	2	0	0	0	2	2	0	2	2	0	2	0
A01	28.15	chrA01_bin109	2	2	2	0	0	2	2	2	2	2	2	0	2	0	2	2	2	2	2	0	0	0	2	0	2	2	0	0	2	2	0	2	0	2	0	2	0	0	0	2	2	0	2	2	0	2	0
A01	28.43	chrA01_bin110	2	2	2	0	0	2	2	2	2	2	2	0	2	0	2	2	2	2	2	0	0	0	2	0	2	2	0	0	2	2	0	2	0	2	0	2	0	0	0	2	2	0	2	2	0	2	0
A01	29	chrA01_bin111	2	2	2	0	0	2	2	2	2	2	2	0	2	0	2	2	2	2	2	0	0	0	2	0	2	2	0	0	2	2	0	2	0	2	0	2	0	0	0	2	2	0	2	2	0	2	0
A01	29.26	chrA01_bin112	2	2	2	0	0	2	2	2	2	2	2	0	2	0	2	2	2	2	2	0	0	0	2	0	2	2	0	0	2	2	0	2	0	2	0	2	0	0	0	2	2	0	2	2	0	2	0
A01	30.37	chrA01_bin113	2	0	2	0	0	2	2	2	2	2	2	0	2	0	2	2	2	2	2	0	0	0	2	0	2	2	0	0	2	2	0	2	0	2	0	2	0	0	0	2	2	0	2	2	0	2	0
A01	30.93	chrA01_bin114	2	0	2	0	0	2	2	2	2	2	2	0	2	0	2	2	2	2	2	0	0	0	2	0	2	2	0	0	2	2	0	2	0	2	0	2	0	0	0	2	2	0	2	2	0	2	0
A01	30.93	chrA01_bin115	2	0	2	0	0	2	2	2	2	2	2	0	2	0	2	2	2	2	2	0	0	0	2	0	2	2	0	0	2	2	0	2	0	2	0	2	0	0	0	2	2	0	2	2	0	2	0
A01	38.3	chrA01_bin120	0	2	2	0	0	2	2	2	2	2	2	0	2	0	2	2	2	2	2	0	0	0	2	0	2	2	0	0	2	2	0	2	0	2	0	2	0	0	0	0	2	0	2	2	0	2	0
A01	39.14	chrA01_bin121	0	2	2	0	0	2	2	2	2	2	2	0	2	0	2	2	2	2	2	0	0	0	2	1	2	2	0	0	2	2	0	2	0	2	0	2	0	0	0	0	2	0	2	2	0	2	0
A01	39.71	chrA01_bin122	0	2	2	0	0	2	2	2	2	2	2	0	2	0	2	2	2	2	2	0	0	0	2	1	2	2	0	0	2	2	0	2	0	2	0	2	0	0	0	0	2	0	2	2	0	2	0
A01	39.99	chrA01_bin123	0	2	2	0	0	2	2	2	2	2	2	0	2	0	2	2	2	2	2	0	0	0	2	1	2	2	0	0	2	2	0	2	0	2	0	2	0	0	0	0	2	0	2	2	0	2	0
A01	40.55	chrA01_bin124	0	2	2	0	0	2	2	2	2	2	2	0	2	0	2	2	2	2	2	0	0	0	2	1	2	2	0	0	2	2	0	2	0	2	0	2	0	0	0	0	2	0	2	2	0	2	0
A01	41.39	chrA01_bin125	0	2	2	0	0	2	2	2	2	2	2	0	2	0	2	2	2	2	2	0	0	0	2	1	2	2	0	0	2	2	0	2	0	2	0	2	0	0	0	0	2	0	2	2	0	2	0
A01	41.95	chrA01_bin126	0	2	2	0	0	2	2	2	2	2	2	0	2	0	2	2	2	2	2	0	0	0	2	1	2	2	0	0	2	2	0	2	0	2	0	2	0	0	0	0	2	0	2	2	0	2	0
A01	43.08	chrA01_bin127	0	2	2	0	0	2	2	2	2	2	2	0	2	0	2	2	2	2	2	0	0	0	2	1	2	2	0	0	2	2	0	2	0	0	0	2	0	0	0	0	2	0	2	2	0	2	0
A01	43.92	chrA01_bin128	0	2	2	0	0	2	2	2	2	2	2	0	2	0	2	2	2	2	2	0	0	0	2	1	2	2	0	0	2	2	0	2	0	0	0	2	0	0	0	0	2	0	2	2	0	2	0
A01	45.05	chrA01_bin129	0	2	2	0	0	2	2	2	2	2	2	0	2	0	2	2	2	2	2	0	0	0	2	1	2	2	0	0	2	2	0	2	0	0	0	2	0	0	0	0	2	0	2	2	0	2	0
A01	45.33	chrA01_bin130	0	2	2	0	0	2	2	2	2	2	2	0	2	0	2	2	2	2	2	0	0	0	2	1	2	2	0	0	2	2	0	2	0	0	0	2	0	0	0	0	2	0	2	2	0	2	0
A01	45.89	chrA01_bin131	0	2	2	0	0	2	2	0	2	2	2	0	2	0	2	2	2	2	2	0	0	0	2	1	2	2	0	0	2	2	0	2	0	0	0	2	0	0	0	0	2	0	2	2	0	2	0
A01	46.17	chrA01_bin132	0	1	2	0	0	2	2	0	2	2	2	0	2	0	2	2	2	2	2	0	0	0	2	1	2	2	0	0	2	2	0	2	0	0	0	2	0	0	0	0	2	0	2	2	0	2	0
A01	46.7	chrA01_bin133	0	1	2	0	0	2	2	0	2	2	2	0	2	0	2	2	2	2	2	0	0	0	2	1	2	2	0	0	2	2	0	2	0	0	0	2	0	0	0	0	2	0	2	2	0	2	0
A01	46.95	chrA01_bin134	0	1	2	0	0	2	2	0	2	2	2	0	2	0	2	2	2	2	2	0	0	0	2	1	2	2	0	0	2	2	0	2	0	0	0	2	0	0	0	0	2	0	2	2	0	2	0
A01	49.2	chrA01_bin135	0	2	2	0	0	2	2	0	2	2	2	0	2	2	2	2	2	2	2	0	0	0	2	1	2	2	0	0	2	2	0	2	0	0	0	2	0	0	0	0	2	0	2	2	0	2	0
A01	50.32	chrA01_bin136	0	2	2	0	0	2	2	0	2	2	2	0	2	2	2	2	2	2	2	0	0	0	2	1	2	2	0	0	2	2	0	2	0	0	0	2	0	0	0	0	2	0	2	2	0	0	0
A01	50.61	chrA01_bin137	0	2	2	0	0	2	2	0	2	2	2	0	2	2	2	2	2	2	2	0	0	0	2	1	2	2	0	0	2	2	0	2	0	0	0	2	0	0	0	0	2	0	2	2	0	0	0
A01	51.17	chrA01_bin138	0	2	2	0	0	2	2	0	2	2	2	0	2	2	2	2	2	2	2	0	0	0	2	1	2	2	0	0	2	2	0	2	0	0	0	2	0	0	0	0	2	0	2	2	0	0	0
A01	51.45	chrA01_bin139	0	2	2	0	0	2	2	0	2	2	2	0	2	2	2	2	2	2	2	0	0	0	2	1	2	2	0	0	2	2	0	2	0	0	0	2	0	0	0	0	2	0	2	2	0	0	0
A01	51.73	chrA01_bin140	0	2	2	0	0	2	2	0	2	2	2	0	2	2	2	2	2	2	2	0	0	0	2	1	2	2	0	0	2	2	0	2	0	0	0	2	0	0	0	0	2	0	2	2	0	0	0
A01	52.85	chrA01_bin141	0	0	2	0	0	2	2	0	2	2	2	0	2	2	2	2	2	2	2	0	0	0	2	1	2	2	0	0	2	2	0	2	0	0	0	2	0	0	0	0	2	0	2	2	0	0	0
A01	53.13	chrA01_bin142	0	0	2	0	0	2	2	0	2	2	2	0	2	2	2	2	2	2	2	0	0	0	2	1	2	2	0	0	2	2	0	2	0	0	0	2	0	0	0	0	2	0	2	2	0	0	0
A01	53.7	chrA01_bin143	0	0	2	0	0	2	2	0	2	2	2	0	2	2	2	2	2	2	2	0	0	0	2	1	2	2	0	0	2	2	0	2	0	0	0	2	0	0	0	0	2	0	2	2	0	0	0
A01	53.98	chrA01_bin144	0	0	2	0	0	2	2	0	2	2	2	0	2	2	2	2	2	2	2	0	0	0	2	1	2	2	0	0	2	2	0	2	0	0	0	2	0	0	0	0	2	0	2	2	0	0	0
A01	54.26	chrA01_bin145	0	0	2	0	0	2	2	0	2	2	2	0	2	2	2	2	2	2	2	0	0	0	2	1	2	2	0	0	2	2	0	2	0	0	0	2	0	0	0	0	2	0	2	2	0	0	0
A01	54.54	chrA01_bin146	0	0	2	0	0	2	2	0	2	2	2	0	2	2	2	2	2	2	2	0	0	0	2	1	2	2	0	0	2	2	0	2	0	0	0	2	0	0	0	0	2	0	2	2	0	0	0
A01	55.66	chrA01_bin147	0	0	2	0	0	2	2	0	2	2	2	0	2	2	2	2	2	2	2	0	0	0	2	1	2	2	0	0	2	2	0	2	0	0	0	2	0	0	0	0	2	0	2	2	0	0	0
A01	56.51	chrA01_bin148	0	0	2	0	0	2	2	0	2	2	2	0	2	2	2	2	2	2	2	0	0	0	2	1	2	2	0	0	2	2	0	2	0	0	0	2	0	0	0	0	2	0	2	2	0	0	0
A01	57.07	chrA01_bin149	0	0	2	0	0	2	2	0	2	2	2	0	2	2	2	2	2	2	2	0	0	0	2	1	2	2	0	0	2	2	0	2	0	0	0	2	0	0	0	0	2	0	2	2	0	0	0
A01	57.63	chrA01_bin150	0	2	2	0	0	2	2	0	2	2	2	0	2	2	2	2	2	2	2	0	0	0	2	1	2	2	0	0	2	2	0	2	0	0	0	2	0	0	0	0	2	0	2	2	0	0	0
A01	59.88	chrA01_bin151	0	2	2	0	0	2	2	0	2	2	2	0	2	2	2	2	2	2	2	0	0	0	2	1	2	2	0	0	2	2	0	2	0	0	0	2	0	0	0	0	2	0	2	2	0	0	0
A01	60.16	chrA01_bin152	0	2	2	0	0	2	2	0	2	2	2	0	2	2	2	2	2	2	2	0	0	0	2	1	2	2	0	0	2	2	0	2	0	0	0	2	0	0	0	0	2	0	2	2	0	0	0
A01	60.44	chrA01_bin153	0	2	2	0	0	2	2	0	2	1	2	0	2	2	2	2	2	2	2	0	0	0	2	1	2	2	0	0	2	2	0	2	0	0	0	2	0	0	0	0	2	0	2	2	0	0	0
A01	61.01	chrA01_bin154	0	2	2	0	0	2	2	0	2	1	2	0	2	2	2	2	2	2	2	0	0	0	2	1	2	2	0	0	2	2	0	2	0	0	0	2	0	0	0	0	2	0	2	2	0	0	0
A01	61.85	chrA01_bin155	0	2	2	0	0	2	2	0	2	1	2	0	2	2	2	2	2	2	2	0	0	0	2	1	2	2	0	0	2	2	0	2	0	0	0	2	0	0	0	0	2	0	2	2	0	0	0
A01	62.97	chrA01_bin156	0	2	2	0	0	2	2	0	2	1	2	0	2	2	2	2	2	2	2	0	0	0	2	1	2	2	0	0	0	2	0	2	0	0	0	2	0	0	0	0	2	0	2	2	0	0	0
A01	63.25	chrA01_bin157	0	2	2	0	0	2	2	0	2	1	2	0	2	2	2	2	2	2	2	0	0	0	2	1	2	2	0	0	0	2	0	2	0	0	0	2	0	0	0	0	2	0	2	2	0	0	0
A01	63.53	chrA01_bin158	0	2	2	0	0	2	2	0	2	1	2	0	2	2	2	2	2	2	2	0	0	0	2	1	2	2	0	0	0	2	0	2	0	0	0	2	0	0	0	0	2	0	2	2	0	0	0
A01	64.66	chrA01_bin159	0	0	2	0	0	2	2	0	2	1	2	0	2	2	2	2	2	2	2	0	0	0	2	1	2	2	0	0	0	2	0	2	0	0	0	2	0	0	0	0	2	0	2	2	0	0	0
A01	65.78	chrA01_bin160	0	0	2	0	0	2	2	0	2	1	2	0	2	2	2	2	2	2	2	0	0	0	2	1	2	2	0	0	0	2	0	2	0	0	0	2	0	0	0	0	2	0	2	2	0	0	0
A01	66.06	chrA01_bin161	0	0	2	0	0	2	2	0	2	1	2	0	2	2	2	2	2	2	2	0	0	0	2	1	2	2	0	0	0	2	0	2	0	0	0	2	0	0	0	0	2	0	2	2	0	0	0
A01	68.03	chrA01_bin162	0	0	2	0	0	2	2	0	2	1	2	0	2	2	2	2	2	2	2	0	0	0	2	1	2	2	0	0	0	2	0	2	0	0	0	2	0	0	0	0	2	0	2	2	0	0	0
A01	68.31	chrA01_bin163	0	0	2	0	0	2	2	0	2	1	2	0	2	2	2	2	2	2	2	0	0	0	2	1	2	2	0	0	0	2	0	2	0	0	0	2	0	0	0	0	2	0	2	2	0	0	0
A01	68.88	chrA01_bin164	0	0	2	0	0	2	2	0	2	1	2	0	2	2	2	2	2	2	2	0	0	0	2	1	2	2	0	0	0	2	0	2	0	0	0	2	0	0	0	0	2	0	2	2	0	0	0
A01	69.44	chrA01_bin165	0	0	2	0	0	2	2	0	2	1	2	0	2	2	2	2	2	2	2	0	0	0	2	1	2	2	0	0	0	2	0	2	0	0	0	2	0	0	0	0	2	0	2	2	0	0	0
A01	69.72	chrA01_bin166	0	0	2	0	0	2	2	0	2	1	2	0	2	2	2	2	2	2	2	0	0	0	2	1	2	2	0	0	0	2	0	2	0	0	0	2	0	0	0	0	2	0	2	2	0	0	0
A01	70.28	chrA01_bin167	0	0	2	0	0	2	2	0	2	1	2	0	2	2	2	2	2	2	2	0	0	0	2	1	2	2	0	0	0	2	0	2	0	0	0	2	0	0	0	0	2	0	2	2	0	0	0
A01	70.56	chrA01_bin168	0	0	2	0	0	2	2	0	2	1	2	0	2	2	2	2	2	2	2	0	0	0	2	1	2	2	0	0	0	2	0	2	0	0	0	2	0	0	0	0	2	0	2	2	0	0	0
A01	71.12	chrA01_bin169	0	0	2	0	0	2	2	0	2	1	2	0	2	2	2	2	2	2	2	0	0	0	2	1	2	2	0	0	0	2	0	2	0	0	0	2	0	0	0	0	2	0	2	2	0	0	0
A01	71.4	chrA01_bin170	0	0	2	0	0	2	2	0	2	1	2	0	2	2	2	2	2	2	2	0	0	0	2	1	2	2	0	0	0	2	0	2	0	0	0	2	0	0	0	0	2	0	2	2	0	0	0
A01	72.25	chrA01_bin171	0	0	2	0	0	2	2	0	2	1	2	0	2	2	2	2	2	2	2	0	0	0	2	1	2	2	0	0	0	2	0	2	0	0	0	2	0	0	0	0	2	0	2	2	0	0	0
A01	75.34	chrA01_bin173	0	0	2	0	0	2	2	0	2	0	2	0	2	2	2	2	2	2	2	0	0	0	2	0	2	2	0	0	0	2	0	2	0	0	0	2	0	0	0	0	2	0	2	2	0	0	0
A01	76.18	chrA01_bin174	0	2	2	0	0	2	2	0	2	0	2	0	2	2	2	2	2	2	2	0	0	0	2	0	2	2	0	0	0	2	0	2	0	0	0	2	0	0	0	0	2	0	2	2	0	0	0
A01	77.02	chrA01_bin175	0	2	2	0	0	2	2	0	2	1	2	0	2	2	2	2	2	2	2	0	0	0	2	0	2	2	0	0	0	2	0	2	0	0	0	2	0	0	0	0	2	0	2	2	0	0	0
A01	77.45	chrA01_bin176	0	2	2	0	0	2	2	0	2	1	2	0	2	2	2	2	2	2	2	0	0	0	2	0	2	2	0	0	0	2	0	2	0	0	0	2	0	0	0	0	2	0	2	2	0	0	0
A01	77.67	chrA01_bin177	0	2	2	0	0	2	2	0	2	1	2	0	2	2	2	2	2	2	2	0	0	0	2	0	2	2	0	0	0	2	0	2	0	0	0	2	0	0	0	0	2	0	2	2	0	0	0
A01	77.95	chrA01_bin178	0	2	2	0	0	2	2	0	2	1	2	0	2	2	2	2	2	2	2	0	0	0	2	0	2	2	0	0	0	2	0	2	0	0	0	2	0	0	0	0	2	0	2	2	0	0	0
A01	78.23	chrA01_bin179	0	2	2	0	0	2	2	0	2	1	2	0	2	2	2	2	2	2	2	0	0	0	2	0	2	2	0	0	0	2	0	2	0	0	0	2	0	0	0	0	2	0	2	2	0	0	0
A01	78.51	chrA01_bin180	0	2	2	0	0	2	2	0	2	1	2	0	2	2	2	2	2	2	2	0	0	0	2	0	2	2	0	0	0	2	0	2	0	0	0	2	0	0	0	0	2	0	2	2	0	0	0
A01	78.76	chrA01_bin181	0	2	2	0	0	2	2	0	2	2	2	0	2	2	2	2	2	2	2	0	0	0	2	0	2	2	0	0	0	2	0	2	0	0	0	2	0	0	0	0	2	0	2	2	0	0	0
A01	79.29	chrA01_bin182	0	2	2	0	0	2	2	0	2	1	2	0	2	2	2	2	2	2	2	0	0	0	2	0	2	2	0	0	0	2	0	2	0	0	0	2	0	0	0	0	2	0	2	2	0	0	0
A01	79.57	chrA01_bin183	0	2	2	0	0	2	2	0	2	1	2	0	2	2	2	2	2	2	2	0	0	0	2	0	2	2	0	0	0	2	0	2	0	0	0	2	0	0	0	0	2	0	2	2	0	0	0
A01	81.53	chrA01_bin196	0	1	2	0	0	2	2	0	2	1	2	0	2	2	2	2	2	2	2	0	0	0	2	1	2	2	0	0	2	2	0	2	0	0	0	2	0	0	0	0	2	0	2	2	0	0	0
A01	82.1	chrA01_bin197	0	1	2	0	0	2	2	0	2	1	2	0	2	2	2	2	2	2	2	0	0	0	2	1	2	2	0	0	0	2	0	2	0	0	0	2	0	0	0	0	2	0	2	2	0	0	0
A01	82.66	chrA01_bin198	0	1	2	0	2	2	2	0	2	1	2	0	2	2	2	2	2	2	2	0	0	0	2	1	2	2	0	0	0	2	0	2	0	0	0	2	0	0	0	0	2	0	2	2	0	0	0
A01	82.94	chrA01_bin199	0	0	2	0	2	2	2	0	2	1	2	0	2	2	2	2	2	2	2	0	0	0	2	1	2	2	0	0	0	2	0	2	0	0	0	2	0	0	0	0	2	0	2	2	0	0	0
A01	83.5	chrA01_bin200	0	0	2	0	2	2	2	0	2	1	2	0	2	2	2	2	2	2	2	0	0	0	2	1	2	2	0	0	0	2	0	2	0	0	0	2	0	0	0	0	2	0	2	2	0	0	0
A01	83.78	chrA01_bin201	0	0	2	0	2	2	2	0	2	1	2	0	2	2	2	2	2	2	2	0	0	0	2	1	2	2	0	0	0	2	0	2	0	0	0	2	0	0	0	0	2	0	2	2	0	0	0
A01	87.48	chrA01_bin204	0	2	2	0	2	2	2	0	2	1	2	0	2	0	2	2	2	2	2	2	0	0	2	0	2	2	0	0	0	2	0	2	2	0	0	2	0	0	0	0	2	0	2	2	0	0	0
A01	88.08	chrA01_bin205	0	2	2	0	2	2	2	0	2	1	2	0	2	0	2	2	2	2	2	0	0	0	2	0	2	2	0	0	0	2	0	2	0	0	0	2	0	0	0	0	2	0	2	2	0	0	0
A01	88.36	chrA01_bin206	0	2	2	0	2	2	2	0	2	1	2	0	2	0	2	2	2	2	2	0	0	0	2	0	2	2	0	0	0	2	0	2	0	0	0	2	0	0	0	0	2	0	2	2	0	0	0
A01	88.93	chrA01_bin207	0	2	2	0	2	2	2	0	2	1	2	0	2	0	2	2	2	2	2	0	0	0	2	0	2	2	0	0	0	2	0	2	0	0	0	2	0	0	0	0	2	0	2	2	0	0	0
A01	89.19	chrA01_bin208	0	2	2	0	2	2	2	0	2	1	2	0	2	0	2	2	2	2	2	0	0	0	2	0	2	2	0	0	0	2	0	2	0	0	0	2	0	0	0	0	2	0	2	2	0	0	0
A01	90.01	chrA01_bin210	0	2	2	0	2	2	2	0	2	1	2	0	2	0	2	2	2	2	2	0	0	0	2	0	2	2	0	0	0	2	0	2	0	0	0	2	0	0	0	0	2	0	2	2	0	0	0
A01	91.97	chrA01_bin211	0	0	2	0	2	2	2	0	2	1	2	0	2	0	2	2	2	2	2	0	0	0	2	0	2	2	0	0	0	2	0	2	0	0	0	2	0	0	0	0	2	0	2	2	0	0	0
A01	92.21	chrA01_bin212	0	0	2	0	2	2	2	0	2	1	2	0	2	0	2	2	2	2	2	0	0	0	2	0	2	2	0	0	0	2	0	2	0	0	0	2	0	0	0	0	2	0	2	2	0	0	0
A01	93.58	chrA01_bin213	0	0	2	0	2	2	2	0	2	1	2	0	2	0	2	2	2	2	2	0	0	0	2	0	2	2	0	0	0	2	0	2	0	0	0	2	0	0	0	0	2	0	2	2	0	0	0
A01	93.86	chrA01_bin214	0	0	2	0	2	2	2	0	2	1	2	0	2	0	2	2	2	2	2	0	0	0	2	0	2	2	0	0	0	2	0	2	0	0	0	2	0	0	0	0	2	0	2	2	0	0	0
A01	97.51	chrA01_bin222	0	2	2	0	2	2	2	0	2	1	2	0	2	0	2	2	2	2	2	0	0	0	2	0	2	2	0	0	0	2	0	2	0	0	0	2	0	0	0	0	2	0	2	2	0	0	0
A01	97.78	chrA01_bin223	0	2	2	0	2	2	2	0	2	1	2	0	2	0	2	2	2	2	2	0	0	0	2	0	2	2	0	0	0	2	0	2	0	0	0	2	0	0	0	0	2	0	2	2	0	0	0
A01	98.91	chrA01_bin224	0	2	2	0	2	2	2	0	2	1	2	0	2	0	2	2	2	2	2	0	0	0	2	0	2	2	0	0	0	2	0	2	0	0	0	2	0	0	0	0	2	0	2	2	0	0	0
A01	103.13	chrA01_bin239	0	0	2	0	2	2	2	0	2	1	2	0	2	0	2	2	2	2	2	2	0	0	2	0	2	2	0	0	2	2	0	2	0	0	2	2	0	0	0	2	2	0	2	2	0	0	0
A01	103.13	chrA01_bin240	0	0	2	0	2	2	2	0	2	1	2	0	2	0	2	2	2	2	2	2	0	0	2	0	2	2	0	0	0	2	0	2	0	0	2	2	0	0	0	0	2	0	2	2	0	0	0
A01	106.51	chrA01_bin241	0	0	2	0	2	2	2	0	2	1	2	0	2	0	2	2	2	2	2	0	0	0	2	0	2	2	0	0	0	2	0	2	0	0	0	2	0	0	0	0	2	0	2	2	0	0	0
A01	106.79	chrA01_bin242	0	0	2	0	2	2	2	0	2	1	2	0	2	0	2	2	2	2	2	0	0	0	2	0	2	2	0	0	0	2	0	2	0	0	0	2	0	0	0	0	2	0	2	2	0	0	0
A01	107.64	chrA01_bin243	0	2	2	0	2	2	2	0	2	1	2	0	2	0	2	2	2	2	2	0	0	0	2	0	2	2	0	0	0	2	0	2	0	0	0	2	0	0	0	0	2	0	2	2	0	0	0
A01	107.92	chrA01_bin244	0	2	2	0	2	2	2	0	2	1	2	0	2	0	2	2	2	2	2	0	0	0	2	0	2	2	0	0	0	2	0	2	0	0	0	2	0	0	0	0	2	0	2	2	0	0	0
A01	108.2	chrA01_bin245	0	2	2	0	2	2	2	0	2	1	2	0	2	0	2	2	2	2	2	0	0	0	2	0	2	2	0	0	0	2	0	2	0	0	0	2	0	0	0	0	2	0	2	2	0	0	0
A01	108.76	chrA01_bin246	0	2	2	0	2	2	2	0	2	1	2	0	2	0	2	2	2	2	2	0	0	0	2	0	2	2	0	0	0	2	0	2	0	0	0	2	0	0	0	0	2	0	2	2	0	0	0
A01	109.04	chrA01_bin247	0	2	2	0	2	2	2	0	2	1	2	0	2	0	2	2	2	2	2	0	0	0	2	0	2	2	0	0	0	2	0	2	0	0	0	2	0	0	0	0	2	0	2	2	0	0	0
A01	115.01	chrA01_bin253	0	2	2	0	2	2	2	0	2	1	2	0	2	0	2	2	2	2	2	2	0	0	2	0	2	2	0	0	0	2	2	0	0	0	0	2	0	0	0	0	2	0	2	2	0	0	0
A01	115.33	chrA01_bin254	0	1	2	0	2	2	2	0	2	1	2	0	2	0	2	2	2	2	2	2	0	0	2	0	2	2	0	0	0	2	0	0	0	0	0	2	0	0	0	0	2	0	2	2	0	0	0
A01	115.89	chrA01_bin255	0	1	2	0	2	2	2	0	2	1	2	0	2	0	2	2	2	2	2	2	0	0	2	0	2	2	0	0	0	2	0	0	0	0	0	2	0	0	0	0	2	0	2	2	0	0	0
A01	116.46	chrA01_bin256	0	1	2	0	2	2	2	0	2	1	2	0	2	0	2	2	2	2	2	2	0	0	2	0	2	2	0	0	0	2	0	0	0	0	0	2	0	0	0	0	2	0	2	2	0	0	0
A01	120.68	chrA01_bin257	0	1	2	0	2	2	2	0	2	1	2	0	2	0	2	2	2	2	2	2	0	0	2	0	2	2	0	0	0	2	0	0	0	0	0	2	0	0	0	0	2	0	2	2	0	0	0
A01	121.25	chrA01_bin258	0	1	2	0	2	2	2	0	2	1	2	0	2	0	2	2	2	2	2	0	0	0	2	0	2	2	0	0	0	2	0	0	0	0	0	2	0	0	0	0	2	0	2	2	0	0	0
A01	121.81	chrA01_bin259	0	1	2	0	2	2	2	0	2	1	2	0	2	0	2	2	2	2	2	0	0	0	2	0	2	2	0	0	0	2	0	2	0	0	0	2	0	0	0	0	2	0	2	2	0	0	0
A01	122.65	chrA01_bin260	0	1	2	0	2	2	2	0	2	1	2	0	2	0	2	2	2	2	2	0	0	0	2	0	2	2	0	0	0	2	0	2	0	0	0	2	0	0	0	0	2	0	2	2	0	0	0
A01	122.93	chrA01_bin261	0	2	2	0	2	2	2	0	2	1	2	0	2	0	2	2	2	2	2	0	0	0	2	0	2	2	0	0	0	2	0	2	0	0	0	2	0	0	0	0	2	0	2	2	0	0	0
A01	123.21	chrA01_bin262	0	2	2	0	2	2	2	0	2	1	2	0	2	0	2	2	2	2	2	0	0	0	2	0	2	2	0	0	0	2	0	2	0	0	0	2	0	0	0	0	2	0	2	2	0	0	0
A01	123.77	chrA01_bin263	0	0	2	0	2	2	2	0	2	1	2	0	2	0	2	2	2	2	2	0	0	0	2	0	2	2	0	0	0	2	0	2	0	0	0	2	0	0	0	0	2	0	2	2	0	0	0
A01	124.05	chrA01_bin264	0	0	2	0	2	2	2	0	2	1	2	0	2	0	2	2	2	2	2	0	0	0	2	0	2	2	0	0	0	2	0	2	0	0	0	2	0	0	0	0	2	0	2	2	0	0	0
A01	124.34	chrA01_bin267	0	0	2	0	2	2	2	0	2	1	2	0	2	0	2	2	2	2	2	0	0	0	2	0	2	2	0	0	0	2	0	2	0	0	0	2	0	0	0	0	2	0	2	2	0	0	0
A01	124.85	chrA01_bin268	0	0	2	0	2	2	2	0	2	1	2	0	2	0	2	2	2	2	2	0	0	0	2	0	2	2	0	0	0	2	0	2	0	0	0	2	0	0	0	0	2	0	2	2	0	0	0
A01	125.08	chrA01_bin269	0	0	2	0	2	2	2	0	2	1	2	0	2	0	2	2	2	2	2	0	0	0	2	0	2	2	0	0	0	2	0	2	0	0	0	2	0	0	0	0	2	0	2	2	0	0	0
A01	125.92	chrA01_bin271	0	0	2	0	2	2	2	0	2	1	2	0	2	0	2	2	2	2	2	0	0	0	2	0	2	2	0	0	0	2	0	2	0	0	0	2	0	0	0	0	2	0	2	2	0	0	0
A01	131	chrA01_bin343	0	0	2	0	2	1	2	0	2	1	2	0	1	0	2	2	1	2	2	1	0	0	2	0	2	2	0	0	0	2	0	2	0	0	0	2	0	0	0	0	2	0	2	2	0	0	0
A01	135.22	chrA01_bin344	0	0	2	0	2	2	2	0	2	1	2	0	2	0	2	2	2	2	2	0	0	0	2	0	2	2	0	0	0	2	0	2	0	0	0	2	0	0	0	0	2	0	2	2	0	0	0
A01	135.47	chrA01_bin345	0	0	2	0	2	2	2	0	2	1	2	0	2	0	2	2	2	2	2	0	0	0	2	0	2	2	0	0	0	2	0	2	0	0	0	2	0	0	0	0	2	0	2	2	0	0	0
A01	136	chrA01_bin347	0	0	2	0	2	2	2	0	2	1	2	0	2	0	2	2	2	2	2	0	0	0	2	0	2	2	0	0	0	2	0	2	0	0	0	2	0	0	0	0	2	0	1	2	0	0	0
A01	138.81	chrA01_bin348	0	0	2	0	2	2	2	0	2	1	2	0	2	0	2	2	2	2	2	0	0	0	2	0	2	1	0	0	0	2	0	2	0	0	0	2	0	0	0	0	2	0	1	2	0	0	0
A01	140.22	chrA01_bin349	0	0	2	0	2	2	2	0	2	1	1	0	2	0	2	2	2	2	2	0	0	0	1	0	2	1	0	0	0	2	0	2	0	0	0	2	0	0	0	0	2	0	1	2	0	0	0
A01	141.62	chrA01_bin350	0	0	1	0	2	2	1	0	2	1	1	0	2	0	2	2	2	2	2	0	0	0	1	0	2	1	0	0	0	2	0	2	0	0	0	2	0	0	0	0	2	0	1	2	0	0	0
A01	148.98	chrA01_bin384	0	0	2	0	2	2	2	0	2	1	2	0	2	0	2	2	2	2	2	0	0	0	2	0	2	2	0	0	0	2	0	2	0	0	0	2	2	0	0	0	2	0	2	2	0	0	0
A01	148.98	chrA01_bin385	0	0	2	0	2	2	2	0	2	1	2	0	2	0	2	2	2	2	2	0	0	0	2	0	2	2	0	0	0	2	0	2	0	0	0	2	0	0	0	0	2	0	2	2	0	0	0
A01	149.55	chrA01_bin386	0	0	2	0	2	2	2	0	2	1	2	0	2	0	2	2	2	2	2	0	0	0	2	0	2	2	0	0	0	2	0	2	0	0	0	2	0	0	0	0	2	0	2	2	0	0	0
A01	149.83	chrA01_bin387	0	0	2	0	2	2	2	0	2	1	2	0	2	0	2	2	2	2	2	0	0	0	2	0	2	2	0	0	0	2	0	2	0	0	0	2	0	0	0	0	2	0	2	2	0	0	0
A01	150.39	chrA01_bin388	0	0	2	0	2	2	2	0	2	1	2	0	2	0	2	2	2	2	2	0	0	0	2	0	2	2	0	0	0	2	0	2	0	0	0	2	0	0	0	0	2	0	2	2	0	0	0
A01	150.67	chrA01_bin389	0	0	2	0	2	2	2	0	2	1	2	0	2	0	2	2	2	2	2	0	0	0	2	0	2	2	0	0	0	2	0	2	0	0	0	2	0	0	0	0	2	0	2	2	0	0	0
A01	151.23	chrA01_bin390	0	0	2	0	2	2	2	0	2	1	2	0	2	0	2	2	2	2	2	0	0	0	2	0	2	2	0	0	0	2	0	2	0	0	0	2	0	0	0	0	2	0	2	2	0	0	0
A01	151.46	chrA01_bin391	0	0	2	0	2	2	2	0	2	1	2	0	2	0	2	2	2	2	2	0	0	0	2	0	2	2	0	0	0	2	0	2	0	0	0	2	0	0	0	0	2	0	2	2	0	0	0
A01	151.98	chrA01_bin393	0	0	2	0	2	2	2	0	2	1	2	0	2	0	2	2	2	2	2	0	0	0	2	0	2	2	0	0	0	2	0	2	0	0	0	2	0	0	0	0	2	0	2	2	0	0	0
A01	152.26	chrA01_bin394	0	0	2	0	2	2	2	0	2	1	2	0	2	0	2	2	2	2	2	0	0	0	2	0	2	2	0	0	0	2	0	2	0	0	0	2	0	0	0	0	2	0	2	2	0	0	0
A01	152.54	chrA01_bin395	0	0	2	0	2	2	2	0	2	1	2	0	2	0	2	2	2	2	2	0	0	0	2	0	2	2	0	0	0	2	0	2	0	0	0	2	0	0	0	0	2	0	2	2	0	0	0
A01	152.82	chrA01_bin396	0	0	2	0	2	2	2	0	2	1	2	0	2	0	2	2	2	2	2	0	0	0	2	0	2	2	0	0	0	2	0	2	0	0	0	2	0	0	0	0	2	0	2	2	0	0	0
A01	154.51	chrA01_bin397	0	0	2	0	2	2	2	0	2	1	2	0	2	0	2	2	2	2	2	0	0	0	2	0	2	2	0	0	0	2	0	2	0	0	0	2	0	0	0	0	2	0	2	2	0	0	0
A01	154.79	chrA01_bin398	0	1	2	0	2	2	2	0	2	1	2	0	2	0	2	2	2	2	2	0	0	0	2	0	2	2	0	0	0	2	0	2	0	0	0	2	0	0	0	0	2	0	2	2	0	0	0
A01	155.07	chrA01_bin399	0	1	2	0	2	2	2	0	2	1	2	0	2	0	2	2	2	2	2	0	0	0	2	0	2	2	0	0	0	2	0	2	0	0	0	2	0	0	0	0	2	0	2	2	0	0	0
A01	155.35	chrA01_bin400	0	1	2	0	2	2	2	0	2	1	2	0	2	0	2	2	2	2	2	0	0	0	2	0	2	2	0	0	0	2	0	2	0	0	0	2	0	0	0	0	2	0	2	2	0	0	0
A01	155.63	chrA01_bin401	0	1	2	0	2	2	2	0	2	1	2	0	2	0	2	2	2	2	2	0	0	0	2	0	2	2	0	0	0	2	0	2	0	0	0	2	0	0	0	0	2	0	2	2	0	0	0
A01	156.19	chrA01_bin402	0	1	2	0	2	2	2	0	2	1	2	0	2	0	2	2	2	2	2	0	0	0	2	0	2	2	0	0	0	2	0	2	0	0	0	2	0	0	0	0	2	0	2	2	0	0	0
A01	156.75	chrA01_bin403	0	0	2	0	2	2	2	0	2	1	2	0	2	0	2	2	2	2	2	0	0	0	2	0	2	2	0	0	0	2	0	2	0	0	0	2	0	0	0	0	2	0	2	2	0	0	0
A01	157.04	chrA01_bin404	0	0	2	0	2	2	2	0	2	1	2	0	2	0	2	2	2	2	2	0	0	0	2	0	2	2	0	0	0	2	0	2	0	0	0	2	0	0	0	0	2	0	2	2	0	0	0
A01	157.57	chrA01_bin405	0	0	2	0	2	2	2	0	2	0	2	0	2	0	2	2	2	2	2	0	0	0	2	0	2	2	0	0	0	2	0	2	0	0	0	2	0	0	0	0	2	0	2	2	0	0	0
A01	158.03	chrA01_bin406	0	0	2	0	2	2	2	0	2	0	2	0	2	0	2	2	2	2	2	0	0	0	2	0	2	2	0	0	0	2	0	2	0	0	0	2	0	0	0	0	2	0	2	2	0	0	0
A01	158.32	chrA01_bin407	0	0	2	0	2	2	2	0	2	0	2	0	2	0	2	2	2	2	2	0	0	0	2	0	2	2	0	0	0	2	0	2	0	0	0	2	0	0	0	0	2	0	2	2	0	0	0
A01	158.6	chrA01_bin408	0	1	2	0	2	2	2	0	2	0	2	0	2	0	2	2	2	2	2	0	0	0	2	0	2	2	0	0	0	2	0	2	0	0	0	2	0	0	0	0	2	0	2	2	0	0	0
A01	158.88	chrA01_bin409	0	1	2	0	2	2	2	0	2	1	2	0	2	0	2	2	2	2	2	0	0	0	2	0	2	2	0	0	0	2	0	2	0	0	0	2	0	0	0	0	2	0	2	2	0	0	0
A01	159.09	chrA01_bin410	0	0	2	0	2	2	2	0	2	1	2	0	2	0	2	2	2	2	2	0	0	0	2	0	2	2	0	0	0	2	0	2	0	0	0	2	0	0	0	0	2	0	2	2	0	0	0
A01	159.52	chrA01_bin411	0	2	2	0	2	2	2	0	2	1	2	0	2	0	2	2	2	2	2	0	0	0	2	0	2	2	0	0	0	2	0	2	0	0	0	2	0	0	0	0	2	0	2	2	0	0	0
A01	159.81	chrA01_bin412	0	2	2	0	2	2	2	0	2	1	2	0	2	0	2	2	2	2	2	0	0	0	2	0	2	2	0	0	0	2	0	2	0	0	0	2	0	0	0	0	2	0	2	2	0	0	0
A01	162.62	chrA01_bin413	0	2	2	1	2	2	2	0	2	1	2	1	2	0	2	2	2	2	2	0	0	1	2	0	2	2	0	0	0	2	0	2	0	0	0	2	0	0	0	0	2	0	2	2	0	0	0
A01	162.9	chrA01_bin414	0	2	2	1	2	2	2	0	2	1	2	1	2	0	2	2	2	2	2	0	0	1	2	0	2	2	0	0	0	2	0	2	0	0	0	2	0	0	0	0	2	0	2	2	0	0	0
A01	163.18	chrA01_bin415	0	2	2	1	2	2	2	0	2	1	2	1	2	0	2	2	2	2	2	0	0	1	2	0	2	2	0	0	0	2	0	2	0	0	0	2	0	0	0	0	2	0	2	2	0	0	0
A01	164.31	chrA01_bin416	0	2	2	1	2	2	2	0	2	1	2	1	2	0	2	2	2	2	2	0	0	1	2	0	2	2	0	0	0	2	0	2	0	0	0	2	0	0	0	0	2	0	2	2	0	0	0
A01	164.87	chrA01_bin417	0	2	2	1	2	2	2	0	2	1	2	1	2	0	2	2	2	2	2	0	0	1	2	0	2	2	0	0	0	2	0	2	0	0	0	2	0	0	0	0	2	0	2	2	0	0	0
A01	167.96	chrA01_bin418	0	2	2	0	2	2	2	0	2	0	2	0	2	0	2	2	2	2	2	0	0	0	2	0	2	2	0	0	0	2	0	2	0	0	0	2	0	0	0	0	2	0	2	2	0	0	0
A01	168.24	chrA01_bin419	0	2	2	0	2	2	2	0	2	0	2	0	2	0	2	2	2	2	2	0	0	0	2	0	2	2	0	0	0	2	0	2	0	0	0	2	0	0	0	0	2	0	2	2	0	0	0
A01	168.46	chrA01_bin420	0	2	2	0	2	2	2	0	2	0	2	0	2	0	2	2	2	2	2	0	0	0	2	0	2	2	0	0	0	2	0	2	0	0	0	2	0	0	0	0	2	0	2	2	0	0	0
A01	168.89	chrA01_bin421	0	2	2	0	2	2	2	0	2	0	2	0	2	0	2	2	2	2	2	0	0	0	2	0	2	2	0	0	0	2	0	2	0	0	0	2	0	0	0	0	2	0	2	2	0	0	0
A01	169.16	chrA01_bin422	0	2	2	0	2	2	2	0	2	0	2	0	2	0	2	2	2	2	2	0	0	0	2	0	2	2	0	0	0	2	0	2	0	0	0	2	0	0	0	0	2	0	2	2	0	0	0
A01	170.55	chrA01_bin433	0	2	2	0	2	2	2	0	2	0	2	0	2	0	2	2	2	2	2	0	0	0	2	0	2	2	0	0	0	2	0	2	0	0	0	2	0	0	0	0	0	0	2	2	0	0	0
A01	170.83	chrA01_bin434	0	2	2	0	2	2	2	0	2	1	2	0	2	0	2	2	2	2	2	0	0	0	2	0	2	2	0	0	0	2	0	2	0	0	0	2	0	0	0	0	0	0	2	2	0	0	0
A01	174.77	chrA01_bin443	0	0	2	0	2	2	2	0	2	1	2	0	2	0	2	2	2	2	2	0	0	0	2	2	2	2	0	0	0	2	0	2	0	0	0	2	0	0	0	0	0	0	2	2	0	0	0
A01	175.05	chrA01_bin444	0	0	2	0	2	2	2	0	2	1	2	0	2	0	2	2	2	2	2	0	0	0	2	2	2	2	0	0	0	2	0	2	0	0	0	2	0	0	0	0	0	0	2	2	0	0	0
A01	175.32	chrA01_bin445	0	0	2	0	2	2	2	0	2	1	2	0	2	0	2	2	2	2	2	0	0	0	2	2	2	2	0	0	0	2	0	2	0	0	0	2	0	0	0	0	0	0	2	2	0	0	0
A01	177.56	chrA01_bin478	0	1	2	0	2	2	2	0	2	1	2	0	2	0	2	2	2	2	2	0	0	0	2	2	2	2	0	0	0	2	0	2	0	0	0	2	0	0	0	0	0	0	2	2	0	0	0
A01	177.84	chrA01_bin479	0	1	2	0	2	2	2	0	2	1	2	0	2	0	2	2	2	2	2	0	0	0	2	2	2	2	0	0	0	2	0	2	0	0	0	2	0	0	0	0	0	0	2	2	0	0	0
A01	179.24	chrA01_bin480	0	2	2	0	2	2	2	0	2	0	2	0	2	0	2	2	2	2	2	0	0	0	2	2	2	2	0	0	0	2	0	2	0	0	0	2	0	0	0	0	0	0	2	2	0	0	0
A01	179.8	chrA01_bin481	0	2	2	0	2	2	2	0	2	0	2	0	2	0	2	2	0	2	2	0	0	0	2	2	2	2	0	0	0	2	0	2	0	0	0	2	0	0	0	0	0	0	2	2	0	0	0
A01	182.89	chrA01_bin487	0	2	2	0	2	2	2	0	2	1	2	0	2	0	2	2	2	2	2	0	0	0	2	2	2	2	0	0	0	2	0	2	0	0	0	2	0	0	2	0	0	0	1	2	0	0	0
A01	182.89	chrA01_bin488	0	2	2	0	2	2	2	0	2	1	2	0	2	0	2	2	2	2	2	0	0	0	2	2	2	2	0	0	0	2	0	2	0	0	0	2	0	0	2	0	0	0	1	2	0	0	0
A01	184.02	chrA01_bin489	0	2	2	0	2	2	2	0	2	1	2	0	2	0	2	0	2	2	2	0	0	0	2	2	2	2	0	0	0	2	0	2	0	0	0	2	0	0	2	0	0	0	1	2	0	0	0
A01	184.58	chrA01_bin490	0	2	2	0	2	2	2	0	2	1	2	0	2	0	2	0	2	2	2	0	0	0	2	2	2	2	0	0	0	2	0	2	0	0	0	2	0	0	2	0	0	0	1	2	0	0	0
A01	185.7	chrA01_bin491	0	2	2	0	2	2	2	0	2	1	2	0	2	0	2	0	2	2	2	0	0	0	2	2	2	2	0	0	0	2	0	2	0	0	0	2	0	0	2	0	0	0	1	2	0	0	0
A01	185.99	chrA01_bin492	0	1	2	0	2	2	2	0	2	1	2	0	2	0	2	0	2	2	2	0	0	0	2	2	2	2	0	0	0	2	0	2	0	0	0	2	0	0	2	0	0	0	1	2	0	0	0
A01	186.25	chrA01_bin493	0	1	2	0	2	2	2	0	2	1	2	0	2	0	2	0	2	2	2	0	0	0	2	2	2	2	0	0	0	2	0	2	0	0	0	2	0	0	2	0	0	0	1	2	0	0	0
A01	187.64	chrA01_bin494	0	1	2	0	2	2	2	0	2	1	2	0	2	0	2	0	2	2	2	0	0	0	2	2	2	2	0	0	0	2	0	2	0	0	0	0	0	0	2	0	0	0	1	2	0	0	0
A01	187.92	chrA01_bin495	0	1	2	0	2	2	2	0	2	1	2	0	2	0	2	0	2	2	2	0	0	0	2	2	2	2	0	0	0	2	0	2	0	0	0	0	0	0	2	0	0	0	1	2	0	0	0
A01	189.04	chrA01_bin496	0	1	2	0	2	2	2	0	2	1	2	0	2	0	2	0	2	2	2	0	0	0	2	2	2	2	0	0	0	2	0	2	0	0	0	0	0	0	2	0	0	0	1	2	0	0	0
A01	189.32	chrA01_bin497	0	0	2	0	2	2	2	0	2	1	2	0	2	0	2	0	2	2	2	0	0	0	2	2	2	2	0	0	0	2	0	2	0	0	0	0	0	0	2	0	0	0	1	2	0	0	0
A01	189.88	chrA01_bin498	0	0	2	0	2	2	2	0	2	1	2	0	2	0	2	0	2	2	2	0	0	0	2	2	2	2	0	0	0	2	0	2	0	0	0	0	0	0	2	0	0	0	1	2	0	0	0
A01	190.45	chrA01_bin499	0	0	2	0	2	2	2	0	2	1	2	0	2	0	2	0	2	2	2	0	0	0	2	2	2	2	0	0	0	2	0	2	0	0	0	0	0	0	2	0	0	0	1	2	0	0	0
A01	191.57	chrA01_bin500	0	1	2	0	2	2	2	0	2	1	2	0	2	0	2	0	2	2	2	0	0	0	2	2	2	2	0	0	0	2	0	2	0	0	0	0	0	0	2	0	0	0	1	2	0	0	0
A01	192.69	chrA01_bin501	0	1	2	0	2	2	2	0	2	1	2	0	2	0	2	0	2	2	2	0	0	0	2	2	2	2	0	0	0	2	0	2	0	0	0	0	0	0	2	0	0	0	1	2	0	0	0
A01	194.1	chrA01_bin502	0	2	2	0	2	2	2	0	2	1	2	0	2	0	2	0	2	2	2	0	0	0	2	2	2	2	0	0	0	2	0	2	0	0	0	0	0	0	2	0	0	0	1	2	0	0	0
A01	194.66	chrA01_bin503	0	2	2	0	2	2	2	0	2	1	2	0	2	0	2	0	2	2	2	0	0	0	2	2	2	2	0	0	0	2	0	2	0	0	0	0	0	0	2	0	0	0	1	2	0	0	0
A01	195.22	chrA01_bin504	0	2	2	0	2	2	2	0	2	1	2	0	2	0	2	0	2	2	2	0	0	0	2	2	2	2	0	0	0	2	0	2	0	0	0	0	0	0	2	0	0	0	1	2	0	0	0
A01	195.79	chrA01_bin505	0	2	2	0	2	2	2	0	2	1	2	0	2	0	2	0	2	2	2	0	0	0	2	2	2	2	0	0	0	2	0	2	0	0	0	0	0	0	2	0	0	0	1	2	0	0	0
A01	196.35	chrA01_bin506	0	1	2	0	2	2	2	0	2	1	2	0	2	0	2	0	2	2	2	0	0	0	2	2	2	2	0	0	0	2	0	2	0	0	0	0	0	0	2	0	0	0	1	2	0	0	0
A01	196.91	chrA01_bin507	0	1	2	0	2	2	2	0	2	1	2	0	2	0	2	0	2	2	2	0	0	0	2	2	2	2	0	2	0	2	0	2	0	0	0	0	0	0	2	0	0	0	1	2	0	0	0
A01	197.19	chrA01_bin508	0	1	2	0	2	2	2	0	2	1	2	0	2	0	2	0	2	2	2	0	0	0	2	2	2	2	0	2	0	2	0	2	0	0	0	0	0	0	2	0	0	0	1	2	0	0	0
A01	197.46	chrA01_bin509	0	1	2	0	2	2	2	0	2	1	2	0	2	0	2	0	2	2	2	0	0	0	2	2	2	2	0	2	0	2	0	2	0	0	0	0	0	0	2	0	0	0	0	2	0	0	0
A01	198.54	chrA01_bin519	0	0	2	0	2	2	2	0	2	1	2	0	2	0	2	0	2	2	2	0	0	0	2	2	2	2	0	2	0	2	0	2	0	0	2	0	0	0	2	0	0	0	1	2	0	0	0
A01	198.8	chrA01_bin520	0	0	2	0	2	2	2	0	2	1	2	0	2	0	2	0	2	2	2	0	0	0	2	2	2	2	0	2	0	2	0	2	0	0	0	0	0	0	2	0	0	0	1	2	0	0	0
A01	199.64	chrA01_bin521	0	0	2	0	2	2	2	0	2	1	2	0	2	0	2	0	2	2	2	0	0	0	2	2	2	2	0	2	0	2	0	2	0	0	0	0	0	0	2	0	0	0	1	2	0	0	0
A01	200.21	chrA01_bin522	0	2	2	0	2	2	2	0	2	1	2	0	2	0	2	0	2	2	2	0	0	0	2	2	2	2	0	2	0	2	0	2	0	0	0	0	0	0	2	0	0	0	1	2	0	0	0
A01	201.32	chrA01_bin523	0	2	2	0	2	2	2	0	2	1	2	0	2	0	2	0	2	2	2	1	0	0	2	2	2	2	0	2	0	2	0	2	0	0	0	0	0	0	2	0	0	0	1	2	1	1	0
A01	206.11	chrA01_bin573	0	0	2	0	2	2	2	0	2	1	2	0	2	0	2	0	0	2	2	0	0	0	2	2	2	2	0	2	0	2	0	2	0	0	0	0	0	0	2	0	0	2	1	2	0	0	0
A01	207.8	chrA01_bin574	0	0	2	0	2	2	2	0	2	2	2	0	2	0	2	0	0	2	2	0	0	0	2	2	2	2	0	2	0	2	0	2	0	0	0	0	0	0	2	0	0	2	1	2	0	0	0
A01	208.64	chrA01_bin575	0	0	2	0	2	2	2	0	2	2	2	0	2	0	2	0	0	2	2	0	0	0	2	2	2	2	0	2	0	2	0	2	0	0	0	0	0	0	2	0	0	2	1	2	0	0	0
A01	210.33	chrA01_bin576	0	0	2	0	2	2	2	0	2	2	2	0	2	0	2	0	0	2	2	0	0	0	2	2	2	2	0	2	0	2	0	2	0	0	0	0	0	0	2	0	0	2	1	2	0	0	0
A01	210.61	chrA01_bin577	0	1	2	0	2	2	2	0	2	2	2	0	2	0	2	0	0	2	2	0	0	0	2	2	2	2	0	2	0	2	0	2	0	0	0	0	0	0	2	0	0	2	1	2	0	0	0
A01	211.45	chrA01_bin578	0	1	2	0	2	2	2	0	2	2	2	0	2	0	2	0	0	2	2	0	0	0	2	2	2	2	0	2	0	2	0	2	0	0	0	0	0	0	2	0	0	2	1	2	0	0	0
A01	212	chrA01_bin579	0	1	2	0	2	2	2	0	2	2	2	0	2	0	2	0	0	2	2	0	0	0	2	2	2	2	0	2	0	2	0	2	0	0	0	1	0	0	2	0	0	2	1	2	0	0	0
A01	213.12	chrA01_bin580	0	0	2	0	2	2	2	0	2	2	2	0	2	0	2	0	0	2	2	0	0	0	2	2	2	2	0	2	0	2	0	2	0	0	0	0	0	0	2	0	0	2	1	2	0	0	0
A01	213.4	chrA01_bin581	0	0	2	0	2	2	2	0	2	2	2	0	2	0	2	0	0	2	2	0	0	0	2	2	2	2	0	2	0	2	0	2	0	0	0	0	0	0	2	0	0	2	1	2	0	0	0
A01	214.24	chrA01_bin582	0	0	2	0	2	2	2	0	2	2	2	0	2	0	2	0	0	2	2	0	0	0	2	2	2	2	0	2	0	2	0	2	0	0	0	0	0	0	2	0	0	2	1	2	0	0	0
A01	214.48	chrA01_bin583	0	0	2	0	2	2	2	0	2	2	2	0	2	0	2	0	0	2	2	0	0	0	2	2	2	2	0	2	0	2	0	2	0	0	0	0	0	0	2	0	0	2	1	2	0	0	0
A01	215.26	chrA01_bin584	0	1	2	0	2	2	2	0	2	2	2	0	2	0	2	0	0	2	2	0	0	0	2	2	2	2	0	2	0	2	0	2	0	0	0	0	0	0	2	0	0	2	1	2	0	0	0
A01	215.54	chrA01_bin585	0	1	2	0	2	2	2	0	2	2	2	0	2	0	2	0	0	2	2	0	0	0	2	2	2	2	0	2	0	2	0	2	0	0	0	0	0	0	2	0	0	2	1	2	0	0	0
A01	216.09	chrA01_bin586	0	1	1	0	2	2	2	0	2	2	2	0	2	0	2	0	0	2	2	0	0	0	2	2	2	2	0	2	0	2	0	2	0	0	0	0	0	0	2	0	0	2	1	2	0	0	0
A01	217.76	chrA01_bin594	0	1	2	0	2	2	2	0	2	2	2	0	2	0	2	0	0	2	2	0	0	0	2	2	2	2	0	2	0	2	0	2	0	0	0	0	0	0	2	0	0	2	1	2	0	0	0
A01	217.76	chrA01_bin595	0	1	2	0	2	2	2	0	2	2	2	0	2	0	2	0	0	2	2	0	0	0	2	2	2	2	0	2	0	2	0	2	0	0	0	0	0	0	2	0	0	2	1	2	0	0	0
A01	218.32	chrA01_bin596	0	1	2	0	2	2	2	0	2	2	2	0	2	0	2	0	0	2	2	0	0	0	2	2	2	2	0	2	0	2	0	2	0	0	0	0	0	0	2	0	0	2	1	2	0	0	0
A01	219.72	chrA01_bin598	0	0	2	0	2	2	2	0	2	2	2	0	2	0	2	0	0	2	2	0	0	0	2	2	2	2	0	2	0	2	0	2	0	0	0	0	0	0	2	0	0	2	1	2	0	0	0
A01	220.01	chrA01_bin599	0	0	2	0	2	2	2	0	2	2	2	0	2	0	2	0	0	2	2	0	0	0	2	2	2	2	0	2	0	2	0	2	0	0	0	0	0	0	2	0	0	2	1	2	0	0	0
A01	221.97	chrA01_bin600	0	0	2	0	2	2	2	0	2	2	2	1	2	0	2	0	0	2	2	0	0	0	2	2	2	2	0	2	0	2	0	2	0	0	1	0	0	0	2	0	0	2	0	2	0	0	1
A01	222.25	chrA01_bin601	0	0	2	0	2	2	2	0	2	2	2	1	2	0	2	0	0	2	2	0	0	0	2	2	2	2	0	2	0	2	0	2	0	0	1	0	0	0	2	0	0	2	0	2	0	0	1
A01	224.22	chrA01_bin602	0	0	2	0	2	2	2	0	2	2	2	1	2	0	2	0	0	2	2	0	0	0	2	2	2	2	0	2	0	1	0	2	0	0	1	1	0	0	2	0	0	2	0	2	0	0	1
A01	224.78	chrA01_bin603	0	0	2	0	2	2	2	0	2	2	2	1	2	0	2	0	0	2	2	0	0	0	2	2	2	2	0	2	0	1	0	2	0	2	1	1	0	0	2	0	0	2	0	2	0	0	1
A01	226.76	chrA01_bin604	0	0	2	0	2	0	2	0	2	2	2	1	2	0	2	0	0	2	0	0	0	0	2	2	2	2	0	2	0	1	0	2	0	2	1	1	1	0	2	0	0	2	0	2	0	0	1
A01	227.04	chrA01_bin605	0	0	2	0	2	0	2	0	2	2	2	1	2	0	2	0	0	2	0	0	0	0	2	2	2	2	0	2	0	1	0	2	0	2	1	1	1	0	2	0	0	2	0	2	0	0	1
A01	228.09	chrA01_bin606	1	0	0	0	2	0	2	0	2	2	2	1	2	0	2	0	0	2	0	0	0	0	2	2	2	2	0	2	0	1	0	2	0	2	1	1	1	0	2	0	0	2	0	2	0	0	1
A01	264.06	chrA01_bin639	0	0	2	0	2	2	2	0	2	1	2	0	2	0	1	1	2	2	2	0	1	0	2	0	0	2	0	0	0	2	0	2	0	0	0	2	2	0	0	0	2	0	2	2	0	0	0
A01	265.18	chrA01_bin640	0	2	2	0	2	2	2	0	2	1	2	0	2	0	2	1	2	2	2	0	1	0	2	0	0	2	0	0	0	2	0	2	0	0	0	2	2	0	0	0	2	0	2	2	0	0	0
A01	267.71	chrA01_bin641	0	2	2	0	2	2	2	0	2	1	2	0	2	0	2	2	2	2	2	0	1	0	2	0	0	2	0	0	0	2	0	2	0	0	0	2	2	0	0	0	2	0	2	2	0	0	0
A01	268.84	chrA01_bin642	0	2	2	0	2	2	2	0	2	1	2	0	2	0	2	2	2	2	2	0	0	0	2	0	0	2	0	0	0	2	0	2	0	0	0	2	2	0	0	0	2	0	2	2	0	0	0
A01	271.65	chrA01_bin643	0	2	2	0	2	2	2	0	2	1	2	0	2	0	2	2	2	2	2	0	0	0	2	0	2	2	0	0	0	2	0	2	0	0	0	2	0	0	0	0	2	0	2	2	0	0	0
A01	271.93	chrA01_bin644	0	2	2	0	2	2	2	0	2	1	2	0	2	0	2	2	2	2	2	0	0	0	2	0	2	2	0	0	0	2	0	2	0	0	0	2	0	0	0	0	2	0	2	2	0	0	0
A01	272.21	chrA01_bin645	0	2	2	0	2	2	2	0	2	1	2	0	2	0	2	2	2	2	2	0	0	0	2	0	2	2	0	0	0	2	0	2	0	0	0	2	0	0	0	0	2	0	2	2	0	0	0
A01	273.9	chrA01_bin646	0	2	2	0	2	2	2	0	2	1	2	0	2	0	2	2	2	2	2	0	0	0	2	0	2	2	0	0	0	2	0	2	0	0	0	2	0	0	0	0	2	0	1	2	0	0	0
A02	2.26	chrA02_bin709	2	2	0	0	0	0	0	2	2	1	1	2	0	0	0	0	2	0	1	1	0	0	0	1	2	2	2	1	1	2	0	2	2	0	0	0	2	1	0	2	1	0	0	0	0	0	2
A02	3.66	chrA02_bin710	2	1	0	0	0	0	0	2	1	1	1	2	0	0	0	0	2	0	1	1	0	0	0	1	2	2	2	1	1	2	0	2	2	0	0	0	2	1	0	2	1	0	0	0	0	0	2
A02	4.21	chrA02_bin711	2	1	0	0	0	0	0	2	1	1	1	2	0	0	0	0	2	0	1	1	0	0	0	1	2	2	2	1	1	2	0	2	2	0	0	0	2	1	0	2	1	0	0	0	0	0	2
A02	4.49	chrA02_bin712	2	1	0	0	0	0	0	2	1	1	1	2	0	0	0	0	2	0	1	1	0	0	0	1	2	2	2	1	1	2	0	2	2	0	0	0	2	1	0	2	1	0	0	0	0	0	2
A02	4.78	chrA02_bin713	2	1	0	0	0	0	0	2	1	1	1	2	0	0	0	0	2	0	1	1	0	0	0	1	2	2	2	1	1	2	0	2	2	0	0	0	2	1	0	2	1	0	0	0	0	0	2
A02	7.04	chrA02_bin714	2	1	0	0	0	0	0	2	1	1	1	2	1	0	0	0	2	0	1	1	0	0	0	1	2	2	2	1	1	2	0	2	2	0	0	0	2	1	0	2	1	0	0	0	0	0	2
A02	7.6	chrA02_bin715	2	1	1	0	0	0	0	2	1	1	1	2	1	0	0	1	2	0	1	1	0	0	0	1	2	2	2	1	1	2	0	2	2	0	0	0	2	1	0	2	1	0	0	0	0	0	2
A02	7.88	chrA02_bin716	2	1	1	0	0	0	0	2	1	1	1	2	1	0	0	1	2	0	1	1	0	0	0	1	2	2	2	1	1	2	0	2	2	0	0	0	2	1	0	2	1	0	0	0	0	0	2
A02	9.01	chrA02_bin717	2	1	1	0	0	0	0	2	1	1	1	2	1	0	0	1	2	0	1	1	0	2	0	1	2	2	2	1	1	2	0	2	2	0	0	0	2	1	0	2	1	0	0	0	0	0	2
A02	9.57	chrA02_bin718	2	1	1	0	0	0	0	2	1	1	1	2	1	0	0	1	2	0	1	1	0	2	0	1	2	2	2	1	1	2	0	2	2	0	0	0	2	1	0	2	1	0	0	0	0	0	2
A02	10.7	chrA02_bin719	2	1	1	0	0	0	0	2	1	1	1	2	1	0	0	1	2	0	1	1	0	2	0	1	2	2	2	1	1	2	0	2	2	0	2	0	2	1	0	2	1	0	0	0	0	0	2
A02	13.53	chrA02_bin720	2	1	1	0	0	0	0	2	1	1	1	2	1	0	0	1	2	0	2	1	0	2	0	1	2	2	2	1	1	2	0	2	2	0	2	0	2	1	0	2	1	0	0	0	0	0	2
A02	15.23	chrA02_bin721	2	1	1	0	0	0	0	2	1	1	1	2	1	0	0	1	2	0	2	1	0	2	0	1	2	2	2	1	1	2	0	2	2	0	2	0	2	1	0	2	1	0	0	0	0	0	2
A02	15.51	chrA02_bin722	2	1	1	0	0	0	0	2	1	1	1	2	1	0	0	1	2	0	1	1	0	2	0	1	2	2	2	1	1	2	0	2	2	0	2	0	2	1	0	2	1	0	0	0	0	0	2
A02	16.92	chrA02_bin723	2	1	1	0	0	0	0	2	1	1	1	2	1	0	1	1	2	0	1	1	0	2	0	1	2	2	2	1	1	2	0	2	2	0	2	0	2	1	0	2	1	0	0	0	0	0	2
A02	17.2	chrA02_bin724	2	1	1	0	0	0	0	2	1	1	1	2	1	0	1	1	2	0	1	1	0	2	0	1	2	2	2	1	1	2	0	2	2	0	2	0	2	1	0	2	1	1	0	0	0	0	2
A02	20.04	chrA02_bin725	2	1	1	0	0	0	2	2	1	1	1	2	1	0	1	1	2	0	1	1	0	2	2	1	2	2	2	1	1	2	0	2	2	0	2	0	2	1	0	2	1	1	0	0	0	0	2
A02	24.9	chrA02_bin726	2	1	1	0	0	0	2	2	1	1	1	2	1	0	1	1	2	1	1	1	0	2	2	1	2	2	2	1	1	2	0	2	2	0	2	0	2	1	0	2	1	1	0	0	0	1	2
A02	27.17	chrA02_bin727	2	1	1	1	0	0	2	2	1	1	1	2	1	0	1	1	2	1	1	1	0	2	2	1	2	2	2	1	1	2	0	2	2	0	2	0	2	1	0	2	1	1	0	0	0	1	2
A02	27.17	chrA02_bin728	2	1	1	1	0	0	2	2	1	1	1	2	1	0	1	1	2	1	1	1	0	2	2	1	2	2	2	1	1	2	0	2	2	0	2	0	2	1	0	2	1	1	0	0	0	1	2
A02	42.7	chrA02_bin729	2	0	0	0	0	0	0	2	1	1	1	2	0	0	0	0	2	0	1	1	0	0	0	1	2	2	2	1	1	2	0	2	2	0	0	0	2	1	0	2	1	0	0	0	2	0	2
A02	42.95	chrA02_bin730	2	0	0	0	0	0	0	2	1	1	1	2	0	0	0	0	2	0	1	1	0	0	0	1	2	2	2	1	1	2	0	2	2	0	0	0	2	1	0	2	1	0	0	0	2	0	2
A02	43.76	chrA02_bin734	2	0	0	0	0	0	0	2	1	1	1	2	0	0	0	0	2	0	1	1	0	0	0	1	2	2	2	1	1	2	0	2	2	0	0	0	2	1	0	2	1	0	0	0	2	0	2
A02	44.32	chrA02_bin735	2	0	0	0	0	0	2	2	1	1	1	2	0	0	0	0	2	0	1	1	0	0	0	1	2	2	2	1	1	2	0	2	2	0	0	0	2	1	0	2	1	0	0	0	2	0	2
A02	46.58	chrA02_bin736	2	0	0	0	0	0	2	2	1	1	1	2	0	0	0	0	2	0	1	1	0	0	0	1	2	2	2	1	0	2	0	2	2	0	0	0	2	1	0	2	1	0	0	0	2	0	2
A02	46.85	chrA02_bin737	2	0	0	0	0	0	2	2	1	1	1	2	0	0	0	0	2	0	1	1	0	0	0	1	2	2	2	1	1	2	0	2	2	0	0	0	2	1	0	2	1	0	0	0	2	0	2
A02	47.13	chrA02_bin738	2	0	0	0	0	0	2	2	1	1	1	2	0	0	0	0	2	0	2	1	0	0	0	1	2	2	2	1	1	2	0	2	2	0	0	0	2	1	0	2	1	0	0	0	2	0	2
A02	47.69	chrA02_bin739	2	0	0	0	0	0	2	2	1	1	1	2	0	0	0	0	2	0	2	1	0	0	0	1	2	2	2	1	1	2	0	2	2	0	0	0	2	1	0	2	1	0	0	0	2	0	2
A02	48.26	chrA02_bin740	2	0	0	0	0	0	2	2	1	1	1	2	0	0	0	0	2	0	2	1	0	0	0	1	2	2	2	1	1	2	0	2	2	0	0	0	2	1	0	2	1	0	0	0	2	0	2
A02	48.54	chrA02_bin741	2	0	0	0	0	0	2	2	1	1	1	2	0	0	0	0	2	0	1	1	0	0	0	1	2	2	2	1	1	2	0	2	2	0	0	0	2	1	0	2	1	0	0	0	2	0	2
A02	48.82	chrA02_bin742	2	0	0	0	0	0	2	2	1	1	1	2	0	0	0	0	2	0	1	1	0	0	0	1	2	2	2	1	1	2	0	2	2	0	0	0	2	1	0	2	1	0	0	0	2	0	2
A02	49.1	chrA02_bin743	2	0	0	0	0	0	2	2	1	1	1	2	0	0	0	0	2	0	1	1	0	0	0	1	2	2	2	1	1	2	0	2	2	0	0	0	2	1	0	2	1	0	0	0	2	0	2
A02	49.38	chrA02_bin744	2	0	0	0	0	0	2	2	1	1	1	2	0	0	0	0	2	0	1	1	0	0	0	1	2	2	2	1	1	2	0	2	2	0	0	0	2	1	0	2	1	0	0	0	2	0	2
A02	50.79	chrA02_bin745	2	0	0	0	0	0	2	2	1	1	1	2	0	0	0	0	2	0	1	1	0	0	1	1	2	2	2	1	1	2	0	2	2	0	0	0	2	1	0	2	1	0	1	0	2	0	2
A02	51.92	chrA02_bin746	2	0	0	0	0	0	2	2	1	1	1	2	0	0	0	2	2	0	1	1	0	0	1	1	2	2	2	1	1	2	0	2	2	0	0	0	2	1	0	2	1	0	1	0	2	0	2
A02	52.2	chrA02_bin747	2	0	0	0	0	0	2	2	1	1	1	2	0	0	0	2	2	0	1	1	0	0	1	1	2	2	2	1	1	2	0	2	2	0	0	0	2	1	0	2	1	0	1	0	2	0	2
A02	54.75	chrA02_bin748	2	0	0	0	0	0	2	2	1	1	1	2	0	0	0	2	2	0	1	1	0	0	1	0	2	2	2	1	1	2	0	2	2	0	0	0	2	1	0	2	1	0	0	0	2	0	2
A02	55.87	chrA02_bin749	2	0	0	0	0	0	2	2	1	1	1	2	0	0	0	2	2	0	1	1	0	0	0	0	2	2	2	1	0	2	0	2	2	0	0	0	2	1	0	2	1	0	0	0	2	0	2
A02	57	chrA02_bin750	2	0	0	0	0	0	2	2	1	1	1	2	0	0	0	2	2	0	1	1	0	0	0	0	2	2	2	1	0	2	0	2	2	0	0	0	2	1	0	2	1	0	0	0	2	0	2
A02	58.12	chrA02_bin751	2	0	0	0	0	0	2	2	1	1	1	2	0	0	0	2	2	0	1	1	0	0	0	1	2	2	2	1	0	2	0	2	2	0	0	0	2	1	0	2	1	0	0	0	2	0	2
A02	58.41	chrA02_bin752	2	0	0	0	0	0	2	2	1	1	1	2	0	0	0	2	2	0	1	1	0	0	0	1	2	2	2	1	1	2	0	2	2	0	0	0	2	1	0	2	1	0	0	0	2	0	2
A02	58.97	chrA02_bin753	2	0	0	0	0	0	2	2	1	1	1	2	0	0	0	2	2	0	1	1	0	0	0	1	2	2	2	1	1	2	0	2	2	0	0	0	2	1	0	2	1	0	0	0	2	0	2
A02	59.25	chrA02_bin754	2	0	0	0	0	0	2	2	1	1	1	2	0	0	0	2	2	0	1	1	0	0	0	1	2	2	2	1	1	2	0	2	2	0	0	0	2	1	0	2	0	0	0	0	2	0	2
A02	59.53	chrA02_bin755	2	0	0	0	0	0	2	2	1	1	1	2	0	0	0	2	2	0	1	1	0	0	0	1	2	2	2	1	1	2	0	2	2	0	0	0	2	1	0	2	0	0	0	0	2	0	2
A02	59.81	chrA02_bin756	2	0	0	0	0	0	2	2	1	1	1	2	0	0	0	2	2	0	1	1	0	0	0	1	2	2	2	1	1	2	0	2	2	0	0	0	2	1	0	2	0	0	0	0	2	0	2
A02	60.09	chrA02_bin757	2	0	0	0	0	0	2	2	1	1	1	2	0	0	0	2	2	0	1	1	0	0	0	1	2	2	2	1	1	2	0	2	2	0	0	0	2	1	0	2	1	0	0	0	2	0	2
A02	60.37	chrA02_bin758	2	0	0	0	0	0	2	2	1	1	1	2	0	0	0	2	2	0	1	1	0	0	0	1	2	2	2	1	1	2	0	2	2	0	0	0	2	1	0	2	1	0	0	0	2	0	2
A02	60.66	chrA02_bin759	2	0	0	0	0	0	2	2	1	1	1	2	0	0	0	2	2	0	1	1	0	0	0	1	2	2	2	1	1	2	0	2	2	0	0	0	2	1	0	2	1	0	0	0	2	0	2
A02	60.94	chrA02_bin760	2	0	0	0	0	0	2	2	1	1	1	2	0	0	0	2	2	0	1	1	0	0	0	1	2	2	2	1	1	2	0	2	2	0	0	0	2	1	0	2	1	0	0	0	2	0	2
A02	61.22	chrA02_bin761	2	1	0	0	0	0	2	2	1	1	1	2	0	0	0	2	2	0	1	1	0	0	0	1	2	2	2	1	1	2	0	2	2	0	0	0	2	1	0	2	1	0	0	0	2	0	2
A02	61.5	chrA02_bin762	2	1	0	0	0	0	2	2	1	1	1	2	0	0	0	2	2	0	1	1	0	0	0	1	2	2	2	1	1	2	0	2	2	0	0	0	2	1	0	2	1	0	0	0	2	0	2
A02	61.77	chrA02_bin763	2	1	0	0	0	0	2	2	1	1	1	2	0	0	0	2	2	0	1	1	0	0	0	1	2	2	2	1	1	2	0	2	2	0	0	0	2	1	0	2	1	0	0	0	2	0	2
A02	64.59	chrA02_bin776	2	0	0	0	0	0	2	2	1	1	1	2	0	0	0	2	2	0	1	1	0	0	0	1	2	2	2	2	0	2	0	2	2	0	0	0	2	1	0	2	1	0	0	0	2	0	2
A02	64.87	chrA02_bin777	2	0	0	0	0	0	2	2	1	1	1	2	0	0	0	2	2	0	1	1	0	0	0	1	2	2	2	2	0	2	0	2	2	0	0	0	2	1	0	2	1	0	0	0	2	0	2
A02	65.15	chrA02_bin778	2	0	0	0	0	0	2	2	1	1	1	2	0	0	0	2	2	0	1	1	0	0	0	1	2	2	2	2	0	2	0	2	2	0	0	0	2	1	0	2	1	0	0	0	2	0	2
A02	66.27	chrA02_bin779	2	0	0	0	0	0	2	2	1	1	1	2	0	0	0	2	2	0	1	1	0	0	0	1	2	2	2	2	0	2	0	2	2	0	0	0	2	1	0	2	1	0	0	0	2	0	2
A02	66.55	chrA02_bin780	2	0	0	0	0	0	2	2	1	1	1	2	0	0	0	2	2	0	1	1	0	0	0	1	2	2	2	2	0	2	0	2	2	0	0	0	2	1	0	2	1	0	0	0	2	0	2
A02	69.1	chrA02_bin781	2	0	0	0	0	0	2	2	1	1	1	2	0	0	0	2	2	0	2	1	0	0	0	1	2	2	2	2	0	2	0	2	2	0	0	0	2	1	0	2	1	0	0	0	2	0	2
A02	69.38	chrA02_bin782	2	0	0	0	0	0	2	2	1	1	1	2	0	0	0	2	2	0	2	1	0	0	0	1	2	2	2	2	0	2	0	2	2	0	0	0	2	1	0	2	1	0	0	0	2	0	2
A02	73.92	chrA02_bin783	2	0	0	0	0	0	2	2	1	1	1	2	0	0	0	2	2	0	2	1	0	0	0	1	2	2	2	2	0	2	0	2	2	0	0	0	2	1	0	2	1	0	0	0	2	0	2
A02	74.48	chrA02_bin784	2	0	0	0	0	0	2	2	1	1	1	2	0	0	0	2	2	0	2	1	0	0	0	1	2	2	2	2	0	2	0	2	2	0	0	0	2	1	0	2	1	0	0	0	2	0	2
A02	75.04	chrA02_bin785	2	0	0	0	0	0	2	2	1	1	1	2	0	0	0	2	2	0	2	1	0	0	0	1	2	2	2	2	0	2	0	2	2	0	0	0	2	1	0	2	1	0	0	0	2	0	2
A02	75.32	chrA02_bin786	2	0	0	0	0	0	2	2	1	1	1	2	0	0	0	2	2	0	1	1	0	0	0	1	2	2	2	2	0	2	0	2	2	0	0	0	2	1	0	2	1	0	0	0	2	0	2
A02	75.89	chrA02_bin787	2	0	0	0	0	0	2	2	1	1	1	2	0	0	0	2	2	0	1	1	0	0	0	1	2	2	2	2	0	2	0	2	2	0	0	0	2	1	0	2	1	0	0	0	2	0	2
A02	77.01	chrA02_bin788	2	0	0	0	0	0	2	2	1	1	1	2	0	0	0	2	2	0	1	1	0	0	0	1	2	2	2	2	0	2	0	2	2	0	0	0	2	1	0	2	1	0	0	0	2	0	2
A02	77.86	chrA02_bin789	2	0	0	0	0	0	2	2	1	1	1	2	0	0	0	2	2	0	1	1	0	0	0	1	2	2	2	2	0	2	0	2	2	0	0	0	2	1	0	2	1	0	0	0	2	0	2
A02	78.14	chrA02_bin790	2	0	0	0	0	0	2	2	1	1	1	2	0	0	0	2	2	0	2	1	0	0	0	1	2	2	2	2	0	2	0	2	2	0	0	0	2	1	0	2	1	0	0	0	2	0	2
A02	79.83	chrA02_bin791	2	0	0	0	0	0	2	2	2	1	1	2	0	0	0	2	2	0	2	2	0	0	0	1	2	2	2	2	0	2	0	2	2	0	0	0	2	1	0	2	1	0	0	0	2	0	2
A02	82.37	chrA02_bin792	2	0	0	0	0	0	2	2	2	1	1	2	0	0	0	2	2	0	2	2	0	0	0	2	2	2	2	2	0	2	0	2	2	0	0	0	2	2	0	2	1	0	0	0	2	0	2
A02	86.88	chrA02_bin793	2	0	0	0	0	0	2	2	2	2	2	2	0	0	0	2	2	0	2	2	0	0	0	2	2	2	2	2	0	2	0	2	2	0	0	0	2	2	0	2	1	0	0	0	2	0	2
A02	88.57	chrA02_bin794	2	0	0	0	2	0	2	2	2	2	2	2	0	0	0	2	2	0	2	2	0	0	0	2	2	2	2	2	0	2	0	2	2	0	0	0	2	2	0	2	1	0	0	0	2	0	2
A02	88.85	chrA02_bin795	2	0	0	0	2	0	2	2	2	2	2	2	0	0	0	2	2	0	2	2	0	0	0	2	2	2	2	2	0	2	0	2	2	0	0	0	2	2	0	2	1	0	0	0	2	0	2
A02	89.97	chrA02_bin796	2	2	0	0	2	0	2	2	2	2	2	2	0	0	0	2	2	0	2	2	0	0	0	2	2	2	2	2	0	2	0	2	2	0	0	0	2	2	0	2	1	0	0	0	2	0	2
A02	90.25	chrA02_bin797	2	2	0	0	2	0	2	2	2	2	2	2	0	0	0	2	2	0	2	2	0	0	0	2	2	2	2	2	0	2	0	2	2	0	0	0	2	2	0	2	1	0	0	0	2	0	2
A02	90.81	chrA02_bin798	2	0	0	0	2	0	2	2	2	2	2	2	0	0	0	2	2	0	2	2	0	0	0	2	2	2	2	2	0	2	0	2	2	0	0	0	2	2	0	2	1	0	0	0	2	0	2
A02	91.09	chrA02_bin799	2	0	0	0	2	0	2	2	2	2	2	2	0	0	0	2	2	0	2	2	0	0	0	2	2	2	2	2	0	2	0	2	2	0	0	0	2	2	0	2	1	0	0	0	2	0	2
A02	91.66	chrA02_bin800	2	0	0	0	2	0	2	2	2	2	2	2	0	0	0	2	2	0	2	2	0	0	0	2	2	2	2	2	0	0	0	2	2	0	0	0	2	2	0	2	1	0	0	0	2	0	2
A02	91.94	chrA02_bin801	2	0	0	0	2	0	2	2	2	2	2	2	0	0	0	2	2	0	2	2	0	0	0	2	2	2	2	2	0	0	0	2	2	0	0	0	2	2	0	2	1	0	0	0	2	0	2
A02	92.5	chrA02_bin802	2	0	0	0	2	0	2	2	2	2	2	2	0	0	0	2	2	0	2	2	0	0	0	2	2	2	2	2	0	0	0	2	2	0	0	0	2	2	0	2	1	0	0	0	2	0	2
A02	93.03	chrA02_bin803	2	0	0	0	2	0	2	2	2	2	2	2	0	0	0	2	2	0	2	2	0	0	0	2	2	2	2	2	0	0	0	2	2	0	0	0	2	2	0	2	1	0	0	0	2	0	2
A02	93.84	chrA02_bin804	2	0	0	0	2	0	2	2	2	2	2	2	0	0	0	2	2	0	2	2	0	0	0	2	2	2	2	2	0	0	0	2	2	0	0	0	2	2	0	2	1	0	0	0	2	0	2
A02	94.41	chrA02_bin805	2	0	0	0	2	0	2	2	2	2	2	2	0	0	0	2	2	0	2	2	0	0	0	2	2	2	2	2	0	0	0	2	2	0	0	0	2	2	0	2	1	2	0	0	2	0	2
A02	94.97	chrA02_bin806	2	0	0	0	2	0	2	2	2	2	2	2	0	0	0	2	2	0	2	2	0	0	0	2	2	2	2	2	0	0	0	2	2	0	0	0	2	2	0	2	1	2	0	0	2	0	2
A02	95.78	chrA02_bin807	2	0	0	0	2	0	2	2	2	2	2	2	0	0	0	2	2	2	2	2	0	0	0	2	2	2	2	2	0	0	0	2	2	0	0	0	2	2	0	2	1	2	0	0	2	0	2
A02	96.03	chrA02_bin808	2	0	0	0	2	0	2	2	2	2	2	2	0	0	0	2	2	2	2	2	0	0	0	2	2	2	2	2	0	0	0	2	2	0	0	0	2	2	0	2	1	2	0	0	2	0	2
A02	97.72	chrA02_bin809	2	0	0	0	2	0	2	2	2	2	2	2	0	0	0	2	2	2	2	2	2	0	0	2	2	2	2	2	0	0	0	2	2	0	0	0	2	2	0	2	1	2	0	0	2	0	2
A02	98.84	chrA02_bin810	2	0	0	0	2	0	2	2	2	2	2	2	0	0	0	2	2	2	2	2	2	0	0	2	2	2	2	2	0	0	0	2	2	0	0	0	2	2	0	2	1	2	2	0	2	0	2
A02	99.67	chrA02_bin811	2	0	0	0	2	0	2	2	2	2	2	2	0	0	0	2	2	2	2	2	2	0	0	2	2	2	2	2	0	0	0	2	2	0	0	0	2	2	0	2	1	2	2	0	2	0	2
A02	101.05	chrA02_bin813	2	0	0	0	2	0	2	2	2	2	2	2	0	0	0	2	2	2	2	2	2	0	0	2	2	2	2	2	0	0	0	2	2	0	0	0	2	2	0	2	1	2	2	0	2	0	2
A02	103.56	chrA02_bin814	2	2	0	0	2	0	2	2	2	2	2	2	0	0	0	2	2	2	2	2	2	0	0	2	2	2	2	2	0	0	0	2	2	0	0	0	2	2	0	2	1	2	2	0	2	0	2
A02	103.82	chrA02_bin815	2	2	0	0	2	0	2	2	2	2	2	2	0	0	0	2	2	2	2	2	2	0	0	2	2	2	2	2	0	0	0	2	2	0	0	0	2	2	0	2	1	2	2	0	2	0	2
A02	105.21	chrA02_bin816	2	2	0	0	2	0	2	2	2	2	2	2	0	0	0	2	2	2	2	2	2	0	0	2	2	2	2	2	0	0	0	2	2	0	0	0	2	2	0	2	1	2	2	0	2	0	2
A02	105.77	chrA02_bin817	2	2	0	0	2	0	2	2	2	2	2	2	0	0	0	2	2	2	2	2	2	0	0	2	2	2	2	2	0	0	0	2	2	0	0	0	2	2	0	2	0	2	2	0	2	0	2
A02	106.62	chrA02_bin818	2	2	0	0	2	0	2	2	2	2	2	2	0	0	0	2	2	2	2	2	2	0	0	2	2	2	2	2	0	0	0	2	2	0	0	0	2	2	0	2	0	2	2	0	2	0	2
A02	107.46	chrA02_bin819	2	0	0	0	2	0	2	2	2	2	2	2	0	0	0	2	2	2	2	2	2	0	0	2	2	2	2	2	0	0	0	2	2	0	0	0	2	2	0	2	0	2	2	0	2	0	2
A02	108.02	chrA02_bin820	2	0	0	0	2	1	2	2	2	2	2	2	0	0	0	2	2	2	2	2	2	0	0	2	2	2	2	2	0	1	0	2	2	0	0	0	2	2	0	2	0	2	2	0	2	0	2
A02	108.58	chrA02_bin821	2	0	0	0	2	1	2	2	2	2	2	2	0	0	0	2	2	2	2	2	2	0	0	2	2	2	2	2	0	1	0	2	2	0	0	0	2	2	0	2	0	2	2	0	2	0	2
A02	108.86	chrA02_bin822	2	1	0	0	2	1	2	2	2	2	2	2	0	0	0	2	2	2	2	2	2	0	0	2	2	2	2	2	0	1	0	2	2	0	0	0	2	2	0	2	0	2	2	0	2	0	2
A02	109.42	chrA02_bin823	2	1	0	0	2	0	2	2	2	2	2	2	0	0	0	2	2	2	2	2	2	0	0	2	2	2	2	2	0	0	0	2	2	0	0	0	2	2	0	2	0	2	2	0	2	0	2
A02	109.69	chrA02_bin824	2	1	0	0	2	0	2	2	2	2	2	2	0	0	0	2	2	2	2	2	2	0	0	2	2	2	2	2	0	0	0	2	2	0	0	0	2	2	0	2	0	2	2	0	2	0	2
A02	110.51	chrA02_bin826	2	1	0	0	2	0	2	2	2	2	2	2	0	0	0	2	0	2	2	2	2	0	0	2	2	2	2	2	0	0	0	2	2	0	0	0	2	2	0	2	0	2	2	0	2	0	2
A02	111.9	chrA02_bin827	2	0	0	0	2	0	2	2	2	2	2	2	0	0	0	2	0	2	2	2	2	0	0	2	2	2	2	2	0	0	0	2	2	0	0	0	2	2	0	2	0	2	2	0	2	0	2
A02	113	chrA02_bin828	2	0	0	0	2	0	2	2	2	2	2	2	0	0	0	2	0	2	2	2	2	0	0	2	2	2	2	2	0	0	0	2	2	0	0	0	2	2	0	2	0	2	2	0	2	0	2
A02	113.28	chrA02_bin829	2	0	0	0	2	0	2	2	2	2	2	2	0	0	0	2	0	2	2	2	2	0	0	2	2	2	2	2	0	0	0	2	2	0	0	0	2	2	0	2	0	2	2	0	2	0	2
A02	113.83	chrA02_bin830	2	0	0	0	2	0	2	2	2	2	2	2	0	0	0	2	0	2	2	2	2	0	0	2	2	2	2	2	0	0	0	2	2	0	0	0	2	2	0	2	0	2	2	0	2	0	2
A02	114.66	chrA02_bin831	2	0	0	0	2	0	2	2	2	2	2	2	0	0	0	2	0	2	2	2	2	0	0	2	2	2	2	2	0	0	0	2	2	0	0	0	2	2	0	2	0	2	2	0	2	0	2
A02	115.5	chrA02_bin832	2	0	0	0	2	0	2	2	2	2	2	2	0	0	0	2	0	2	2	2	2	0	0	2	2	2	2	2	0	0	0	2	2	0	0	0	2	2	0	2	0	2	2	0	2	0	2
A02	115.78	chrA02_bin833	2	0	0	0	2	0	2	2	2	2	2	2	0	0	0	2	0	2	2	2	2	0	0	2	2	2	2	2	0	0	0	2	2	0	0	0	2	2	0	2	0	2	2	0	2	0	2
A02	116.06	chrA02_bin834	2	0	0	0	2	0	2	2	2	2	2	2	0	0	0	2	0	2	2	2	2	0	0	2	2	2	2	2	0	0	0	2	2	0	0	0	2	2	0	2	0	2	2	0	2	0	2
A02	116.34	chrA02_bin835	2	0	0	0	2	0	2	2	2	2	2	2	0	0	0	2	0	2	2	2	2	0	0	2	2	2	2	2	0	0	0	2	2	0	0	0	2	2	0	2	0	2	2	0	2	0	2
A02	116.63	chrA02_bin836	2	0	0	0	2	0	2	2	2	2	2	2	0	0	0	2	0	2	2	2	2	0	0	2	2	2	2	2	0	0	0	2	2	0	0	0	2	2	0	2	0	2	2	0	2	0	2
A02	116.91	chrA02_bin837	2	0	0	0	2	0	2	2	2	2	2	2	0	0	0	2	0	2	2	2	2	0	0	2	2	2	2	2	0	0	0	2	2	0	0	0	2	2	0	2	0	2	2	0	2	0	2
A02	120.85	chrA02_bin857	0	0	0	0	2	0	2	2	2	2	2	2	0	0	0	2	0	2	2	2	2	0	0	2	2	2	2	2	0	0	0	2	2	0	0	0	2	2	0	2	0	2	2	0	2	0	0
A02	120.85	chrA02_bin858	0	0	0	0	2	0	2	2	2	2	2	2	0	0	0	2	0	2	2	2	2	0	0	2	2	2	2	2	0	0	0	2	2	0	0	0	2	2	0	2	0	2	2	0	2	0	0
A02	121.13	chrA02_bin859	0	0	0	0	2	0	2	2	2	2	2	2	0	0	0	2	0	2	2	2	2	0	0	2	2	2	2	2	0	0	0	2	2	0	0	0	2	2	0	2	0	2	2	0	2	0	0
A02	121.69	chrA02_bin860	0	1	0	0	2	0	2	2	2	2	2	2	0	0	0	2	0	2	2	2	2	0	0	2	2	2	2	2	0	0	0	2	2	0	0	0	2	2	0	2	0	2	2	0	2	0	0
A02	123.37	chrA02_bin861	0	2	0	0	2	0	2	2	2	2	2	2	0	0	0	2	0	2	2	2	2	0	0	2	2	2	2	2	0	0	0	2	2	0	0	0	2	2	0	2	0	2	2	0	2	0	0
A02	123.91	chrA02_bin862	0	2	0	0	2	0	2	2	2	2	2	2	0	0	0	2	0	2	2	2	2	0	0	2	2	2	2	2	0	0	0	2	2	0	0	0	2	2	0	2	0	2	2	0	2	0	0
A02	124.45	chrA02_bin863	0	2	0	0	2	0	2	2	2	2	2	2	0	0	0	2	0	2	2	2	2	0	0	2	2	2	2	2	0	0	0	2	2	0	0	0	2	2	0	2	0	2	2	0	2	0	0
A02	124.73	chrA02_bin864	0	2	0	0	2	0	2	2	2	2	2	2	0	0	0	2	0	2	2	2	2	0	0	2	2	2	2	2	0	0	0	2	2	0	0	0	2	2	0	2	0	2	2	0	2	0	0
A02	125.29	chrA02_bin865	0	2	0	0	2	0	2	2	2	2	2	2	0	0	0	2	0	2	2	2	2	0	0	2	2	2	2	2	0	0	0	2	2	0	0	0	2	2	0	2	0	2	2	0	2	0	0
A02	125.57	chrA02_bin866	0	2	0	0	2	0	2	2	2	2	2	2	0	0	0	2	0	2	2	2	2	0	0	2	2	2	2	2	0	0	0	2	2	0	0	0	2	2	0	2	0	2	2	0	2	0	0
A02	125.85	chrA02_bin867	0	2	0	0	2	0	2	2	2	2	2	2	0	0	0	2	0	2	2	2	2	0	0	2	2	2	2	2	0	0	0	2	2	0	0	0	2	2	0	2	0	2	2	0	2	0	0
A02	126.41	chrA02_bin868	0	2	0	0	2	0	2	2	2	2	2	2	0	0	0	2	0	2	2	2	2	0	0	2	2	2	2	2	0	0	0	2	2	0	0	0	2	2	0	2	0	2	2	0	2	0	0
A02	126.97	chrA02_bin883	0	2	0	0	2	0	2	2	2	2	2	2	0	0	0	2	0	2	2	2	2	0	0	2	2	2	2	2	0	0	0	2	2	0	0	0	2	2	0	2	0	2	2	0	2	0	0
A02	127.25	chrA02_bin884	0	2	0	0	2	0	2	2	2	2	2	2	0	0	0	2	0	2	2	2	2	0	0	2	2	2	2	2	0	0	0	2	2	0	0	0	2	2	0	2	0	2	2	0	2	0	0
A02	127.54	chrA02_bin885	0	2	0	0	2	0	2	2	2	2	2	2	0	0	0	2	0	2	2	2	2	0	0	2	2	2	2	2	0	0	0	2	2	0	0	0	2	2	0	2	0	2	2	0	2	0	0
A02	128.31	chrA02_bin886	0	0	0	0	2	0	2	2	2	2	2	2	0	0	0	2	0	2	2	2	2	0	0	2	2	2	2	2	0	0	0	2	2	0	0	0	2	2	0	2	0	2	2	0	2	0	0
A02	128.55	chrA02_bin887	0	1	0	0	2	0	2	2	2	2	2	2	0	0	0	2	0	2	2	2	2	0	0	2	2	2	2	2	0	0	0	2	2	0	0	0	2	2	0	2	0	2	2	0	2	0	0
A02	128.84	chrA02_bin888	0	1	0	0	2	0	2	2	2	2	2	2	0	0	0	2	0	2	2	2	2	0	0	2	2	2	2	2	0	0	0	2	2	0	0	0	2	2	0	2	0	2	2	0	2	0	0
A02	129.4	chrA02_bin889	0	1	0	0	2	0	2	2	2	2	2	2	0	0	0	2	0	2	2	2	2	0	0	2	2	2	2	2	0	0	0	2	2	0	0	0	2	2	0	2	0	2	2	0	2	0	0
A02	129.68	chrA02_bin890	0	1	0	0	2	0	2	2	2	2	2	2	0	0	0	2	0	2	2	2	2	0	0	2	2	2	2	2	0	0	0	2	2	0	0	0	2	2	0	2	0	2	2	0	2	0	0
A02	130.24	chrA02_bin891	0	1	0	0	2	0	2	2	2	2	2	2	0	0	0	2	0	2	2	2	2	0	0	2	2	2	2	2	0	0	0	2	2	0	0	0	2	2	0	2	0	2	2	0	2	0	0
A02	132.77	chrA02_bin892	0	1	0	2	2	0	2	2	2	2	2	2	0	0	0	2	0	2	2	2	2	0	0	2	2	2	2	2	0	0	0	2	2	0	0	0	2	2	0	2	0	2	2	0	2	0	0
A02	134.18	chrA02_bin893	0	1	0	2	2	0	2	2	2	2	2	2	0	0	0	2	0	2	2	2	2	0	0	2	2	2	2	2	0	0	0	2	2	0	0	0	2	2	0	2	0	2	2	0	2	0	0
A02	135.3	chrA02_bin894	0	1	0	2	2	0	2	2	2	2	2	2	0	0	2	2	0	2	2	2	2	0	0	2	2	2	2	2	0	0	0	2	2	0	0	0	2	2	0	2	0	2	2	0	2	0	0
A02	135.58	chrA02_bin895	0	1	0	2	2	0	2	2	2	2	2	2	0	0	2	2	0	2	2	2	2	0	0	2	2	2	2	2	0	0	0	2	2	0	0	0	2	2	0	2	0	2	2	0	2	0	0
A02	136.01	chrA02_bin896	0	1	0	2	2	0	2	2	2	2	2	2	0	0	2	2	0	2	2	2	2	0	0	2	2	2	2	2	0	0	0	2	2	0	0	0	2	2	0	2	0	2	2	0	2	0	0
A02	136.23	chrA02_bin897	0	1	0	2	2	0	2	2	2	2	2	2	0	0	2	2	0	2	2	2	2	0	0	2	2	2	2	2	0	0	0	2	2	0	0	0	2	2	0	2	0	2	2	0	2	0	0
A02	136.79	chrA02_bin898	0	1	0	2	2	0	2	2	2	2	2	2	0	0	2	2	0	2	2	2	2	0	0	2	2	2	2	2	0	0	0	2	2	0	0	0	2	2	0	2	0	2	2	0	2	0	0
A02	137.35	chrA02_bin899	0	1	0	2	2	0	2	2	2	2	2	2	0	0	2	2	0	2	2	2	2	0	0	2	2	2	2	2	0	0	0	2	2	0	0	0	2	2	0	2	0	2	2	0	2	0	0
A02	137.91	chrA02_bin900	0	1	0	2	2	0	2	2	2	2	2	2	0	0	2	2	0	2	2	2	2	0	0	2	2	2	2	2	0	0	0	2	2	0	0	0	2	2	0	2	0	2	2	0	2	0	0
A02	138.19	chrA02_bin901	0	1	0	2	2	0	2	2	2	2	2	2	0	0	2	2	0	2	2	2	2	0	0	2	2	2	2	2	0	0	0	2	2	0	0	0	2	2	0	2	0	2	2	0	2	0	0
A02	138.48	chrA02_bin902	0	1	0	2	2	0	2	2	2	2	2	2	0	0	2	2	0	2	2	2	2	0	0	2	2	2	2	2	0	0	0	2	2	0	0	0	2	2	0	2	0	2	2	0	2	0	0
A02	138.76	chrA02_bin903	0	1	0	2	2	0	2	2	2	2	2	2	0	0	2	2	0	2	2	2	2	0	0	2	2	2	2	2	0	0	0	2	2	0	0	0	2	2	0	2	0	2	2	0	2	0	0
A02	139.04	chrA02_bin904	0	1	0	2	2	0	2	2	2	2	2	2	0	0	2	2	0	2	2	2	2	0	0	2	2	2	2	2	0	0	0	2	2	0	0	0	2	2	0	2	0	2	2	0	2	0	0
A02	140.44	chrA02_bin905	0	1	0	2	2	0	2	2	2	2	2	2	0	0	2	2	0	2	2	2	2	0	0	2	2	2	2	2	0	0	0	2	2	0	0	0	2	2	0	2	0	2	2	0	2	0	0
A02	140.72	chrA02_bin906	0	1	0	2	2	0	2	2	2	2	2	2	0	0	2	2	0	2	2	2	2	0	0	2	2	2	2	2	0	0	0	2	2	0	0	0	2	2	0	2	0	2	2	0	2	0	0
A02	142.67	chrA02_bin907	0	2	0	2	2	0	2	2	2	2	2	2	0	0	2	2	0	2	2	2	2	0	0	2	2	2	2	2	0	0	0	2	2	0	0	0	2	2	0	2	0	2	2	0	2	0	0
A02	143.21	chrA02_bin908	0	2	0	2	2	0	2	2	2	2	2	2	0	0	2	2	0	2	2	2	2	0	0	2	2	2	2	2	0	0	0	2	2	0	0	0	2	2	0	2	0	2	2	0	2	0	0
A02	143.49	chrA02_bin909	0	1	0	2	2	0	2	2	2	2	2	2	0	0	2	2	0	2	2	2	2	0	0	2	2	2	2	2	0	0	0	2	2	0	0	0	2	2	0	2	0	2	2	0	2	0	0
A02	143.77	chrA02_bin910	0	1	0	2	2	0	2	2	2	2	2	2	0	0	2	2	0	2	2	2	2	0	0	2	2	2	2	2	0	0	0	2	2	0	0	0	2	2	0	2	0	2	2	0	2	0	0
A02	144.62	chrA02_bin911	0	1	0	2	2	0	2	2	2	2	2	2	0	0	2	2	0	2	2	2	2	0	0	2	2	2	2	2	0	0	0	2	2	0	0	0	2	2	0	2	0	2	2	0	2	0	0
A02	145.74	chrA02_bin912	0	2	0	2	2	0	2	2	2	2	2	2	0	0	2	2	0	2	2	2	2	0	0	2	2	2	2	2	0	0	0	2	2	0	0	0	2	2	0	2	0	2	2	0	2	0	0
A02	146.86	chrA02_bin913	0	2	0	2	2	0	2	2	2	2	2	2	0	0	2	2	0	2	2	2	2	0	0	2	2	2	2	2	0	0	0	2	2	0	0	0	2	2	0	2	0	2	2	0	2	0	0
A02	147.14	chrA02_bin914	0	2	0	2	2	0	2	2	2	2	2	2	0	0	2	2	0	2	2	2	2	0	0	2	2	2	2	2	0	0	0	2	2	0	0	0	2	2	0	2	0	2	2	0	2	0	0
A02	147.42	chrA02_bin915	0	2	0	2	2	0	2	2	2	2	2	2	0	0	2	2	0	2	2	2	2	0	0	2	2	2	2	2	0	0	0	2	2	0	0	0	2	2	0	2	0	2	2	0	2	0	0
A02	147.71	chrA02_bin916	0	2	0	2	2	0	2	2	2	2	2	2	0	0	2	2	0	2	2	2	2	0	0	2	2	2	2	2	0	0	0	2	2	0	0	0	2	2	0	2	0	2	2	0	2	0	0
A02	148.26	chrA02_bin917	0	2	0	2	2	0	2	2	2	2	2	2	0	0	2	2	0	2	2	2	2	0	0	2	2	2	2	2	0	0	0	2	2	0	0	0	2	2	0	2	0	2	2	0	2	0	0
A02	148.54	chrA02_bin918	0	2	0	2	2	0	2	2	2	2	2	2	0	0	2	2	0	2	2	2	2	0	0	2	2	2	2	2	0	0	0	2	2	0	0	0	2	2	0	2	0	2	2	0	2	0	0
A02	149.1	chrA02_bin919	0	2	0	2	2	0	2	2	2	2	2	2	0	0	2	2	0	2	2	2	2	0	0	2	2	2	2	2	0	0	0	2	2	0	0	0	2	2	0	2	0	2	2	0	2	0	0
A02	149.38	chrA02_bin920	0	1	0	2	2	0	2	2	2	2	2	2	0	0	2	2	0	2	2	2	2	0	0	2	2	2	2	2	0	0	0	2	2	0	0	0	2	2	0	2	0	2	2	0	2	0	0
A02	151.07	chrA02_bin921	0	1	0	2	2	0	2	2	0	2	2	2	0	0	2	2	0	2	2	2	2	0	0	2	2	2	2	2	0	0	0	2	2	0	0	0	2	2	0	2	0	2	2	0	2	0	0
A02	151.63	chrA02_bin922	0	1	0	2	2	0	2	2	0	2	2	2	0	0	2	2	0	2	2	2	2	0	0	2	2	2	2	2	0	0	0	2	2	0	0	0	2	2	0	2	0	2	2	0	2	0	0
A02	151.88	chrA02_bin923	0	1	0	2	2	0	2	2	0	2	2	2	0	0	2	2	0	2	2	2	2	0	0	2	2	2	2	2	0	0	0	2	2	0	0	0	2	2	0	2	0	2	2	0	2	0	0
A02	152.41	chrA02_bin925	0	2	0	2	2	0	2	2	0	2	2	2	0	0	2	2	0	2	2	2	2	0	0	2	2	2	2	2	0	0	0	2	2	0	0	0	2	2	0	2	0	2	2	0	2	0	0
A02	154.35	chrA02_bin926	0	2	0	2	2	0	2	2	0	2	2	2	0	0	2	2	0	2	2	2	2	0	0	2	2	2	2	2	0	0	0	2	2	0	0	0	2	2	0	2	0	2	2	0	2	0	0
A02	154.62	chrA02_bin927	0	2	0	2	2	0	2	2	0	2	2	2	0	0	2	2	0	2	2	2	2	0	0	2	2	2	2	2	0	0	0	2	2	0	0	0	2	2	0	2	0	2	2	0	2	0	0
A02	155.46	chrA02_bin928	0	2	0	2	2	0	2	2	0	2	2	2	0	0	2	2	0	2	2	2	2	0	0	2	2	2	2	2	0	0	0	2	2	0	0	0	2	2	0	2	0	2	2	0	2	0	0
A02	155.74	chrA02_bin929	0	1	0	2	2	0	2	2	0	2	2	2	0	0	2	2	0	2	2	2	2	0	0	2	2	2	2	2	0	0	0	2	2	0	0	0	2	2	0	2	0	2	2	0	2	0	0
A02	156.59	chrA02_bin930	0	1	0	2	2	0	2	2	0	2	2	2	0	0	2	2	0	2	2	2	2	0	0	2	2	2	2	2	0	0	0	2	2	0	0	0	2	2	0	2	0	2	2	0	2	0	0
A02	157.15	chrA02_bin931	0	1	0	2	2	0	2	2	0	2	2	2	0	0	2	2	0	2	2	2	2	0	0	2	2	2	2	2	0	0	0	2	2	0	0	0	2	2	0	2	0	2	2	0	2	0	0
A02	157.42	chrA02_bin932	0	1	0	2	2	0	2	2	0	2	2	2	0	0	2	2	0	2	2	2	2	0	0	2	2	2	2	2	0	0	0	2	2	0	0	0	2	2	0	2	0	2	2	0	2	0	0
A02	159.65	chrA02_bin936	0	2	0	2	2	0	2	2	0	2	2	2	0	0	2	2	0	2	2	2	2	2	0	2	2	2	2	2	0	0	0	2	2	2	0	0	2	2	0	2	0	2	2	0	2	0	0
A02	159.65	chrA02_bin937	0	2	0	2	2	0	2	2	0	2	2	2	0	0	2	2	0	2	2	2	2	2	0	2	2	2	2	2	0	0	0	2	2	0	0	0	2	2	0	2	0	2	2	0	2	0	0
A02	160.22	chrA02_bin938	0	2	0	2	2	0	2	2	0	2	2	2	0	0	2	2	0	2	2	2	2	2	0	2	2	2	2	2	0	0	0	2	2	0	0	0	2	2	0	2	0	2	2	0	2	0	0
A02	160.5	chrA02_bin939	0	2	0	2	2	0	2	2	0	2	2	2	0	0	2	2	0	2	2	2	2	2	0	2	2	2	2	2	0	0	0	2	2	0	0	0	2	2	0	2	0	2	2	0	2	0	0
A02	161.06	chrA02_bin940	0	2	0	2	2	0	2	2	0	2	2	2	0	0	2	2	0	2	2	2	2	2	0	2	2	2	2	2	0	0	0	2	2	0	0	0	2	2	0	2	0	2	2	0	2	0	0
A02	162.18	chrA02_bin941	0	2	0	2	2	0	2	2	0	2	2	2	0	0	2	2	0	2	2	2	2	2	0	2	2	2	2	2	0	0	0	2	2	0	0	0	2	2	0	2	0	2	2	0	2	0	0
A02	162.74	chrA02_bin942	0	2	0	2	2	0	2	2	0	2	2	2	0	0	2	2	0	2	2	2	2	2	0	2	2	2	2	2	0	0	0	2	2	0	0	0	2	2	0	2	0	2	2	0	2	0	0
A02	164.15	chrA02_bin944	0	2	0	2	2	0	2	2	0	2	2	2	0	0	2	2	0	2	2	2	2	2	0	2	2	2	2	2	0	0	0	2	2	0	0	0	2	2	0	2	0	2	2	0	2	0	0
A02	164.15	chrA02_bin945	0	2	0	2	2	0	2	2	0	2	2	2	0	0	2	2	0	2	2	2	2	2	0	2	2	2	2	2	0	0	0	2	2	0	0	0	2	2	0	2	0	2	2	0	2	0	0
A02	164.71	chrA02_bin946	0	2	0	2	2	0	2	2	0	2	2	2	0	0	2	2	0	2	2	2	2	2	0	2	2	2	2	2	0	0	0	2	2	0	0	0	2	2	0	2	0	2	2	0	2	0	0
A02	164.99	chrA02_bin947	0	2	0	2	2	0	2	2	0	2	2	2	0	0	2	2	0	2	2	2	2	2	0	2	2	2	2	2	0	0	0	2	2	0	0	0	2	2	0	2	0	2	2	0	2	0	0
A02	165.55	chrA02_bin948	0	2	0	2	2	0	2	2	0	2	2	2	0	0	2	2	0	2	2	2	2	2	0	2	2	2	2	2	0	0	0	2	2	0	0	0	2	2	0	2	0	2	2	0	2	0	0
A02	166.12	chrA02_bin949	0	2	0	2	2	0	2	2	0	2	2	2	0	0	2	2	0	2	2	2	2	2	0	2	2	2	2	2	0	0	0	2	2	0	0	0	2	2	0	2	0	2	2	0	2	0	0
A02	166.68	chrA02_bin950	0	2	0	2	2	0	2	2	0	2	2	2	0	0	2	2	0	2	2	2	2	2	0	2	2	2	2	2	0	0	0	2	2	0	0	0	2	2	0	2	0	2	2	0	2	0	0
A02	167.52	chrA02_bin951	0	2	0	2	2	0	2	2	0	2	2	2	0	0	2	2	0	2	2	2	2	2	0	2	2	2	2	2	0	0	0	2	2	0	0	0	2	2	0	2	0	2	2	0	2	0	0
A02	167.8	chrA02_bin952	0	1	0	2	2	0	2	2	0	2	2	2	0	0	2	2	0	2	2	2	2	2	0	2	2	2	2	2	0	0	0	2	2	0	0	0	2	2	0	2	0	2	2	0	2	0	0
A02	168.36	chrA02_bin953	0	1	0	2	2	2	2	2	0	2	2	2	0	0	2	2	0	2	2	2	2	2	0	2	2	2	2	2	0	0	0	2	2	0	0	0	2	2	0	2	0	2	2	0	2	0	0
A02	170.05	chrA02_bin954	0	1	0	2	2	2	2	2	0	2	2	2	0	0	2	2	0	2	2	2	2	2	0	2	2	2	2	2	0	0	0	2	2	0	0	0	2	2	0	2	0	2	2	0	2	0	0
A02	170.33	chrA02_bin955	0	1	0	2	2	2	2	2	0	2	2	2	0	0	2	2	0	2	2	2	2	2	0	2	2	2	2	2	0	0	0	2	2	0	0	0	2	2	0	2	0	2	2	0	2	0	0
A02	170.61	chrA02_bin956	0	1	0	2	2	2	2	2	0	2	2	2	0	0	2	2	0	2	2	2	2	2	0	2	2	2	2	2	0	0	0	2	2	0	0	0	2	2	0	2	0	2	2	0	2	0	0
A02	170.89	chrA02_bin957	0	1	0	2	2	2	2	2	0	2	2	2	0	0	2	2	0	2	2	2	2	2	0	2	2	2	2	2	0	0	0	2	2	0	0	0	2	2	0	2	0	2	2	0	2	0	0
A02	172	chrA02_bin958	0	2	0	2	2	2	2	2	0	2	2	2	0	0	2	2	0	2	2	2	2	2	0	2	2	2	2	2	0	0	0	2	2	0	0	0	2	2	0	2	0	2	2	0	2	0	0
A02	172.47	chrA02_bin959	0	2	0	2	2	2	2	2	0	2	2	2	0	0	2	2	0	2	2	2	2	2	0	2	2	2	2	2	0	0	0	2	2	0	0	0	2	2	0	2	0	2	2	0	2	0	0
A02	178.12	chrA02_bin960	0	2	0	2	2	2	2	2	0	2	2	2	0	0	2	2	0	2	2	2	2	2	0	2	2	2	2	2	0	0	0	2	2	0	1	0	2	2	0	2	0	2	2	0	2	1	1
A02	178.4	chrA02_bin961	0	2	0	2	2	2	2	2	0	2	2	2	0	0	2	2	0	2	2	2	2	2	0	2	2	2	2	2	0	0	0	2	2	0	1	0	2	2	0	2	0	2	2	0	2	1	1
A02	178.68	chrA02_bin962	0	2	0	2	2	2	2	2	0	2	2	2	0	0	2	2	0	2	2	2	2	2	0	2	2	2	2	2	0	0	0	2	2	0	1	0	2	2	0	2	0	2	2	0	2	1	1
A02	179.52	chrA02_bin963	0	1	0	2	2	2	2	2	0	2	2	2	0	0	2	2	0	2	2	2	2	2	0	2	2	2	2	2	0	0	0	2	2	0	1	0	2	2	0	2	0	2	2	0	2	1	1
A02	180.08	chrA02_bin964	0	1	0	2	2	2	2	2	0	2	2	2	0	0	2	2	0	2	2	2	2	2	0	2	2	2	2	2	0	0	0	2	2	0	1	0	2	2	0	2	0	2	2	0	2	1	1
A02	180.36	chrA02_bin965	0	1	0	2	2	2	2	2	0	2	2	2	0	0	2	2	0	2	2	2	2	2	0	2	2	2	2	2	0	0	0	2	2	0	1	0	2	2	0	2	0	2	2	0	2	1	1
A02	184.32	chrA02_bin966	0	1	0	2	2	2	2	2	0	2	2	2	0	0	2	2	0	2	2	2	2	2	0	2	2	2	2	2	0	0	0	2	2	0	0	0	2	2	0	2	0	2	2	0	2	0	1
A02	186.56	chrA02_bin967	0	1	0	2	2	2	2	2	0	2	2	2	0	0	2	2	0	2	2	2	2	2	0	2	2	2	2	2	0	0	0	2	2	0	0	0	2	2	0	2	0	2	2	0	2	0	1
A03	0.28	chrA03_bin1664	0	0	0	1	0	0	2	2	0	0	2	0	0	0	0	0	0	1	2	2	0	2	0	2	0	0	0	2	0	0	2	0	0	2	2	2	0	0	2	0	0	0	1	0	0	0	2
A03	2.25	chrA03_bin1665	0	0	0	0	0	0	2	2	0	0	2	0	0	0	0	0	0	1	2	2	0	2	0	2	0	0	0	2	0	0	2	0	0	2	2	2	0	0	2	0	0	0	2	0	0	0	2
A03	2.53	chrA03_bin1666	0	0	0	0	0	0	2	2	0	0	2	0	0	0	0	0	0	1	2	2	0	2	0	2	0	0	0	2	0	0	2	0	0	2	2	2	0	0	2	0	0	0	2	0	0	0	2
A03	3.09	chrA03_bin1667	0	0	0	0	0	0	2	2	0	0	2	0	0	0	0	0	0	1	2	2	0	2	0	2	0	0	0	2	0	0	2	0	0	2	2	2	0	0	2	0	0	0	2	0	0	0	2
A03	3.65	chrA03_bin1668	0	0	0	0	0	0	2	2	0	0	2	0	0	0	0	0	0	0	2	2	0	2	0	2	0	0	0	2	0	0	2	0	0	2	2	2	0	0	2	0	0	0	2	0	0	0	2
A03	3.93	chrA03_bin1669	0	0	0	0	0	0	2	2	0	0	2	0	0	0	0	0	0	0	2	2	0	2	0	2	0	0	0	2	0	0	2	0	0	2	2	2	0	0	2	0	0	0	2	0	0	0	2
A03	4.22	chrA03_bin1670	0	0	0	0	0	0	2	2	0	0	2	0	0	0	0	0	0	0	2	2	0	2	0	2	0	0	0	2	0	0	2	0	0	2	2	2	0	0	2	0	0	0	2	0	0	0	2
A03	4.47	chrA03_bin1671	0	0	0	0	0	0	2	2	0	0	2	0	0	0	0	0	0	0	2	2	0	2	0	2	0	0	0	2	0	0	2	0	0	2	2	2	0	0	2	0	0	0	2	0	0	0	2
A03	5.27	chrA03_bin1673	0	0	0	0	0	0	2	2	0	0	2	0	0	0	0	0	0	0	2	2	0	2	0	2	0	0	0	2	0	0	2	0	0	2	2	2	0	0	2	0	0	0	2	0	0	0	2
A03	6.08	chrA03_bin1674	0	0	0	0	0	0	2	2	0	0	2	0	0	0	0	0	0	0	2	2	0	2	0	2	0	0	0	2	0	0	2	0	0	2	2	2	0	0	2	0	0	0	2	0	0	0	2
A03	6.61	chrA03_bin1675	0	0	0	0	0	0	2	2	0	0	2	0	0	0	0	0	0	0	2	2	0	2	0	2	0	0	0	2	0	0	2	0	0	2	2	2	0	0	2	0	0	0	2	0	0	0	2
A03	7.08	chrA03_bin1676	0	0	0	0	0	0	2	2	0	0	2	0	0	0	0	0	0	0	2	2	0	2	0	2	0	0	0	2	0	0	2	0	0	2	2	2	0	0	2	0	0	0	2	0	0	0	2
A03	7.36	chrA03_bin1677	0	0	0	0	0	0	2	2	0	0	2	0	0	0	0	0	0	0	2	2	0	2	0	2	0	0	0	2	0	0	2	0	0	2	2	2	0	0	2	0	0	0	2	0	0	0	2
A03	7.92	chrA03_bin1678	0	0	0	0	0	0	2	2	0	0	2	0	0	0	0	0	0	0	2	2	0	2	0	2	0	0	0	2	0	0	2	0	0	2	2	2	0	0	2	0	0	0	2	0	0	0	2
A03	8.2	chrA03_bin1679	0	0	0	0	0	0	2	2	0	0	2	0	0	0	0	0	0	0	2	2	0	2	0	2	0	0	0	2	0	0	2	0	0	2	2	2	0	0	2	0	0	0	2	0	0	0	2
A03	9.33	chrA03_bin1680	0	0	0	0	0	0	2	2	0	0	2	0	0	0	0	0	0	0	2	2	0	2	0	2	0	0	2	2	0	0	2	0	0	2	2	2	0	0	2	0	0	0	2	0	0	0	2
A03	10.17	chrA03_bin1681	0	0	0	0	0	0	2	2	0	0	2	0	0	0	0	0	0	0	2	2	0	2	0	2	0	0	2	2	0	0	2	0	0	2	2	2	0	0	2	0	0	0	2	0	2	0	2
A03	10.45	chrA03_bin1682	0	0	0	0	0	0	2	2	0	0	2	0	0	0	0	0	0	0	2	2	0	2	0	2	0	0	2	2	0	0	2	0	0	2	2	2	0	0	2	0	0	0	2	0	2	0	2
A03	10.73	chrA03_bin1683	0	0	0	0	0	0	2	2	0	0	2	0	0	0	0	0	0	0	2	2	0	2	0	2	0	0	2	2	0	0	2	0	0	2	2	2	0	0	2	0	0	0	2	0	2	0	2
A03	11.29	chrA03_bin1684	0	0	0	0	0	0	2	2	0	0	2	0	0	0	0	0	0	0	2	2	0	2	0	2	0	0	2	2	0	0	2	0	0	2	2	2	0	0	2	0	0	0	2	0	2	0	2
A03	11.58	chrA03_bin1685	0	1	0	0	0	0	2	2	0	0	2	0	0	0	0	0	0	0	2	2	0	2	0	2	0	0	2	2	0	0	2	0	0	2	2	2	0	0	2	0	0	0	2	0	2	0	2
A03	12.14	chrA03_bin1686	0	1	0	0	0	0	2	2	0	0	2	0	0	0	0	0	0	0	2	2	0	2	0	2	0	0	2	2	0	0	2	0	0	2	2	2	0	0	2	0	0	0	2	0	2	0	2
A03	13.82	chrA03_bin1687	0	1	0	2	0	0	2	2	0	0	2	0	0	0	0	0	0	0	2	2	0	2	0	2	0	0	2	2	0	0	2	0	0	2	2	2	0	0	2	0	0	0	2	0	2	0	2
A03	14.95	chrA03_bin1688	0	1	0	2	0	0	2	2	0	0	2	0	0	0	0	0	0	0	2	2	0	2	0	2	0	0	2	2	0	0	2	0	0	2	2	2	0	0	2	0	0	0	2	0	2	0	2
A03	15.23	chrA03_bin1689	0	1	0	2	0	0	2	2	0	0	2	0	0	0	0	0	0	0	2	2	0	2	0	2	0	0	2	2	0	0	2	0	0	2	2	2	0	0	2	0	0	0	2	0	2	0	2
A03	15.51	chrA03_bin1690	0	1	0	2	0	0	2	2	0	0	2	0	0	0	0	0	0	0	2	2	0	2	0	2	0	0	2	2	0	0	2	0	0	2	2	2	0	0	2	0	0	0	2	0	2	0	2
A03	15.79	chrA03_bin1691	0	1	0	2	0	0	2	2	0	0	2	0	0	0	0	0	0	0	2	2	0	2	0	2	0	0	2	2	0	0	2	0	0	2	2	2	0	0	2	0	0	0	2	0	2	0	2
A03	16.04	chrA03_bin1692	0	1	0	2	0	0	2	2	0	0	2	0	0	0	0	0	0	0	2	2	0	2	0	2	0	0	2	2	0	0	2	0	0	2	2	2	0	0	2	0	0	0	2	0	2	0	2
A03	16.57	chrA03_bin1693	0	1	0	2	0	0	2	2	0	0	2	0	0	0	0	0	0	0	2	2	0	2	0	2	0	0	2	2	0	0	2	0	0	2	2	2	0	0	2	0	0	0	2	0	2	0	2
A03	16.85	chrA03_bin1694	0	1	0	2	0	0	2	2	0	0	2	0	0	0	0	0	0	0	2	2	0	2	0	2	0	0	2	2	0	0	2	0	0	2	2	2	0	0	2	0	0	0	2	0	2	0	2
A03	17.13	chrA03_bin1695	0	1	0	2	0	0	2	2	0	0	2	0	0	0	0	0	0	0	2	2	0	2	0	2	0	0	2	2	0	0	2	0	0	2	2	2	0	0	2	0	0	0	2	0	2	0	2
A03	22.49	chrA03_bin1704	0	1	0	2	0	0	2	2	1	0	2	0	0	0	0	0	0	0	2	2	0	2	0	2	0	0	2	2	0	0	2	0	0	2	2	2	0	0	2	0	1	0	2	0	2	0	2
A03	25.86	chrA03_bin1705	0	1	0	2	0	0	2	2	0	0	2	0	0	0	0	0	0	0	2	2	0	2	0	2	0	0	2	2	0	0	2	0	0	2	2	2	0	0	2	0	0	0	2	0	2	0	2
A03	26.43	chrA03_bin1706	0	1	0	2	0	0	2	2	0	0	2	0	0	0	0	0	0	0	2	2	0	2	0	2	0	0	2	2	0	0	2	0	0	2	2	2	0	0	2	0	0	0	2	0	2	0	2
A03	26.99	chrA03_bin1707	0	0	0	2	0	0	2	2	0	0	2	0	0	0	0	0	0	0	2	2	0	2	0	2	0	0	2	2	0	0	2	0	0	2	2	2	0	0	2	0	0	0	2	0	2	0	2
A03	27.25	chrA03_bin1708	0	0	0	2	0	0	2	2	0	0	2	0	0	0	0	0	0	0	2	2	0	2	0	2	0	0	2	2	0	0	2	0	0	2	2	2	0	0	2	0	0	0	2	0	2	0	2
A03	28.06	chrA03_bin1709	0	0	0	2	0	0	2	2	0	0	2	0	0	0	0	0	0	0	2	2	0	2	0	2	0	0	2	2	0	0	2	0	0	2	2	2	0	0	2	0	0	0	2	0	2	0	2
A03	28.61	chrA03_bin1710	0	0	0	2	0	0	2	2	0	0	2	0	0	0	0	0	0	0	2	2	0	2	0	2	0	0	2	2	0	0	2	0	0	2	2	2	0	0	2	0	0	0	2	0	2	0	2
A03	31.42	chrA03_bin1711	0	0	0	2	0	0	2	2	0	0	2	0	0	0	0	0	0	0	2	2	0	2	0	2	0	0	2	2	0	0	2	0	0	2	2	2	0	0	2	0	0	0	2	0	2	0	2
A03	31.97	chrA03_bin1712	0	0	0	2	0	0	2	2	0	0	2	0	0	0	0	0	0	0	2	2	0	2	0	2	0	0	2	2	0	0	2	0	0	2	2	2	0	0	2	0	0	0	2	0	2	0	2
A03	32.8	chrA03_bin1713	0	0	0	2	0	0	2	2	0	0	2	0	0	0	0	0	0	0	2	2	0	2	0	2	0	0	2	2	0	0	2	0	0	2	2	2	0	0	2	0	0	0	2	0	2	0	2
A03	33.93	chrA03_bin1714	0	0	0	2	0	0	2	2	0	0	2	0	0	0	0	0	0	0	2	2	0	2	0	2	0	0	2	2	0	0	2	0	0	2	2	2	0	0	2	0	0	0	2	0	2	0	2
A03	34.49	chrA03_bin1715	0	0	0	2	0	0	2	2	0	0	2	0	0	0	0	0	0	0	2	2	0	2	0	2	0	0	2	2	0	0	2	0	0	2	2	2	0	0	2	0	0	0	2	0	2	0	2
A03	36.46	chrA03_bin1716	0	0	0	2	0	0	2	2	0	0	2	0	0	0	0	0	0	0	2	2	0	2	0	2	0	0	2	2	0	0	2	0	0	2	0	2	0	0	2	0	0	0	2	0	2	0	2
A03	37.58	chrA03_bin1717	0	2	0	2	0	0	2	2	0	0	2	0	0	0	0	0	0	0	2	2	0	2	0	2	0	0	2	2	0	0	2	0	0	2	0	2	0	0	2	0	0	0	2	0	2	0	2
A03	38.43	chrA03_bin1718	0	2	0	2	0	0	2	2	0	0	2	0	0	0	0	0	0	0	2	2	0	2	0	2	0	0	2	2	0	0	2	0	0	2	0	2	0	0	2	0	0	0	2	0	2	0	2
A03	38.99	chrA03_bin1719	0	2	0	2	0	0	2	2	0	0	2	0	0	0	0	0	0	0	2	2	0	2	0	2	0	0	2	2	0	0	2	0	0	2	0	2	0	0	2	0	0	0	2	0	2	0	2
A03	41.8	chrA03_bin1720	0	0	0	2	0	0	2	2	0	0	2	2	0	0	0	0	0	0	2	2	0	2	0	2	0	0	2	2	0	0	2	0	0	2	0	2	2	0	2	0	0	0	2	0	2	0	2
A03	42.93	chrA03_bin1721	0	0	0	2	0	0	2	2	0	0	2	2	0	2	0	0	0	0	2	2	0	2	0	2	0	0	2	2	0	0	2	0	0	2	0	2	2	0	2	0	0	0	2	0	2	0	2
A03	43.21	chrA03_bin1722	0	0	0	2	0	0	2	2	0	0	2	2	0	2	0	0	0	0	2	2	0	2	0	2	0	0	2	2	0	0	2	0	0	2	0	2	2	0	2	0	0	0	2	0	2	0	2
A03	44.33	chrA03_bin1727	0	0	0	2	0	0	2	2	0	0	2	2	0	2	0	0	0	0	2	2	0	2	0	2	0	0	2	2	0	0	2	0	0	2	0	2	2	0	2	0	0	0	2	0	2	0	2
A03	44.33	chrA03_bin1728	0	0	0	2	0	0	2	2	0	0	2	2	0	2	0	0	0	0	2	2	0	2	0	2	0	0	2	2	0	0	2	0	0	2	0	2	2	0	2	0	0	0	2	0	2	0	2
A03	45.17	chrA03_bin1729	0	0	0	2	0	0	2	2	0	0	2	2	0	2	0	0	0	0	2	2	0	2	0	2	0	0	2	2	0	0	2	0	0	2	0	2	2	0	2	0	0	0	2	0	2	0	2
A03	45.45	chrA03_bin1730	0	0	0	2	0	0	2	2	0	0	2	2	0	2	0	0	0	0	2	2	0	2	0	2	0	0	2	2	0	0	2	0	0	2	0	2	2	0	2	0	0	0	2	0	2	0	2
A03	45.73	chrA03_bin1731	0	0	0	2	0	0	2	2	0	0	2	2	0	2	0	0	0	0	2	2	0	2	0	2	0	0	2	2	0	0	2	0	0	2	0	2	2	0	2	0	0	0	2	0	2	0	2
A03	46.02	chrA03_bin1732	0	0	0	2	0	0	2	2	0	0	2	2	0	2	0	0	0	0	2	2	0	2	0	2	0	0	2	2	0	0	2	0	0	2	0	2	2	0	2	0	0	0	2	0	2	0	2
A03	47.14	chrA03_bin1733	0	0	0	2	0	0	2	2	0	0	2	2	0	2	0	0	0	0	2	2	0	2	0	2	0	0	2	2	0	0	2	0	0	2	0	2	2	0	2	0	0	0	2	0	2	0	2
A03	47.42	chrA03_bin1734	0	0	0	2	0	0	2	2	0	0	2	2	0	2	0	0	0	0	2	2	0	2	0	2	0	0	2	2	0	0	2	0	0	2	0	2	2	0	2	0	0	0	2	0	2	0	2
A03	47.98	chrA03_bin1735	0	0	0	2	0	0	2	2	0	0	2	2	0	2	0	0	0	0	2	2	0	2	0	2	0	0	2	2	0	0	2	0	0	2	0	2	2	0	2	0	0	0	2	0	2	0	2
A03	48.83	chrA03_bin1736	0	1	0	2	0	0	2	2	0	0	2	2	0	2	0	0	0	0	2	2	0	2	0	2	0	0	2	2	0	0	2	0	0	2	0	2	2	0	2	0	0	0	2	0	2	0	2
A03	50.5	chrA03_bin1737	0	1	0	2	0	0	2	2	0	0	2	2	0	2	0	0	0	0	2	2	0	2	0	0	0	0	2	2	0	0	2	0	0	2	0	2	2	0	2	2	0	0	2	0	2	0	2
A03	52.74	chrA03_bin1738	0	2	0	2	0	0	2	2	0	0	2	2	0	2	0	2	0	0	2	2	0	2	0	0	0	0	2	2	0	0	2	0	0	2	0	2	2	0	2	2	0	0	2	0	2	0	2
A03	53.58	chrA03_bin1739	0	1	0	2	0	0	2	2	0	0	2	2	0	2	0	2	0	0	2	2	0	2	0	0	0	0	2	2	0	0	2	0	0	2	0	2	2	0	2	2	0	0	2	0	2	0	2
A03	54.14	chrA03_bin1740	0	1	0	2	0	0	2	2	0	0	2	2	0	2	0	2	0	0	2	2	0	2	0	0	0	0	2	2	0	0	2	0	0	2	0	2	2	0	2	2	0	0	2	0	2	0	2
A03	54.42	chrA03_bin1741	0	1	0	2	0	0	2	2	0	0	2	2	0	2	0	2	0	0	2	2	0	2	0	0	0	0	2	2	0	0	2	0	0	2	0	2	2	0	2	2	0	0	2	0	2	0	2
A03	54.7	chrA03_bin1742	0	1	0	2	0	0	2	2	0	0	2	2	0	2	0	2	0	0	2	2	0	2	0	0	0	0	2	2	0	0	2	0	0	2	0	2	2	0	2	2	0	0	2	0	2	0	2
A03	55.27	chrA03_bin1743	0	2	0	2	0	0	2	2	0	0	2	2	0	2	0	2	0	0	2	2	0	2	0	0	0	0	2	2	0	0	2	0	0	2	0	2	2	0	2	2	0	0	2	0	2	0	2
A03	55.55	chrA03_bin1744	0	2	0	2	0	0	2	2	0	0	2	2	0	2	0	2	0	0	2	2	0	2	0	0	0	0	2	2	0	0	2	0	0	2	0	2	2	0	2	2	0	0	2	0	2	0	2
A03	56.67	chrA03_bin1745	0	2	0	2	0	0	2	2	0	0	2	2	0	2	0	2	0	0	2	2	0	2	0	0	0	0	2	2	0	0	2	0	0	2	0	2	2	0	2	2	0	0	2	0	2	0	2
A03	57.23	chrA03_bin1746	0	2	0	2	0	0	2	2	0	0	2	2	0	2	0	2	0	0	2	2	0	2	0	0	0	0	2	2	0	0	2	0	0	2	0	2	2	0	2	2	0	0	2	0	2	0	2
A03	57.49	chrA03_bin1747	0	2	0	2	0	0	2	2	0	0	2	2	0	2	0	2	0	0	2	2	0	2	0	0	0	0	2	2	0	0	2	0	0	2	0	2	2	0	2	2	0	0	2	0	2	0	2
A03	58.32	chrA03_bin1782	0	2	0	2	0	0	2	2	0	0	2	2	0	2	0	2	0	0	2	2	2	2	0	0	0	0	2	2	0	0	2	0	0	2	0	2	2	0	2	2	0	0	2	0	2	0	2
A03	58.32	chrA03_bin1784	0	2	0	2	0	0	2	2	0	0	2	2	0	2	0	2	0	0	2	2	0	2	0	0	0	0	2	2	0	0	2	0	0	2	0	2	2	0	2	2	0	0	2	0	2	0	2
A03	58.88	chrA03_bin1785	0	2	0	2	0	0	2	2	0	0	2	2	0	2	0	2	0	0	2	2	0	2	0	0	0	0	2	2	0	0	2	0	0	2	0	2	2	0	2	2	0	0	2	0	2	0	2
A03	59.16	chrA03_bin1786	0	2	0	2	0	0	2	2	0	0	2	2	0	2	0	2	0	0	2	2	0	2	0	0	0	0	2	2	0	0	2	0	0	2	0	2	2	0	2	2	0	0	2	0	2	0	2
A03	59.44	chrA03_bin1787	0	2	0	2	0	0	2	2	0	0	2	2	0	2	0	2	0	0	2	2	0	2	0	0	0	0	2	2	0	0	2	0	0	2	0	2	2	0	2	2	0	0	2	0	2	0	2
A03	60	chrA03_bin1788	0	2	0	2	0	0	2	2	0	0	2	2	0	2	0	2	0	0	2	2	0	2	0	0	0	0	2	2	0	0	2	0	0	2	0	2	2	0	2	2	0	0	2	0	2	0	2
A03	60.28	chrA03_bin1789	0	2	0	2	0	0	2	2	0	0	2	2	0	2	0	2	0	0	2	2	0	2	0	0	0	0	2	2	0	0	2	0	0	2	0	2	2	0	2	2	0	0	2	0	2	0	2
A03	60.56	chrA03_bin1790	0	2	0	2	0	0	2	2	0	0	2	2	0	2	0	2	0	0	2	2	0	2	0	0	0	0	2	2	0	0	2	0	0	2	0	2	2	0	2	2	0	0	2	0	2	0	2
A03	61.97	chrA03_bin1791	0	0	0	2	0	0	2	2	0	0	2	2	0	2	0	2	0	0	2	2	0	2	0	0	0	0	2	2	0	0	2	0	0	2	0	2	2	0	2	2	0	0	2	0	2	0	2
A03	62.53	chrA03_bin1792	0	0	0	2	0	0	2	2	0	0	2	2	0	2	0	2	0	0	2	2	0	2	0	0	0	0	2	2	0	0	2	0	0	2	0	2	2	0	2	2	0	0	2	0	2	0	2
A03	63.09	chrA03_bin1793	0	0	0	2	0	0	2	2	0	0	2	2	0	2	0	2	0	0	2	2	0	2	0	0	0	0	2	2	0	0	2	0	0	2	0	2	2	0	2	2	0	0	2	0	2	0	2
A03	64.22	chrA03_bin1794	0	0	0	2	0	0	2	2	0	0	2	2	0	2	0	2	0	0	2	2	0	2	0	0	0	0	2	2	0	0	2	0	0	2	0	2	2	0	2	2	0	0	2	0	2	0	2
A03	64.78	chrA03_bin1795	0	2	0	2	0	0	2	2	0	0	2	2	0	2	0	2	0	0	2	2	0	2	0	0	0	0	2	2	0	0	2	0	0	2	0	2	2	0	2	2	0	0	2	0	2	0	2
A03	65.06	chrA03_bin1796	0	2	0	2	0	0	2	2	0	0	2	2	0	2	0	2	0	0	2	2	0	2	0	0	0	0	2	2	0	0	2	0	0	2	0	2	2	0	2	2	0	0	2	0	2	0	2
A03	67.31	chrA03_bin1797	0	2	0	2	0	0	2	2	0	0	2	2	0	2	0	2	0	0	2	2	0	2	0	0	0	0	2	2	0	0	2	0	0	2	0	2	2	0	2	2	0	0	2	0	2	0	2
A03	67.59	chrA03_bin1798	0	2	0	2	0	0	2	2	0	0	2	2	0	2	0	2	0	0	2	2	0	2	0	0	0	0	2	2	0	0	2	0	0	2	0	2	2	0	2	2	0	0	2	0	2	0	2
A03	69.55	chrA03_bin1799	0	2	0	2	0	0	2	2	0	0	2	2	0	2	0	2	0	0	2	2	0	2	0	0	0	0	0	2	0	0	2	0	0	2	0	2	2	0	2	2	0	0	2	0	2	0	2
A03	83.42	chrA03_bin1807	0	2	0	2	0	0	2	2	0	0	2	0	0	0	0	0	0	0	2	2	0	2	0	2	0	0	2	2	0	0	2	0	0	2	2	2	0	0	2	0	0	0	2	0	2	0	2
A03	83.7	chrA03_bin1808	0	2	0	2	0	0	2	2	0	0	2	0	0	0	0	0	0	0	2	2	0	2	0	2	0	0	2	2	0	0	2	0	0	2	2	2	0	0	2	0	0	0	2	0	2	0	2
A03	85.38	chrA03_bin1809	0	1	0	2	0	0	2	2	0	0	2	0	0	0	0	0	0	0	2	2	0	2	0	2	0	0	2	2	0	0	2	0	0	2	2	2	0	0	2	0	0	0	2	0	2	0	2
A03	85.95	chrA03_bin1810	0	1	0	2	0	0	2	2	0	0	2	0	0	0	0	0	0	0	2	2	0	2	0	2	0	0	2	2	0	0	2	0	0	2	2	2	0	0	2	0	0	0	2	0	2	0	2
A03	86.51	chrA03_bin1811	0	1	0	2	0	0	2	2	0	0	2	0	0	0	0	0	0	0	2	2	0	2	0	2	0	0	2	2	0	0	2	0	0	2	2	2	0	0	2	0	0	0	2	0	2	0	2
A03	87.63	chrA03_bin1812	0	1	0	2	0	0	2	2	0	0	2	0	0	0	0	0	0	0	2	2	0	2	0	2	0	0	2	2	0	0	2	0	0	2	2	2	0	0	2	0	0	0	2	0	2	0	2
A03	89.88	chrA03_bin1813	0	1	0	2	0	0	2	2	0	0	2	0	0	0	0	0	0	0	2	2	0	2	0	2	0	0	2	2	0	0	2	0	0	2	2	2	0	0	2	0	0	0	2	0	2	0	2
A03	92.14	chrA03_bin1814	0	1	0	2	0	0	2	2	0	0	2	0	0	0	0	0	0	0	2	2	0	2	0	2	0	0	2	2	0	0	2	0	0	2	2	2	0	0	2	0	0	0	2	0	2	0	2
A03	93.26	chrA03_bin1815	0	1	0	2	0	0	2	2	0	0	2	0	0	0	0	0	0	0	2	2	0	2	0	2	0	0	2	2	0	0	2	0	0	2	2	2	0	0	2	2	0	0	2	0	2	0	2
A03	118.23	chrA03_bin1829	1	2	0	2	0	0	2	0	0	0	2	2	0	2	0	2	0	0	2	2	2	2	0	0	0	0	2	2	0	0	2	2	0	2	0	2	2	0	2	2	0	0	2	0	2	0	2
A03	118.23	chrA03_bin1830	1	2	0	2	0	0	2	2	0	0	2	2	0	2	0	2	0	0	2	2	2	2	0	0	0	0	2	2	0	0	2	2	0	2	0	2	2	0	2	2	0	0	2	0	2	0	2
A03	121.61	chrA03_bin1831	0	2	0	2	0	0	2	2	0	0	2	2	0	2	0	2	0	0	2	2	0	2	0	0	0	0	2	2	0	0	2	0	0	2	0	2	2	0	2	2	0	0	2	0	2	0	2
A03	122.73	chrA03_bin1832	0	0	0	2	0	0	2	2	0	0	2	2	0	2	0	2	0	0	2	2	0	2	0	0	0	0	2	2	0	0	2	0	0	2	0	2	2	0	2	2	0	0	2	0	2	0	2
A03	122.73	chrA03_bin1833	0	2	0	2	0	0	2	2	0	0	2	2	0	2	0	2	0	0	2	2	0	2	0	0	0	0	2	2	0	0	2	0	0	2	0	2	2	0	2	2	0	0	2	0	2	0	2
A03	124.42	chrA03_bin1834	0	2	0	2	0	0	2	2	0	0	2	2	0	2	0	2	0	0	2	2	0	2	0	0	0	0	2	2	0	0	2	0	0	2	0	2	2	0	2	2	0	0	2	0	2	0	2
A03	124.7	chrA03_bin1835	0	2	0	2	0	0	2	2	0	0	2	2	0	2	0	2	0	0	2	2	0	2	0	0	0	0	2	2	0	0	2	0	0	2	0	2	2	0	2	2	0	0	2	0	2	0	2
A03	124.98	chrA03_bin1836	0	2	0	2	0	0	2	2	0	0	2	2	0	2	0	2	0	0	2	2	0	2	0	0	0	0	2	2	0	0	2	0	0	2	0	2	2	0	2	2	0	0	2	0	2	0	2
A03	125.25	chrA03_bin1837	0	2	0	2	0	0	2	2	0	0	2	2	0	2	0	2	0	0	2	2	0	2	0	0	0	0	2	2	0	0	2	0	0	2	0	2	2	0	2	2	0	0	2	0	2	0	2
A03	126.92	chrA03_bin1838	0	2	0	2	0	0	2	2	0	0	2	2	0	2	0	2	0	0	2	2	0	2	0	0	0	0	2	2	0	0	2	0	0	2	0	2	2	0	2	2	0	0	2	0	2	0	2
A03	127.48	chrA03_bin1839	0	2	0	2	0	0	2	2	0	0	2	2	0	2	0	2	0	0	2	2	0	2	0	0	0	0	2	2	0	0	2	0	0	2	0	2	2	0	2	2	0	0	2	0	2	0	2
A03	129.16	chrA03_bin1840	0	2	0	2	0	0	2	2	1	0	2	2	0	2	0	2	0	0	2	2	0	2	0	0	0	0	2	2	0	0	2	0	0	2	0	2	2	0	2	2	0	0	2	1	2	0	2
A03	129.73	chrA03_bin1841	0	2	1	2	0	0	2	2	1	0	2	2	0	2	0	2	0	0	2	2	0	2	0	0	0	0	2	2	0	0	1	0	0	2	0	2	2	0	2	2	0	0	2	1	2	0	2
A03	130.29	chrA03_bin1842	0	2	1	2	0	1	2	2	1	0	2	2	0	2	0	2	0	0	2	2	0	2	0	0	0	0	2	2	0	0	1	0	0	2	0	2	2	0	2	2	0	0	2	1	2	0	2
A03	132.26	chrA03_bin1843	0	2	1	2	0	1	2	2	1	0	2	2	0	2	0	2	0	0	2	1	0	2	0	0	0	0	2	2	0	0	1	0	0	2	0	2	2	1	2	2	0	0	2	1	2	0	2
A03	132.54	chrA03_bin1844	0	2	1	2	0	1	2	2	1	0	2	2	0	2	0	2	0	0	2	1	0	2	0	0	0	0	2	2	0	0	1	0	0	2	0	2	2	1	2	2	0	0	2	1	2	0	2
A03	140.19	chrA03_bin1865	0	1	0	2	0	0	2	2	0	2	2	2	0	2	0	2	0	0	2	2	0	2	0	0	0	0	2	0	0	0	2	0	0	2	0	2	2	0	2	2	0	0	2	0	2	0	2
A03	141.03	chrA03_bin1866	0	2	0	2	0	0	2	2	0	2	2	2	0	2	0	2	0	0	2	2	0	2	0	0	0	0	2	0	0	0	2	0	0	2	0	2	2	0	2	2	0	0	2	0	2	0	2
A03	141.25	chrA03_bin1867	0	2	0	2	0	0	2	2	0	2	2	2	0	2	0	2	0	0	2	2	0	2	0	0	0	0	2	0	0	0	2	0	0	2	0	2	2	0	2	2	0	0	2	0	2	0	2
A03	141.68	chrA03_bin1868	0	2	0	2	0	0	2	2	0	2	2	2	0	2	0	2	0	0	2	2	0	2	0	0	0	0	2	0	0	0	2	0	0	2	0	2	2	0	2	2	0	0	2	0	2	0	2
A03	142.8	chrA03_bin1869	0	2	0	2	0	0	2	2	0	2	2	2	0	2	0	2	0	0	2	2	0	2	0	0	0	0	2	0	0	0	2	0	0	2	0	1	2	0	2	2	0	0	2	0	2	0	2
A03	143.09	chrA03_bin1870	0	2	0	2	0	0	2	2	0	2	2	2	0	2	0	2	0	0	2	2	0	2	0	0	0	0	2	0	0	0	2	0	0	2	0	1	2	0	2	2	0	0	2	0	2	0	2
A03	144.21	chrA03_bin1871	0	2	0	2	0	0	2	2	0	2	2	2	0	2	0	2	0	0	2	2	0	2	0	0	0	0	2	0	0	0	2	0	0	2	0	1	2	0	2	2	0	0	2	0	2	0	2
A03	144.49	chrA03_bin1872	0	2	0	2	0	0	2	2	0	2	2	2	0	2	0	2	0	0	2	2	0	2	0	0	0	0	2	0	0	0	2	0	0	2	0	1	2	0	2	2	0	0	2	0	2	0	2
A03	145.05	chrA03_bin1873	0	2	0	2	0	0	2	2	0	2	2	2	0	2	0	2	0	0	2	2	0	2	0	0	0	0	2	0	0	0	2	0	0	2	0	1	2	0	2	2	0	0	2	0	2	0	2
A03	147.59	chrA03_bin1874	0	2	0	2	0	0	2	2	0	2	2	2	0	2	0	2	0	0	2	2	0	2	0	0	0	0	2	0	0	2	2	2	0	2	0	1	2	0	2	2	0	0	2	0	2	0	2
A03	148.15	chrA03_bin1875	0	2	0	2	0	0	2	2	0	2	2	2	0	2	0	2	0	0	2	2	0	2	0	0	0	0	2	0	0	2	2	2	0	2	0	2	2	0	2	2	0	0	2	0	2	0	2
A03	150.68	chrA03_bin1876	0	2	0	2	0	0	2	2	0	2	2	2	0	2	0	2	0	0	2	2	0	2	0	0	0	0	2	0	0	2	2	2	0	2	0	2	2	0	2	2	0	0	2	0	2	0	2
A03	152.09	chrA03_bin1877	0	2	0	2	0	0	2	2	0	2	2	2	0	2	0	2	0	0	2	2	0	2	0	0	0	0	2	0	0	2	2	2	0	2	0	2	2	0	2	2	0	0	2	0	2	0	2
A03	152.65	chrA03_bin1878	0	2	0	2	0	0	2	2	0	2	2	2	0	2	0	2	0	0	2	2	0	2	0	0	0	0	2	0	0	2	2	2	0	2	0	2	2	0	2	2	0	0	2	0	2	0	2
A03	152.93	chrA03_bin1879	0	2	0	2	0	0	2	2	0	2	2	2	0	2	0	2	0	0	2	2	0	2	0	0	0	0	2	0	0	2	2	2	0	2	0	2	2	0	2	2	0	0	2	0	2	0	2
A03	155.74	chrA03_bin1880	0	2	0	2	0	0	2	2	0	2	2	2	0	2	0	2	0	0	1	2	0	2	0	0	0	0	2	0	0	2	2	2	0	2	0	2	2	0	2	2	0	0	2	0	2	0	1
A03	156.87	chrA03_bin1881	0	2	0	2	0	0	2	2	0	2	2	2	0	2	0	2	0	0	1	2	0	2	0	0	0	0	2	0	0	2	2	2	0	2	0	2	2	0	2	2	0	0	2	0	2	0	1
A03	157.15	chrA03_bin1882	0	2	0	2	0	0	2	2	0	2	2	2	0	2	0	2	0	0	1	2	0	2	0	0	0	0	2	0	0	2	2	2	0	2	0	2	2	0	2	2	0	0	2	0	2	0	1
A03	161.95	chrA03_bin1885	0	2	0	2	0	0	2	2	0	2	2	2	0	2	0	2	0	0	2	2	0	2	0	0	0	0	2	0	0	2	2	2	2	2	0	2	2	0	2	2	0	0	0	0	2	0	2
A03	162.23	chrA03_bin1886	0	2	0	2	0	0	2	2	0	2	2	2	0	2	0	2	0	0	2	2	0	2	0	0	0	0	2	0	0	2	2	2	2	2	0	2	2	0	2	2	0	0	2	0	2	0	2
A03	162.51	chrA03_bin1887	0	2	0	2	0	0	2	2	0	2	2	2	0	2	0	2	0	0	2	2	0	2	0	0	0	0	2	0	0	2	2	2	2	2	0	2	2	0	2	2	0	0	2	0	2	0	2
A03	162.79	chrA03_bin1888	0	2	0	2	0	0	2	2	0	2	2	2	0	2	0	2	0	0	2	2	0	2	0	0	0	0	2	0	0	2	2	2	2	2	0	2	2	0	2	2	0	0	2	0	2	0	2
A03	163.35	chrA03_bin1889	0	2	0	2	0	0	2	2	0	2	2	2	0	2	0	2	0	0	2	2	0	2	0	0	0	0	2	0	0	2	2	2	2	2	0	2	2	0	2	2	0	0	2	0	2	0	2
A03	164.2	chrA03_bin1890	0	2	0	2	0	0	2	2	0	2	2	2	0	2	0	2	0	0	2	2	0	2	0	0	2	0	2	0	0	2	2	2	2	2	0	2	2	0	2	2	0	0	2	0	2	0	2
A03	165.04	chrA03_bin1891	0	2	0	2	0	0	2	2	0	2	2	2	0	2	0	2	0	0	2	2	0	2	0	0	2	0	2	0	0	2	2	2	2	2	0	2	2	0	2	2	1	0	2	0	2	0	2
A03	166.73	chrA03_bin1892	0	2	1	2	0	0	2	2	0	2	2	2	0	2	0	2	0	0	2	2	0	2	0	0	2	0	2	0	0	2	2	2	2	2	0	2	2	1	2	2	1	0	2	0	2	0	2
A03	167.57	chrA03_bin1893	0	2	1	2	0	0	2	2	0	2	2	2	0	2	0	2	0	0	2	2	1	2	0	0	2	0	2	0	0	2	2	2	2	2	0	2	2	1	2	2	1	0	2	0	2	0	2
A03	167.85	chrA03_bin1894	0	2	1	2	0	0	2	2	0	2	2	2	0	2	0	2	0	0	2	2	1	2	0	0	2	0	2	0	0	2	2	2	2	2	0	2	2	1	2	2	1	0	2	0	2	0	2
A03	168.98	chrA03_bin1895	0	2	1	2	1	0	2	2	0	2	2	2	0	2	0	2	0	0	2	2	1	2	0	0	2	0	2	0	0	2	2	2	2	2	0	2	2	1	2	2	1	0	2	0	2	0	2
A03	169.25	chrA03_bin1896	0	2	1	2	1	0	2	2	0	2	2	2	0	2	0	2	0	0	2	2	1	2	0	0	2	0	2	0	0	2	2	2	2	2	0	2	2	1	2	2	1	0	2	0	2	0	2
A03	174.9	chrA03_bin1897	0	2	0	2	1	0	2	2	0	2	2	2	0	2	0	2	2	0	2	2	0	2	0	0	2	0	2	0	0	2	2	2	2	2	0	2	2	0	2	2	0	0	2	0	2	0	2
A03	175.46	chrA03_bin1898	0	2	0	2	0	0	2	2	0	2	2	2	0	2	0	2	2	0	2	2	0	2	0	0	2	0	2	0	0	2	2	2	2	2	0	2	2	0	2	2	0	0	2	0	2	0	2
A03	176.58	chrA03_bin1899	0	2	0	2	0	0	2	2	0	2	2	2	0	2	0	2	2	0	2	2	0	2	0	0	2	0	2	0	0	2	2	2	2	2	0	2	2	2	2	2	0	0	2	0	2	0	2
A03	177.14	chrA03_bin1900	0	2	0	2	0	0	2	2	0	2	2	2	0	2	0	2	2	0	2	2	0	2	0	0	2	0	2	0	0	2	2	2	2	2	0	2	2	2	2	2	0	0	2	0	2	0	2
A03	178.81	chrA03_bin1901	0	2	0	2	0	0	2	2	0	2	2	2	0	2	0	2	2	0	2	2	0	2	0	0	2	0	2	0	0	2	2	2	2	2	0	2	2	2	2	2	0	0	2	0	2	0	2
A04	0.49	chrA04_bin2126	0	2	2	2	2	2	2	2	2	0	2	0	0	0	0	0	2	0	2	2	2	0	0	0	2	0	0	0	2	0	2	0	0	0	0	0	0	0	0	2	2	2	2	0	0	0	2
A04	1.06	chrA04_bin2127	0	1	2	2	2	2	2	2	2	0	2	0	0	0	0	0	2	0	2	2	2	0	0	0	2	0	0	0	2	0	2	0	0	0	0	0	0	0	0	2	2	2	2	0	0	0	2
A04	1.62	chrA04_bin2128	0	1	2	2	2	2	2	2	2	0	2	0	0	0	0	0	2	0	2	2	0	0	0	0	2	0	0	0	2	0	2	0	0	0	0	0	0	0	0	2	2	2	2	0	0	0	2
A04	1.88	chrA04_bin2129	0	1	2	2	2	2	2	2	2	0	2	0	0	0	0	0	2	0	2	2	0	0	0	0	2	0	0	0	2	0	2	0	0	0	0	0	0	0	0	2	2	2	2	0	0	0	2
A04	2.7	chrA04_bin2131	0	1	2	2	2	2	2	2	2	0	2	0	0	0	0	0	2	0	2	2	0	0	0	0	2	0	0	0	2	0	2	0	0	0	0	0	0	0	0	2	2	2	2	0	0	0	2
A04	8.64	chrA04_bin2132	0	1	2	2	2	2	2	2	2	0	2	0	0	0	0	0	2	0	2	2	0	0	0	2	2	0	0	0	2	0	2	0	0	0	0	2	0	0	0	2	2	2	2	0	2	0	2
A04	8.92	chrA04_bin2133	0	1	2	2	2	2	2	2	2	0	2	0	0	0	0	0	2	0	2	2	0	0	0	2	2	0	0	0	2	0	2	0	0	0	0	2	0	0	0	2	2	2	2	0	2	0	2
A04	10.29	chrA04_bin2134	0	1	2	2	2	2	2	2	2	0	2	0	0	0	0	0	2	0	2	2	0	0	0	2	2	0	0	0	2	0	2	0	0	0	0	2	0	0	0	2	2	2	2	0	2	0	2
A04	10.55	chrA04_bin2135	0	1	2	2	2	2	2	2	2	0	2	0	0	0	0	0	2	0	2	2	0	0	0	2	2	0	0	0	2	0	2	0	0	0	0	2	0	0	0	2	2	2	2	0	2	0	2
A04	10.83	chrA04_bin2136	0	1	2	2	2	2	2	2	2	0	2	0	0	0	0	0	2	0	2	2	0	0	0	2	2	0	0	0	2	0	2	0	0	0	0	2	0	0	0	2	2	2	2	0	2	0	2
A04	11.11	chrA04_bin2137	0	1	2	2	2	2	2	2	2	0	2	0	0	0	0	0	2	0	2	2	0	0	0	2	2	0	0	0	2	0	2	0	0	0	0	2	0	0	0	2	2	2	2	0	2	0	2
A04	11.39	chrA04_bin2138	0	1	2	2	2	2	2	2	2	0	2	0	0	0	0	0	2	0	2	2	0	0	0	2	2	0	0	0	2	0	2	0	0	0	0	2	0	0	0	2	2	2	2	0	2	0	2
A04	11.67	chrA04_bin2139	0	1	2	2	2	2	2	2	2	0	2	0	0	0	0	0	2	0	2	2	0	0	0	2	2	0	0	0	2	0	2	0	0	0	0	2	0	0	0	2	2	2	2	0	2	0	2
A04	12.23	chrA04_bin2141	0	1	2	2	2	2	2	2	2	0	2	0	0	0	0	0	2	0	2	2	0	0	0	2	2	0	0	0	2	0	2	0	0	0	0	2	0	0	0	2	2	2	2	0	2	0	2
A04	12.51	chrA04_bin2142	0	1	2	2	2	2	2	2	2	0	2	0	0	0	0	0	2	0	2	2	0	0	0	2	2	0	0	0	2	0	2	0	0	0	0	2	0	0	0	2	2	2	2	0	2	0	2
A04	13.08	chrA04_bin2143	0	1	2	2	2	2	2	2	2	0	2	0	0	0	0	0	2	0	2	2	0	0	0	2	2	0	0	0	2	0	2	0	0	0	0	2	0	0	0	2	2	2	2	0	2	0	2
A04	19.01	chrA04_bin2144	0	1	2	2	2	2	2	2	2	0	2	0	0	0	0	0	2	0	2	2	0	0	0	0	2	0	0	0	2	0	2	0	0	0	0	0	0	0	0	2	2	2	2	0	0	0	2
A04	20.13	chrA04_bin2146	0	0	2	2	2	2	2	2	2	0	2	0	0	0	0	0	2	0	2	2	0	0	0	0	2	0	0	0	2	0	2	0	0	0	0	0	0	0	0	2	2	2	2	0	0	0	2
A04	20.69	chrA04_bin2147	0	0	2	2	2	2	2	2	2	0	2	0	0	0	0	0	2	0	2	2	0	0	0	0	2	0	0	0	2	0	2	0	0	0	0	0	0	0	0	2	2	2	2	0	0	0	2
A04	20.97	chrA04_bin2148	0	0	2	2	2	2	2	2	2	0	2	0	0	0	0	0	2	0	2	2	0	0	0	0	2	0	0	0	2	0	2	0	0	0	0	0	0	0	0	2	2	2	2	0	0	0	2
A04	21.26	chrA04_bin2149	0	0	2	2	2	2	2	2	2	0	2	0	0	0	0	0	2	0	2	2	0	0	0	0	2	0	0	0	2	0	2	0	0	0	0	0	0	0	0	2	2	2	2	0	0	0	2
A04	22.1	chrA04_bin2150	0	1	2	2	2	2	2	2	2	0	2	0	0	0	0	0	2	0	2	2	0	0	0	0	2	0	0	0	2	0	2	0	0	0	0	0	0	0	0	2	2	2	2	0	0	0	2
A04	22.38	chrA04_bin2151	0	1	2	2	2	2	2	2	2	0	2	0	0	0	0	0	2	0	2	2	0	0	0	0	2	0	0	0	2	0	2	0	0	0	0	0	0	0	0	2	2	2	2	0	0	0	2
A04	22.94	chrA04_bin2152	0	1	2	2	2	2	2	2	2	0	2	0	0	0	0	0	2	0	2	2	0	0	0	2	2	0	0	0	2	0	2	0	0	0	0	0	0	0	0	2	2	2	2	0	0	0	2
A04	23.22	chrA04_bin2153	0	1	2	2	2	2	2	2	2	0	2	0	0	0	0	0	2	0	2	2	0	0	0	2	2	0	0	0	2	0	2	0	0	0	0	0	0	0	0	2	2	2	2	0	0	0	2
A04	27.17	chrA04_bin2154	0	1	2	2	2	2	2	2	2	0	2	0	0	1	0	0	2	0	2	2	0	0	0	2	2	0	0	0	2	0	2	0	0	0	0	0	0	0	0	2	2	2	2	1	0	0	2
A04	28.29	chrA04_bin2155	0	1	2	2	2	2	2	2	2	0	2	1	0	1	0	0	2	0	2	2	0	0	0	2	2	0	0	0	2	0	2	0	0	0	0	0	0	0	0	2	2	2	2	1	0	0	2
A04	28.57	chrA04_bin2156	0	1	2	2	2	2	2	2	2	0	2	1	0	1	0	0	2	0	2	2	0	0	0	2	2	0	0	0	2	0	2	0	0	0	0	0	0	0	0	2	2	2	2	1	0	0	2
A04	29.13	chrA04_bin2157	0	1	2	2	2	2	2	2	2	0	2	1	0	1	0	0	2	0	2	2	0	0	0	2	2	0	0	0	2	0	2	0	0	0	0	0	0	0	0	2	2	2	2	1	0	0	2
A04	29.7	chrA04_bin2158	0	1	2	2	2	2	2	2	2	0	2	1	0	1	0	0	2	0	2	2	0	0	0	2	2	0	0	0	2	0	2	0	0	0	0	0	0	0	0	2	2	2	2	1	2	0	2
A04	35.34	chrA04_bin2159	0	0	2	2	2	2	2	2	2	0	2	0	0	0	0	0	2	0	2	2	0	0	0	2	2	0	0	0	2	0	2	0	0	0	0	0	0	0	0	2	2	2	2	0	2	0	2
A04	35.34	chrA04_bin2160	0	0	2	2	2	2	2	2	2	0	2	0	0	0	0	0	2	0	2	2	0	0	0	2	2	0	0	0	2	0	2	0	0	0	0	0	0	0	0	2	2	2	2	0	2	0	2
A04	37.87	chrA04_bin2161	0	0	2	2	2	2	2	2	2	0	2	0	0	0	0	0	2	0	2	2	0	0	0	2	2	0	0	0	2	0	2	0	0	0	0	0	0	0	0	2	2	2	2	0	2	0	2
A04	39.54	chrA04_bin2169	0	1	2	2	2	2	2	2	2	0	2	0	0	0	0	0	2	0	2	2	0	0	0	2	2	0	0	0	2	0	2	0	0	0	0	0	0	0	0	2	2	2	2	0	2	0	2
A04	40.65	chrA04_bin2170	0	0	2	2	2	2	2	2	2	0	2	0	0	0	0	0	2	0	2	2	0	0	0	2	2	0	0	0	2	0	2	0	0	0	0	0	0	0	0	2	2	2	2	0	2	0	2
A04	40.9	chrA04_bin2171	0	0	2	2	2	2	2	2	2	0	2	0	0	0	0	0	2	0	2	2	0	0	0	2	2	0	0	0	2	0	2	0	0	0	0	0	0	0	0	2	2	2	2	0	2	0	2
A04	41.43	chrA04_bin2173	0	0	2	2	2	2	2	2	2	0	2	0	0	0	0	0	2	0	2	2	0	0	0	2	2	0	0	0	2	0	2	0	0	0	0	0	0	0	0	2	2	2	2	0	2	0	2
A04	41.71	chrA04_bin2174	0	0	2	2	2	2	2	2	2	0	2	0	0	0	0	0	2	0	2	2	0	0	0	2	2	0	0	0	2	0	2	0	0	0	0	0	0	0	0	2	2	2	2	0	2	0	2
A04	41.99	chrA04_bin2175	0	1	2	2	2	2	2	2	2	0	2	0	0	0	0	0	2	0	2	2	0	0	0	2	2	0	0	0	2	0	2	0	0	0	0	0	0	0	0	2	2	2	2	0	2	0	2
A04	42.83	chrA04_bin2176	0	1	2	2	2	2	2	2	2	0	2	0	0	0	0	0	2	0	2	2	0	0	0	2	2	0	0	0	2	0	2	0	0	0	0	0	0	0	0	2	2	2	2	0	2	0	2
A04	43.11	chrA04_bin2177	0	1	2	2	2	2	2	2	2	0	2	0	0	0	0	0	2	0	2	2	0	0	0	2	2	0	0	0	2	0	2	0	0	0	0	0	0	0	0	2	2	2	2	0	2	0	2
A04	43.68	chrA04_bin2178	0	1	2	2	2	2	2	2	2	0	2	0	0	0	0	0	2	0	2	2	0	0	0	2	2	0	0	0	2	0	2	0	0	0	0	0	0	0	0	2	2	2	2	0	2	0	2
A04	43.96	chrA04_bin2179	0	1	2	2	2	2	2	2	2	0	2	0	0	0	0	0	2	0	2	2	0	0	0	2	2	0	0	0	2	0	2	0	0	0	0	0	0	0	0	2	2	2	2	0	2	0	2
A04	44.24	chrA04_bin2180	0	1	2	2	2	2	2	2	2	0	2	0	0	0	0	0	2	0	2	2	0	0	0	2	2	0	0	0	2	0	2	0	0	0	0	0	0	0	0	2	2	2	2	0	2	0	2
A04	44.24	chrA04_bin2181	0	1	2	2	2	2	2	2	2	0	2	0	0	0	0	0	2	0	2	2	0	0	0	2	2	0	0	0	2	0	2	0	0	0	0	0	0	0	0	2	2	2	2	0	2	0	2
A04	44.8	chrA04_bin2182	0	0	2	2	2	2	2	2	2	0	2	0	0	0	0	0	2	0	2	2	0	0	0	2	2	0	0	0	2	0	2	0	0	0	0	0	0	0	0	2	2	2	2	0	2	0	2
A04	45.36	chrA04_bin2183	0	0	2	2	2	2	2	2	2	0	2	0	0	0	0	0	2	0	2	2	0	0	0	2	2	0	0	0	2	0	2	0	0	0	0	0	0	0	0	2	2	2	2	0	2	0	2
A04	45.92	chrA04_bin2184	0	0	2	2	2	2	2	2	2	0	2	0	0	0	0	0	2	0	2	2	0	0	0	2	2	0	0	0	2	0	2	0	0	0	0	0	0	0	0	2	2	2	2	0	2	0	2
A04	46.2	chrA04_bin2185	0	0	2	2	2	2	2	2	2	0	2	0	0	0	0	0	2	0	2	2	0	0	0	2	2	0	0	0	2	0	2	0	0	0	0	0	0	0	0	2	2	2	2	0	2	0	2
A04	46.49	chrA04_bin2186	0	1	2	2	2	2	2	2	2	0	2	0	0	0	0	0	2	0	2	2	0	0	0	2	2	0	0	0	2	0	2	0	0	0	0	0	0	0	0	2	2	2	2	0	2	0	2
A04	46.77	chrA04_bin2187	0	1	2	2	2	2	2	2	2	0	2	0	0	0	0	0	2	0	2	2	0	0	0	2	2	0	0	0	2	0	2	0	0	0	0	0	0	0	0	2	2	2	2	0	2	0	2
A04	47.33	chrA04_bin2188	0	1	2	2	2	2	2	2	2	0	2	0	0	0	0	0	2	0	2	2	0	0	0	2	2	0	0	0	2	0	2	0	0	0	0	0	0	0	0	2	2	2	2	0	2	0	2
A04	47.6	chrA04_bin2189	0	1	2	2	2	2	2	2	2	0	2	0	0	0	0	0	2	0	2	2	0	0	0	2	2	0	0	0	2	0	2	0	0	0	0	0	0	0	0	2	2	2	2	0	2	0	2
A04	48.98	chrA04_bin2192	0	1	2	2	2	2	2	2	2	0	2	0	0	0	0	0	2	0	2	2	0	0	0	2	2	0	0	0	2	0	2	0	0	0	0	2	0	0	0	2	2	2	2	0	2	0	2
A04	49.79	chrA04_bin2200	0	1	2	2	2	2	2	2	2	0	2	0	0	0	0	0	2	0	2	2	0	0	0	2	2	0	0	0	2	0	2	0	0	0	0	2	0	0	0	2	2	2	2	0	2	0	2
A04	50.05	chrA04_bin2201	0	1	2	2	2	2	2	2	2	0	2	0	0	0	0	0	2	0	2	2	0	0	0	2	2	0	0	0	2	0	2	0	0	0	0	2	0	0	0	2	2	2	2	0	2	0	2
A04	50.62	chrA04_bin2202	0	1	2	2	2	2	2	2	2	0	2	0	0	0	0	0	2	0	2	2	0	0	0	2	2	0	0	0	2	0	2	0	0	0	0	2	0	0	0	2	2	2	2	0	2	0	2
A04	50.87	chrA04_bin2203	0	1	2	2	2	2	2	2	2	0	2	0	0	0	0	0	2	0	2	2	0	0	0	2	2	0	0	0	2	0	2	0	0	0	0	2	0	0	0	2	2	2	2	0	2	0	2
A04	51.97	chrA04_bin2205	0	1	2	2	2	2	2	2	2	0	2	0	0	0	0	0	2	0	2	2	0	0	0	2	2	0	0	0	2	0	2	0	0	0	0	2	0	0	0	2	2	2	2	0	2	0	2
A04	52.51	chrA04_bin2207	0	1	2	2	2	2	2	2	2	0	2	0	0	0	0	0	2	0	2	2	0	0	0	2	2	0	0	0	2	0	2	0	0	0	0	2	0	0	0	2	2	2	2	0	2	0	2
A04	53.34	chrA04_bin2209	0	1	2	2	2	2	2	2	2	0	2	0	0	0	0	0	2	0	2	2	0	0	0	2	2	0	0	0	2	0	2	0	0	0	0	2	0	0	0	2	2	2	2	0	2	0	2
A04	53.62	chrA04_bin2210	0	1	2	2	2	2	2	2	2	0	2	0	0	0	0	0	2	0	2	2	0	0	0	2	2	0	0	0	2	0	2	0	0	0	0	2	0	0	0	2	2	2	2	0	2	0	2
A04	53.9	chrA04_bin2211	0	1	2	2	2	2	2	2	2	0	2	0	0	0	0	0	2	0	2	2	0	0	0	2	2	0	0	0	2	0	2	0	0	0	0	2	0	0	0	2	2	2	2	0	2	0	2
A04	54.18	chrA04_bin2212	0	1	2	2	2	2	2	2	2	0	2	0	0	0	0	0	2	0	2	2	0	0	0	2	2	0	0	0	2	0	2	0	0	0	0	2	0	0	0	2	2	2	2	0	2	0	2
A04	54.46	chrA04_bin2213	0	1	2	2	2	2	2	2	2	0	2	0	0	0	0	0	2	0	2	2	0	0	0	2	2	0	0	0	2	0	2	0	0	0	0	2	0	0	0	2	2	2	2	0	2	0	2
A04	56.12	chrA04_bin2215	0	1	2	2	2	2	2	2	2	0	2	0	0	0	0	0	2	0	2	2	0	0	0	2	2	0	0	0	2	0	2	0	0	0	0	2	0	0	0	2	2	2	2	0	2	0	2
A04	56.38	chrA04_bin2216	0	1	2	2	2	2	2	2	2	0	2	0	0	0	0	0	2	0	2	2	0	0	0	2	2	0	0	0	2	0	2	0	0	0	0	2	0	0	0	2	2	2	2	0	2	0	2
A04	56.66	chrA04_bin2217	0	1	2	2	2	2	2	2	2	0	2	0	0	0	0	0	2	0	2	2	0	0	0	2	2	0	0	0	2	0	2	0	0	0	0	2	0	0	0	2	2	2	2	0	2	0	2
A04	56.94	chrA04_bin2218	0	1	2	2	2	2	2	2	2	0	2	0	0	0	0	0	2	0	2	2	0	0	0	2	2	0	0	0	2	0	2	0	0	0	0	2	0	0	0	2	2	2	2	0	2	0	2
A04	57.22	chrA04_bin2219	0	1	2	2	2	2	2	2	2	0	2	0	0	0	0	0	2	0	2	2	0	0	0	2	2	0	0	0	2	0	2	0	0	0	0	2	0	0	0	2	2	2	2	0	2	0	2
A04	57.51	chrA04_bin2220	0	1	2	2	2	2	2	2	2	0	2	0	0	0	0	0	2	0	2	2	0	0	0	2	2	0	0	0	2	0	2	0	0	0	0	2	0	0	0	2	2	2	2	0	2	0	2
A04	58.35	chrA04_bin2221	0	0	2	2	2	2	2	2	2	0	2	0	0	0	0	0	2	0	2	2	0	0	0	2	2	0	0	0	2	0	2	0	0	0	0	2	0	0	0	2	2	2	2	0	2	0	2
A04	58.9	chrA04_bin2222	0	0	2	2	2	2	2	2	2	0	2	0	0	0	0	0	2	0	2	2	0	0	0	2	2	0	0	0	2	0	2	0	0	0	0	2	0	0	0	2	2	2	2	0	2	0	2
A04	59.47	chrA04_bin2223	0	0	2	2	2	2	2	2	2	0	2	0	0	0	0	0	2	0	2	2	0	0	0	2	2	0	0	0	2	0	2	0	0	0	0	2	0	0	0	2	2	2	2	0	2	0	2
A04	60.02	chrA04_bin2224	0	0	2	2	2	2	2	2	2	0	2	0	0	0	0	0	2	0	2	2	0	0	0	2	2	0	0	0	2	0	2	0	0	0	0	2	0	0	0	2	2	2	2	0	2	0	2
A04	60.3	chrA04_bin2225	0	0	2	2	2	2	2	2	2	0	2	0	0	0	0	0	2	0	2	2	0	0	0	2	2	0	0	0	2	0	2	0	0	0	0	2	0	0	0	2	2	2	2	0	2	0	2
A04	60.58	chrA04_bin2226	0	0	2	2	2	2	2	2	2	0	2	0	0	0	0	0	2	0	2	2	0	0	0	2	2	0	0	0	2	0	2	0	0	0	0	2	0	0	0	2	2	2	2	0	2	0	2
A04	60.86	chrA04_bin2227	0	0	2	2	2	2	2	2	2	0	2	0	0	0	0	0	2	0	2	2	0	0	0	2	2	0	0	0	2	0	2	0	0	0	0	2	0	0	0	2	2	2	2	0	2	0	2
A04	61.43	chrA04_bin2228	0	0	2	2	2	2	2	2	2	0	2	0	0	0	0	0	2	0	2	2	0	0	0	2	2	0	0	0	2	0	2	0	0	0	0	2	0	0	0	2	2	2	2	0	2	0	2
A04	61.71	chrA04_bin2229	0	1	2	2	2	2	2	2	2	0	2	0	0	0	0	0	2	0	2	2	0	0	0	2	2	0	0	0	2	0	2	0	0	0	0	2	0	0	0	2	2	2	2	0	2	0	2
A04	62.27	chrA04_bin2230	0	1	2	2	2	2	2	2	2	0	2	0	0	0	0	0	2	0	2	2	0	0	0	2	2	0	0	0	2	0	2	0	0	0	0	2	0	0	0	2	2	2	2	0	2	0	2
A04	62.55	chrA04_bin2231	0	1	2	2	2	2	2	2	2	0	2	0	0	0	0	0	2	0	2	2	0	0	0	2	2	0	0	0	2	0	2	0	0	0	0	2	0	0	0	2	2	2	2	0	2	0	2
A04	63.39	chrA04_bin2232	0	1	2	2	2	2	2	2	2	0	2	0	0	0	0	0	2	0	2	2	0	0	0	2	2	0	0	0	2	0	2	0	0	0	0	2	0	0	0	2	2	2	2	0	2	0	2
A04	63.67	chrA04_bin2233	0	1	2	2	2	2	2	2	2	0	2	0	0	0	0	0	2	0	2	2	0	0	0	2	2	0	0	0	2	0	2	0	0	0	0	2	0	0	0	2	2	2	2	0	2	0	2
A04	64.24	chrA04_bin2234	0	1	2	2	2	2	2	2	2	0	2	0	0	0	0	0	2	0	2	2	0	0	0	2	2	0	0	0	2	0	2	0	0	0	0	2	0	0	0	2	2	2	2	0	2	0	2
A04	64.52	chrA04_bin2235	0	0	2	2	2	2	2	2	2	0	2	0	0	0	0	0	2	0	2	2	0	0	0	2	2	0	0	0	2	0	2	0	0	0	0	2	0	0	0	2	2	2	2	0	2	0	2
A04	64.8	chrA04_bin2236	0	0	2	2	2	2	2	2	2	0	2	0	0	0	0	0	2	0	2	2	0	0	0	2	2	0	0	0	2	0	2	0	0	0	0	2	0	0	0	2	2	2	2	0	2	0	2
A04	65.36	chrA04_bin2237	0	0	2	2	2	2	2	2	2	0	2	0	0	0	0	0	2	0	2	2	0	0	0	2	2	0	0	0	2	0	2	0	0	0	0	2	0	0	0	2	2	2	2	0	2	0	2
A04	65.64	chrA04_bin2238	0	1	2	2	2	2	2	2	2	0	2	0	0	0	0	0	2	0	2	2	0	0	0	2	2	0	0	0	2	0	2	0	0	0	0	2	0	0	0	2	2	2	2	0	2	0	2
A04	65.92	chrA04_bin2239	0	1	2	2	2	2	2	2	2	0	2	0	0	0	0	0	2	0	2	2	0	0	0	2	2	0	0	0	2	0	2	0	0	0	0	2	0	0	0	2	2	2	2	0	2	0	2
A04	66.48	chrA04_bin2240	0	0	2	2	2	2	2	2	2	0	2	0	0	0	0	0	2	0	2	2	0	0	0	2	2	0	0	0	2	0	2	0	0	0	0	2	0	0	0	2	2	2	2	0	2	0	2
A04	66.76	chrA04_bin2241	0	0	2	2	2	2	2	2	2	0	2	0	0	0	0	0	2	0	2	2	0	0	0	2	2	0	0	0	2	0	2	0	0	0	0	2	0	0	0	2	2	2	2	0	2	0	2
A04	67.33	chrA04_bin2242	0	2	2	2	2	2	2	2	2	0	2	0	0	0	0	0	2	0	2	2	0	0	0	2	2	0	0	0	2	0	2	0	0	0	0	2	0	0	0	2	2	2	2	0	2	0	2
A04	68.16	chrA04_bin2243	0	2	2	2	2	2	2	2	2	0	2	0	0	0	0	0	2	0	2	2	0	0	0	2	2	0	0	0	2	0	2	0	0	0	0	2	0	0	0	2	2	2	2	0	2	0	2
A04	68.96	chrA04_bin2244	0	1	2	2	2	2	2	2	2	0	2	0	0	0	0	0	2	0	2	2	0	0	0	2	2	0	0	0	2	0	2	0	0	0	0	2	0	0	0	2	2	2	2	0	2	0	2
A04	70.92	chrA04_bin2245	0	1	2	2	2	2	2	2	2	0	2	0	0	1	0	0	2	0	2	2	0	0	0	2	2	0	0	0	2	0	2	0	0	0	0	2	0	0	0	2	2	2	2	0	2	1	2
A04	73.17	chrA04_bin2246	0	1	2	2	2	2	2	2	2	0	2	0	0	1	0	0	2	0	2	2	0	0	0	2	2	0	0	0	2	0	2	0	0	0	0	2	0	0	0	2	2	2	2	0	2	1	2
A04	74.01	chrA04_bin2247	0	1	2	2	2	2	2	2	2	0	2	0	0	0	0	0	2	0	2	2	0	0	0	2	2	0	0	0	2	0	2	0	0	0	0	2	0	0	0	2	2	2	2	0	2	0	2
A04	74.57	chrA04_bin2248	0	1	2	2	2	2	2	2	2	0	2	0	0	0	0	0	2	0	2	2	0	0	0	2	2	0	0	0	2	0	2	0	0	0	0	2	0	0	0	2	2	2	2	0	2	0	2
A04	74.85	chrA04_bin2249	0	1	2	2	2	2	2	2	2	0	2	0	0	0	0	0	2	0	2	2	0	0	0	2	2	0	0	0	2	0	2	0	0	0	0	2	0	0	0	2	2	2	2	0	2	0	2
A04	75.7	chrA04_bin2250	0	1	2	2	2	2	2	2	2	0	2	0	0	0	0	0	2	0	2	2	0	0	0	2	2	0	0	0	2	0	2	0	0	0	0	2	0	0	0	2	2	2	2	0	2	0	2
A04	76.26	chrA04_bin2251	0	1	2	2	2	2	2	2	2	0	2	0	0	0	0	0	2	0	2	2	0	0	0	2	2	0	0	0	2	0	2	0	0	0	0	2	0	0	0	2	2	2	2	0	2	0	2
A04	76.54	chrA04_bin2252	0	2	2	2	2	2	2	2	2	0	2	0	0	0	0	0	2	0	2	2	0	0	0	2	2	0	0	0	2	0	2	0	0	0	0	2	0	0	0	2	2	2	2	0	2	0	2
A04	76.82	chrA04_bin2253	0	2	2	2	2	2	2	2	2	0	2	0	0	0	0	0	2	0	2	2	0	0	0	2	2	0	0	0	2	0	2	0	0	0	0	2	0	0	0	2	2	2	2	0	2	0	2
A04	77.38	chrA04_bin2254	0	2	2	2	2	2	2	2	2	0	2	0	0	0	0	0	2	0	2	2	0	0	0	2	2	0	0	0	2	0	2	0	0	0	0	2	0	0	0	2	2	2	2	0	2	0	2
A04	77.94	chrA04_bin2255	0	2	2	2	2	2	2	2	2	0	2	0	0	0	0	0	2	0	2	2	0	0	0	2	2	0	0	0	2	0	2	0	0	0	0	2	0	0	0	2	2	2	2	0	2	0	2
A04	79.07	chrA04_bin2256	0	1	2	2	2	2	2	2	2	0	2	0	0	0	0	0	2	0	2	2	0	0	0	2	2	0	0	0	2	0	2	0	0	0	0	2	0	0	0	2	2	2	2	0	2	0	2
A04	79.63	chrA04_bin2257	0	1	2	2	2	2	2	2	2	0	2	0	0	0	0	0	2	0	2	2	0	0	0	2	2	0	0	0	2	0	2	0	0	0	0	2	0	0	0	2	2	2	2	0	2	0	2
A04	80.47	chrA04_bin2258	0	1	2	2	2	2	2	2	2	0	2	0	0	0	0	0	2	0	2	2	0	0	0	2	2	0	0	0	2	0	2	0	0	0	0	2	0	0	0	2	2	2	2	0	2	0	2
A04	81.25	chrA04_bin2259	0	1	2	2	2	2	2	2	2	0	2	0	0	0	0	0	2	0	2	2	0	0	0	2	2	0	0	0	2	0	2	0	0	0	0	2	0	0	0	2	2	2	2	0	2	0	2
A04	81.49	chrA04_bin2260	0	1	2	2	2	2	2	2	2	0	2	0	0	0	0	0	2	0	2	2	0	0	0	2	2	0	0	0	2	0	2	0	0	0	0	2	0	0	0	2	2	2	2	0	2	0	2
A04	82.05	chrA04_bin2261	0	1	2	2	2	2	2	2	2	0	2	0	0	0	0	0	2	0	2	2	0	0	0	2	2	0	0	0	2	0	2	0	0	0	0	2	0	0	0	2	2	2	2	0	2	0	2
A04	82.32	chrA04_bin2262	0	1	2	2	2	2	2	2	2	0	2	0	0	0	0	0	2	0	2	2	0	0	0	2	2	0	0	0	2	0	2	0	0	0	0	2	0	0	0	2	2	2	2	0	2	0	2
A04	83.7	chrA04_bin2264	0	1	2	2	2	2	2	2	2	0	2	0	0	0	0	0	2	0	2	2	0	0	0	2	2	0	0	0	2	0	2	0	0	0	0	2	0	0	0	2	2	2	2	0	2	0	2
A04	84.51	chrA04_bin2265	0	1	2	2	2	2	2	2	2	0	2	0	0	0	0	0	2	0	2	2	0	0	0	2	2	0	0	0	2	0	2	0	0	0	0	2	0	0	0	2	2	2	2	0	2	0	2
A04	85.07	chrA04_bin2266	0	1	2	2	2	2	2	2	2	0	2	0	0	0	0	0	2	0	2	2	0	0	0	2	2	0	0	0	2	0	2	0	0	0	0	2	0	0	0	2	2	2	2	0	2	0	2
A04	85.35	chrA04_bin2267	0	1	2	2	2	2	2	2	2	0	2	0	0	0	0	0	2	0	2	2	0	0	0	2	2	0	0	0	2	0	2	0	0	0	0	2	0	0	0	2	2	2	2	0	2	0	2
A04	85.63	chrA04_bin2268	0	1	2	2	2	2	2	2	2	0	2	0	0	0	0	0	2	0	2	2	0	0	0	2	2	0	0	0	2	0	2	0	0	0	0	2	0	0	0	2	2	2	2	0	2	0	2
A04	86.19	chrA04_bin2269	0	1	2	2	2	2	2	2	2	0	2	0	0	0	0	0	2	0	2	2	0	0	0	2	2	0	0	0	2	0	2	0	0	0	0	2	0	0	0	2	2	2	2	0	2	0	2
A04	87.88	chrA04_bin2270	0	1	2	2	2	2	2	2	2	0	2	0	0	0	0	0	2	0	0	2	0	0	0	2	2	0	0	0	2	0	2	0	0	0	0	2	0	0	0	2	2	2	2	0	2	0	2
A04	89.29	chrA04_bin2271	0	1	2	2	2	2	2	2	2	0	2	0	0	0	0	0	2	0	0	2	0	0	0	2	2	0	0	0	2	0	2	0	0	0	0	2	0	0	0	2	2	2	2	0	2	0	2
A04	89.85	chrA04_bin2272	0	1	2	2	2	2	2	2	2	0	2	0	0	0	0	0	2	0	0	2	0	0	0	2	2	0	0	0	2	0	2	0	0	0	0	2	0	0	0	2	2	2	2	0	2	0	2
A04	90.41	chrA04_bin2273	0	1	2	2	2	2	2	2	2	0	2	0	0	0	0	0	2	0	0	2	0	0	0	2	2	0	0	0	2	0	2	0	0	0	0	2	0	0	0	2	2	2	2	0	2	0	2
A04	90.69	chrA04_bin2274	0	0	2	2	2	2	2	2	2	0	2	0	0	0	0	0	2	0	0	2	0	0	0	2	2	0	0	0	2	0	2	0	0	0	0	2	0	0	0	2	2	2	2	0	2	0	2
A04	91.25	chrA04_bin2275	0	0	2	2	2	2	2	2	2	0	2	0	0	0	0	0	2	0	0	2	0	0	0	2	2	0	0	0	2	0	2	0	0	0	0	2	0	0	0	2	2	2	2	0	2	0	2
A04	91.81	chrA04_bin2276	0	0	2	2	2	2	2	2	2	0	2	0	0	0	0	0	2	0	0	2	0	0	0	2	2	0	0	0	2	0	2	0	0	0	0	2	0	0	0	2	2	2	2	0	2	0	2
A04	92.09	chrA04_bin2277	0	0	2	2	2	2	2	2	2	0	2	0	0	0	0	0	2	0	0	2	0	0	0	2	2	0	0	0	2	0	2	0	0	0	0	2	0	0	0	2	2	2	2	0	2	0	2
A04	92.66	chrA04_bin2278	0	0	2	2	2	2	2	2	2	0	2	0	0	0	0	0	2	0	0	2	0	0	0	2	2	0	0	0	2	0	2	0	0	0	0	2	0	0	0	2	2	2	2	0	2	0	2
A04	92.94	chrA04_bin2279	0	0	2	2	2	2	2	2	2	0	2	0	0	0	0	0	2	0	0	2	0	0	0	2	2	0	0	0	2	0	2	0	0	0	0	2	0	0	0	2	2	2	2	0	2	0	2
A04	93.22	chrA04_bin2280	0	0	2	2	2	2	2	2	2	0	2	0	0	0	0	0	2	0	0	2	0	0	0	2	2	0	0	0	2	0	2	0	0	0	0	2	0	0	0	2	2	2	2	0	2	0	2
A04	94.91	chrA04_bin2281	0	0	2	2	2	2	2	2	2	0	2	1	0	0	0	0	2	0	0	2	0	0	0	2	2	0	0	1	2	0	2	0	0	0	0	2	0	0	0	2	2	2	2	0	2	0	2
A04	95.75	chrA04_bin2282	0	0	2	2	2	2	2	2	2	0	2	1	0	0	0	0	2	0	0	2	0	0	0	2	2	0	0	1	2	0	2	0	0	0	0	2	0	0	0	2	2	2	2	0	2	0	2
A04	98	chrA04_bin2283	0	0	2	2	2	2	2	2	2	0	2	1	0	0	0	0	2	0	0	2	0	2	0	2	2	0	0	1	2	0	2	0	0	0	0	2	0	0	0	2	2	2	2	0	2	0	2
A04	98.28	chrA04_bin2284	0	1	2	2	2	2	2	2	2	0	2	1	0	0	0	0	2	0	0	2	0	2	0	2	2	0	0	1	2	0	2	0	0	0	0	2	0	0	0	2	2	2	2	0	2	0	2
A04	100.53	chrA04_bin2285	0	1	2	2	2	2	2	2	2	0	2	0	0	0	0	0	2	0	0	2	0	2	0	2	2	0	0	0	2	0	2	0	0	0	0	2	0	0	0	2	2	2	2	0	2	0	2
A04	100.81	chrA04_bin2286	0	1	2	2	2	2	2	2	2	0	2	0	0	0	0	0	2	0	0	2	0	2	0	2	2	0	0	0	2	0	2	0	0	0	0	2	0	0	0	2	2	2	2	0	2	0	2
A04	103.35	chrA04_bin2287	0	1	2	2	2	2	2	2	2	0	2	0	0	0	0	0	2	0	0	2	0	0	0	2	2	0	0	0	2	0	2	0	0	0	0	2	0	0	0	2	2	2	2	0	2	0	2
A04	104.19	chrA04_bin2288	0	1	2	2	2	2	2	2	2	0	2	0	0	0	0	0	2	0	0	2	0	0	0	2	2	0	0	0	2	0	2	0	0	0	0	2	0	0	0	2	2	2	2	0	2	0	2
A04	104.19	chrA04_bin2289	0	1	2	2	2	2	2	2	2	0	2	0	0	0	0	0	2	0	0	2	0	0	0	2	2	0	0	0	2	0	2	0	0	0	0	2	0	0	0	2	2	2	2	0	2	0	2
A04	104.75	chrA04_bin2290	0	1	2	2	2	2	2	2	2	0	2	0	0	0	0	0	2	0	0	2	0	0	0	2	2	0	0	0	2	0	2	0	0	0	0	2	0	0	0	2	2	2	2	0	2	0	2
A04	105.03	chrA04_bin2291	0	1	2	2	2	2	2	2	2	0	2	0	0	0	0	0	2	0	0	2	0	0	0	2	2	0	0	0	2	0	2	0	0	0	0	2	0	0	0	2	2	2	2	0	2	0	2
A04	105.59	chrA04_bin2292	0	1	2	2	2	2	2	2	2	0	2	0	0	0	0	0	2	0	0	2	0	0	0	2	2	0	0	0	2	0	2	0	0	0	0	2	0	0	0	2	2	2	2	0	2	0	2
A04	105.87	chrA04_bin2293	0	1	2	2	2	2	2	2	2	0	2	0	0	0	0	0	2	0	0	2	0	0	0	2	2	0	0	0	2	0	2	0	0	0	0	2	0	0	0	2	2	2	2	0	2	0	2
A04	106.44	chrA04_bin2294	0	1	2	2	2	2	2	2	2	0	2	0	0	0	0	0	2	0	0	2	0	0	0	2	2	0	0	0	2	0	2	0	0	0	0	2	0	0	0	2	2	2	2	0	2	0	2
A04	107	chrA04_bin2295	0	1	2	2	2	2	2	2	2	0	2	0	0	0	0	0	2	0	0	2	0	0	0	2	2	0	0	0	2	0	2	0	0	0	0	2	0	0	2	2	2	2	2	0	2	0	2
A04	107.28	chrA04_bin2296	0	1	2	2	2	2	2	2	2	0	2	0	0	0	0	0	2	0	0	2	0	0	0	2	2	0	0	0	2	0	2	0	0	0	0	2	0	0	2	2	2	2	2	0	2	0	2
A04	107.56	chrA04_bin2297	0	1	2	2	2	2	2	2	2	0	2	0	0	0	0	0	2	0	0	2	0	0	0	2	2	0	0	0	2	0	2	0	0	0	0	2	0	0	2	2	2	2	2	0	2	0	2
A04	108.12	chrA04_bin2298	0	1	2	2	2	2	2	2	2	0	2	0	0	0	0	0	2	0	0	2	0	0	0	2	2	0	0	0	2	0	2	0	0	0	0	2	0	0	2	2	2	2	2	0	2	0	2
A04	112.35	chrA04_bin2299	0	1	2	2	2	2	2	2	2	0	2	2	0	0	0	0	2	0	0	2	0	0	0	2	2	0	0	0	2	0	2	0	0	0	0	2	2	0	2	2	2	2	2	0	2	0	2
A04	112.91	chrA04_bin2300	0	1	2	2	2	2	2	2	2	0	2	2	0	0	0	0	2	0	0	2	0	0	0	2	2	0	0	0	2	0	2	0	0	0	0	2	2	0	2	2	2	2	2	0	2	0	2
A04	112.91	chrA04_bin2301	0	1	2	2	2	2	2	2	2	0	2	2	0	0	0	0	2	0	0	2	0	0	0	2	2	0	0	0	2	0	2	0	0	0	0	2	2	0	2	2	2	2	2	0	2	0	2
A04	114.03	chrA04_bin2302	0	1	2	2	2	2	2	2	2	0	2	2	0	0	0	0	2	0	0	2	0	0	0	2	2	0	0	0	2	0	2	0	0	0	0	2	2	0	2	2	2	2	2	0	2	0	0
A04	114.32	chrA04_bin2303	0	1	2	2	2	2	2	2	2	0	2	2	0	0	0	0	2	0	0	2	0	0	0	2	2	0	0	0	2	0	2	0	0	0	0	2	2	0	2	2	2	2	2	0	2	0	0
A04	114.88	chrA04_bin2304	0	1	2	2	2	2	2	2	2	0	2	2	0	0	0	0	2	0	0	2	0	0	0	2	2	0	0	0	2	0	2	0	0	0	0	2	2	0	2	2	2	2	0	0	2	0	0
A04	115.16	chrA04_bin2305	0	1	2	2	2	2	2	2	2	0	2	2	0	0	0	0	2	0	0	2	0	0	0	2	2	0	0	0	2	0	2	0	0	0	0	2	2	0	2	2	2	2	0	0	2	0	0
A04	115.72	chrA04_bin2306	0	1	2	2	2	2	2	2	2	0	2	2	0	0	0	0	2	0	0	2	0	0	0	2	2	0	0	0	2	0	2	0	0	0	0	2	2	0	2	2	2	2	0	0	2	0	0
A04	116	chrA04_bin2307	0	2	2	2	2	2	2	2	2	0	2	2	0	0	0	0	2	0	0	2	0	0	0	2	2	0	0	0	2	0	2	0	0	0	0	2	2	0	2	2	2	2	0	0	2	0	0
A04	116.28	chrA04_bin2308	0	2	2	2	2	2	2	2	2	0	2	2	0	0	0	0	2	0	0	2	0	0	0	2	2	0	0	0	2	0	2	0	0	0	0	2	2	0	2	2	2	2	0	0	2	0	0
A04	119.09	chrA04_bin2312	0	1	2	2	2	2	2	2	2	0	2	2	0	0	0	0	2	0	0	2	2	0	0	2	2	0	0	0	2	0	2	0	0	0	0	2	2	0	2	2	2	2	0	0	2	0	0
A04	119.09	chrA04_bin2313	0	1	2	2	2	2	2	2	2	0	2	2	0	0	0	0	2	0	0	2	2	0	0	2	2	0	0	0	2	0	2	0	0	0	0	2	2	0	2	2	2	2	0	0	2	0	0
A04	119.94	chrA04_bin2314	0	1	2	2	2	2	2	2	2	0	2	2	0	0	0	0	2	0	0	2	2	0	0	2	2	0	0	0	2	0	2	0	0	0	0	2	2	0	2	2	2	2	0	0	2	0	0
A04	120.78	chrA04_bin2315	0	1	2	2	2	2	2	2	2	0	2	2	0	0	0	0	2	0	0	2	2	0	0	2	2	0	0	0	2	0	2	0	0	0	0	2	2	0	2	2	2	2	0	0	2	0	0
A04	121.34	chrA04_bin2316	0	1	2	2	2	2	2	2	2	0	2	2	0	0	0	0	2	0	0	2	0	0	0	2	2	0	0	0	2	0	2	0	0	0	0	2	2	0	2	2	2	2	0	0	2	0	0
A04	121.9	chrA04_bin2317	0	1	2	2	2	2	2	2	2	0	2	2	0	0	0	0	2	0	0	2	0	0	0	2	2	0	0	0	2	0	2	0	0	0	0	2	2	0	2	2	2	2	0	0	2	0	0
A04	123.03	chrA04_bin2318	0	1	2	2	2	2	2	2	2	0	2	2	0	0	0	0	2	0	0	2	0	0	0	2	2	0	0	0	2	0	2	0	0	0	0	2	2	0	2	2	2	2	0	0	2	0	0
A04	123.31	chrA04_bin2319	0	1	2	2	2	2	2	2	2	0	2	2	0	0	0	0	2	0	0	2	0	0	0	2	2	0	0	0	2	0	2	0	0	0	0	2	2	0	2	2	2	2	0	0	2	0	0
A04	123.58	chrA04_bin2320	0	2	2	2	2	2	2	2	2	0	2	2	0	0	0	0	2	0	0	2	0	0	0	2	2	0	0	0	2	0	2	0	0	0	0	2	2	0	2	2	2	2	0	0	2	0	0
A04	125.81	chrA04_bin2321	0	0	2	2	2	2	2	2	2	0	2	2	0	0	0	0	2	0	0	2	0	0	0	2	2	0	0	0	2	0	2	0	0	0	0	2	2	0	2	2	2	2	0	0	2	0	0
A04	126.07	chrA04_bin2322	0	0	2	2	2	2	2	2	2	0	2	2	0	0	0	0	2	0	0	2	0	0	0	2	2	0	0	0	2	0	2	0	0	0	0	2	2	0	2	2	2	2	0	0	2	0	0
A04	126.89	chrA04_bin2324	0	0	2	2	2	2	2	2	2	0	2	2	0	0	0	0	2	0	0	2	0	0	0	2	2	0	0	0	2	0	2	0	0	0	0	2	2	0	2	2	2	2	0	0	2	0	0
A04	127.17	chrA04_bin2325	0	1	2	2	2	2	2	2	2	0	2	2	0	0	0	0	2	0	0	2	0	0	0	2	2	0	0	0	2	0	2	0	0	0	0	2	2	0	2	2	2	2	0	0	2	0	0
A04	127.45	chrA04_bin2326	0	1	2	2	2	2	2	2	2	0	2	2	0	0	0	0	2	0	0	2	0	0	0	2	2	0	0	0	2	0	2	0	0	0	0	2	2	0	2	2	2	2	0	0	2	0	0
A04	127.73	chrA04_bin2327	0	0	2	2	2	2	2	2	2	0	2	2	0	0	0	0	2	0	0	2	0	0	0	2	2	0	0	0	2	0	2	0	0	0	0	2	2	0	2	2	2	2	0	0	2	0	0
A04	128.29	chrA04_bin2328	0	0	2	2	2	2	2	2	2	0	2	2	0	0	0	0	2	0	0	2	0	0	0	2	2	0	0	0	2	0	2	0	0	0	0	2	2	0	2	2	2	2	0	0	2	0	0
A04	128.58	chrA04_bin2329	0	0	2	2	2	2	2	2	2	0	2	2	0	0	0	0	2	0	0	2	0	0	0	2	2	0	0	0	2	0	2	0	0	0	0	2	2	0	2	2	2	2	0	0	2	0	0
A04	129.14	chrA04_bin2330	0	0	2	2	2	2	2	2	2	0	2	2	0	0	0	0	2	0	0	2	0	0	0	2	2	0	0	0	2	0	2	0	0	0	0	2	2	0	2	2	2	2	0	0	2	0	0
A04	133.08	chrA04_bin2331	0	0	2	2	2	2	2	2	2	0	2	2	0	0	0	0	2	0	0	2	0	0	0	2	2	0	0	0	2	0	2	0	0	0	0	2	2	0	2	2	2	2	0	0	2	2	0
A04	134.21	chrA04_bin2332	0	0	2	2	2	2	2	2	2	0	2	2	0	0	0	0	2	0	0	2	0	0	0	2	2	0	0	0	2	0	2	0	0	0	0	2	2	0	2	2	2	2	0	0	2	2	0
A04	135.89	chrA04_bin2333	0	0	2	2	2	2	2	2	2	0	2	2	0	0	0	0	2	0	0	2	0	0	0	2	2	0	0	0	0	0	2	0	0	0	0	2	2	0	2	2	2	2	0	0	2	2	0
A04	136.45	chrA04_bin2334	0	0	2	2	2	2	2	2	2	0	2	2	0	0	0	0	2	0	0	2	0	0	0	2	2	0	0	0	0	0	2	0	0	0	0	2	2	0	2	2	2	2	0	0	2	2	0
A04	136.73	chrA04_bin2335	0	0	2	2	2	2	2	2	2	0	2	2	0	0	0	0	2	0	0	2	0	0	0	2	2	0	0	0	0	0	2	0	0	0	0	2	2	0	2	2	2	2	0	0	2	2	0
A04	141.23	chrA04_bin2348	0	2	2	2	2	2	2	2	2	0	2	2	0	0	0	0	2	0	0	2	0	0	0	2	0	0	0	0	0	0	2	0	0	0	0	2	2	0	2	2	2	2	0	0	2	2	0
A04	141.8	chrA04_bin2349	0	2	2	2	2	2	2	2	2	0	2	2	0	0	0	0	2	0	0	2	0	0	0	2	0	0	0	0	0	0	2	0	0	0	0	2	2	0	2	2	2	2	0	0	2	2	0
A04	142.08	chrA04_bin2350	0	2	2	2	2	2	2	2	2	0	2	2	0	0	0	0	2	0	0	2	0	0	0	2	0	0	0	0	0	0	2	0	0	0	0	2	2	0	2	2	2	2	0	0	2	2	0
A04	142.92	chrA04_bin2351	0	2	2	2	2	2	2	2	2	0	0	2	0	0	0	0	2	0	0	2	0	0	0	2	0	0	0	0	0	0	2	0	0	0	0	2	2	0	2	2	2	2	0	0	2	2	0
A04	143.76	chrA04_bin2352	0	2	2	2	0	2	2	2	2	0	0	2	0	0	0	0	2	0	0	2	0	0	0	2	0	0	0	0	0	0	2	0	0	0	0	2	2	0	2	2	2	2	0	0	2	2	0
A04	144.04	chrA04_bin2353	0	2	2	2	0	2	2	2	2	0	0	2	0	0	0	0	2	0	0	2	0	0	0	2	0	0	0	0	0	0	2	0	0	0	0	2	2	0	2	2	2	2	0	0	2	2	0
A04	144.32	chrA04_bin2354	0	1	2	2	0	2	2	2	2	0	0	2	0	0	0	0	2	0	0	2	0	0	0	2	0	0	0	0	0	0	2	0	0	0	0	2	2	0	2	2	2	2	0	0	2	2	0
A04	144.57	chrA04_bin2355	0	1	2	2	0	2	2	2	2	0	0	2	0	0	0	0	2	0	0	2	0	0	0	2	0	0	0	0	0	0	2	0	0	0	0	2	2	0	2	2	2	2	0	0	2	2	0
A04	145.34	chrA04_bin2356	0	1	2	2	0	2	2	2	2	0	0	2	0	0	0	0	2	0	0	2	0	0	0	2	0	0	0	0	0	0	2	0	0	0	0	2	2	0	2	2	2	2	0	0	2	2	0
A04	145.91	chrA04_bin2357	0	1	2	2	0	2	2	2	2	0	0	2	0	0	0	0	2	0	0	2	0	0	0	2	0	0	0	0	0	0	2	0	0	0	0	2	2	0	2	2	2	2	0	0	2	2	0
A04	148.44	chrA04_bin2381	0	1	2	2	0	2	2	2	2	0	0	2	0	0	0	0	2	0	0	2	0	0	0	2	0	0	0	0	0	0	2	0	0	0	0	2	2	0	2	2	2	1	0	0	2	2	0
A04	148.72	chrA04_bin2382	0	1	2	2	0	2	2	2	2	0	0	2	0	0	0	0	2	0	0	2	0	0	0	2	0	0	0	0	0	0	2	0	0	0	0	2	2	0	2	2	2	1	0	0	2	2	0
A04	149	chrA04_bin2383	0	1	2	2	0	2	2	2	2	0	0	2	0	0	0	0	2	0	0	2	0	0	0	2	0	0	0	0	0	0	2	0	0	0	0	2	2	0	2	2	2	2	0	0	2	2	0
A04	152.67	chrA04_bin2384	0	2	2	2	0	2	2	2	2	0	0	2	0	0	0	0	2	0	0	2	0	0	0	2	0	0	0	0	0	0	2	0	0	0	0	2	2	0	2	2	2	2	0	0	2	2	0
A04	153.23	chrA04_bin2385	0	2	2	2	0	2	2	2	2	0	0	2	0	0	0	0	2	0	0	2	0	0	0	2	0	0	0	0	0	0	2	0	0	0	0	2	2	0	2	2	2	0	0	0	2	2	0
A04	161.16	chrA04_bin2389	0	1	2	2	0	2	2	1	1	0	0	2	0	0	0	0	2	0	0	2	0	0	0	2	0	0	0	0	0	0	1	0	0	0	0	2	2	0	2	2	2	0	0	0	2	2	0
A04	163.41	chrA04_bin2390	0	1	2	2	0	2	2	1	1	0	0	2	0	0	0	0	2	0	0	2	0	0	0	2	0	0	0	0	0	0	1	0	0	0	0	2	2	0	2	2	2	0	0	0	2	2	0
A04	165.67	chrA04_bin2391	0	1	2	2	0	2	2	1	2	0	0	2	0	0	0	0	2	0	0	2	0	0	0	2	0	0	0	0	0	0	1	0	0	0	0	2	2	0	2	2	2	0	0	0	2	2	0
A04	166.79	chrA04_bin2392	0	1	2	2	0	2	2	2	2	0	0	2	0	0	0	0	2	0	0	2	0	0	0	2	0	0	0	0	0	0	2	0	0	0	0	2	2	0	2	2	2	0	0	0	2	2	0
A04	167.63	chrA04_bin2393	0	0	2	2	0	2	2	2	2	0	0	2	0	0	0	0	2	0	0	2	0	0	0	2	0	0	0	0	0	0	2	0	0	0	0	2	2	0	2	2	2	0	0	0	2	2	0
A04	168.2	chrA04_bin2394	0	0	2	2	0	2	2	2	2	0	0	2	0	0	0	0	2	0	0	2	0	0	0	2	0	0	0	0	0	0	2	0	0	0	0	2	2	0	2	2	2	0	0	0	2	2	0
A04	168.76	chrA04_bin2395	0	0	2	2	0	2	2	2	2	0	0	2	0	0	0	0	2	0	0	2	0	0	0	2	0	0	0	0	0	0	2	0	0	0	0	2	2	0	2	2	2	0	0	0	0	2	0
A04	169.04	chrA04_bin2396	0	0	2	2	0	2	2	2	2	0	0	2	0	0	0	0	2	0	0	2	0	0	0	2	0	0	0	0	0	0	2	0	0	0	0	2	2	0	2	2	2	0	0	0	0	2	0
A04	169.32	chrA04_bin2397	0	1	2	2	0	2	2	2	2	0	0	2	0	0	0	0	2	0	0	2	0	0	0	2	0	0	0	0	0	0	2	0	0	0	0	2	2	0	2	2	2	0	0	0	0	2	0
A04	169.88	chrA04_bin2398	0	1	2	2	0	2	2	2	2	0	0	2	0	0	0	0	2	0	0	2	0	0	0	2	0	0	0	0	0	0	2	0	0	0	0	0	2	0	2	2	2	0	0	0	0	2	0
A04	170.16	chrA04_bin2399	0	0	2	2	0	2	2	2	2	0	0	2	0	0	0	0	2	0	0	2	0	0	0	2	0	0	0	0	0	0	2	0	0	0	0	0	2	0	2	2	2	0	0	0	0	2	0
A04	170.72	chrA04_bin2400	0	0	2	2	0	2	2	2	2	0	0	2	0	0	0	0	2	0	0	2	0	0	0	2	0	0	0	0	0	0	2	0	0	0	0	0	2	0	2	2	2	0	0	0	0	2	0
A04	171.01	chrA04_bin2401	0	0	2	2	0	2	2	2	2	0	0	2	0	0	0	0	2	0	0	2	0	0	0	2	0	0	0	0	0	0	2	0	0	0	0	0	2	0	2	2	2	0	0	0	0	2	0
A04	172.69	chrA04_bin2402	0	0	2	2	0	2	2	2	2	0	0	2	0	0	0	0	2	0	0	2	0	0	0	2	0	0	0	0	0	0	2	0	0	0	0	0	2	0	2	2	2	0	0	0	0	2	0
A04	173.25	chrA04_bin2403	0	0	2	2	0	2	2	2	2	0	0	2	0	0	0	0	2	0	0	2	0	0	0	2	0	0	0	0	0	0	2	0	0	0	0	0	2	0	2	2	2	0	0	0	0	2	0
A04	174.1	chrA04_bin2404	0	0	0	2	0	2	2	2	2	0	0	2	0	0	0	0	2	0	0	2	0	0	0	2	0	0	0	0	0	0	2	0	0	0	0	0	2	0	2	2	2	0	0	0	0	2	0
A04	174.66	chrA04_bin2405	0	0	0	2	0	2	2	2	2	0	0	2	0	0	0	0	2	0	0	2	0	0	0	2	0	0	0	0	0	0	2	0	0	0	0	0	2	0	2	2	2	0	0	0	0	2	0
A04	174.94	chrA04_bin2406	0	1	0	2	0	2	2	2	2	0	0	2	0	0	0	0	2	0	0	2	0	0	0	2	0	0	0	0	0	0	2	0	0	0	0	0	2	0	2	2	2	0	0	0	0	2	0
A04	176.06	chrA04_bin2407	0	2	0	2	0	2	2	2	2	0	0	2	0	0	0	0	2	0	0	2	0	0	0	2	0	0	0	0	0	0	2	0	0	0	0	0	2	0	2	2	2	0	0	0	0	2	0
A04	176.61	chrA04_bin2408	0	1	0	2	0	2	2	2	2	0	0	2	0	0	0	0	2	0	0	2	0	0	0	2	0	0	0	0	0	0	2	0	0	0	0	0	2	0	2	2	2	0	0	0	0	2	0
A04	177.17	chrA04_bin2409	0	1	0	2	0	2	2	2	2	0	0	2	0	0	0	0	2	0	0	2	0	0	0	2	0	0	0	0	0	0	2	0	0	0	0	0	2	0	2	2	2	0	0	0	0	2	0
A04	178.02	chrA04_bin2410	0	1	0	2	0	2	2	2	2	0	0	2	0	0	0	0	2	0	0	2	0	0	0	2	0	0	0	0	0	0	2	0	0	0	0	0	2	0	2	2	2	0	0	0	0	2	0
A04	179.14	chrA04_bin2411	0	1	0	2	0	2	2	2	2	0	0	2	0	0	0	0	2	2	0	2	0	0	0	2	0	0	0	0	0	0	2	0	0	0	0	0	2	0	2	2	2	0	0	0	0	2	0
A04	180.26	chrA04_bin2412	0	1	0	2	0	2	2	2	2	0	0	2	0	0	0	0	2	2	0	2	0	0	0	2	0	0	0	0	0	0	2	0	0	0	0	0	2	0	2	2	2	0	0	0	0	2	0
A04	180.55	chrA04_bin2413	0	1	0	2	0	2	2	2	2	0	0	2	0	0	0	0	2	2	0	2	0	0	0	2	0	0	0	0	0	0	2	0	0	0	0	0	2	0	2	2	2	0	0	0	0	2	0
A04	181.39	chrA04_bin2414	0	1	0	2	0	2	2	2	2	0	0	2	0	0	0	0	2	2	0	2	0	0	0	2	0	0	0	0	0	0	2	0	0	0	0	0	2	0	2	2	2	0	0	0	0	2	0
A04	182.51	chrA04_bin2415	0	1	0	2	0	2	2	2	2	0	0	2	0	0	0	0	2	2	0	2	0	0	0	2	0	0	0	0	0	0	2	0	0	0	0	0	2	0	2	2	2	0	0	0	0	2	0
A04	183.07	chrA04_bin2416	0	1	0	2	0	2	2	2	2	0	0	2	0	0	0	0	2	2	0	2	0	0	0	2	0	0	0	0	0	0	2	0	0	0	0	0	2	0	2	2	2	0	0	0	0	2	0
A04	183.92	chrA04_bin2417	0	1	0	2	0	2	2	2	2	0	0	2	0	0	0	0	2	2	0	2	0	0	0	2	0	0	0	0	0	0	2	0	0	0	0	0	2	0	2	2	2	0	0	0	0	2	0
A04	184.48	chrA04_bin2418	0	1	0	2	0	2	2	2	2	0	0	2	0	0	0	0	2	2	0	2	0	0	0	2	0	0	0	0	0	0	2	0	0	0	0	0	2	0	2	2	2	0	0	0	0	2	0
A04	184.76	chrA04_bin2419	0	1	0	2	0	2	2	2	2	0	0	2	0	0	0	0	2	2	0	2	0	0	0	2	0	0	0	0	0	0	2	0	0	0	0	0	2	0	2	2	2	0	0	0	0	2	0
A04	185.04	chrA04_bin2420	0	1	0	2	0	2	2	2	2	0	0	2	0	0	0	0	2	2	0	2	0	0	0	2	0	0	0	0	0	0	2	0	0	0	0	0	2	0	2	2	2	0	0	0	0	2	0
A04	185.6	chrA04_bin2421	0	0	0	2	0	2	2	2	2	0	0	2	0	0	0	0	2	2	0	2	0	0	0	2	0	0	0	0	0	0	2	0	0	0	0	0	2	0	2	2	2	0	0	0	0	2	0
A04	185.88	chrA04_bin2422	0	0	0	2	0	2	2	2	2	0	0	2	0	0	0	0	2	2	0	2	0	0	0	2	0	0	0	0	0	0	2	0	0	0	0	0	2	0	2	2	2	0	0	0	0	2	0
A04	186.73	chrA04_bin2423	0	0	0	2	0	2	2	2	2	0	0	2	0	0	0	0	2	2	0	2	0	0	0	2	0	0	0	0	0	0	2	0	0	0	0	0	2	0	2	2	2	0	0	0	0	2	0
A04	187.29	chrA04_bin2424	0	0	0	2	0	2	2	2	2	0	0	2	0	0	0	0	2	2	0	2	0	0	0	2	0	0	0	0	0	0	2	0	0	0	0	0	2	0	2	2	2	0	0	0	0	2	0
A04	187.57	chrA04_bin2425	0	0	0	2	0	2	2	2	2	0	0	2	0	0	0	0	2	2	0	2	0	0	0	2	0	0	0	0	0	0	2	0	0	0	0	0	2	0	2	2	2	0	0	0	0	2	0
A04	188.13	chrA04_bin2426	0	0	0	2	0	2	2	2	2	0	0	2	0	0	0	0	2	2	0	2	0	0	0	2	0	0	0	0	0	0	2	0	0	0	0	0	2	0	2	2	0	0	0	0	0	2	0
A04	188.69	chrA04_bin2427	0	0	0	2	0	2	2	2	2	0	0	2	0	0	0	0	2	2	0	2	0	0	0	2	0	0	0	0	0	0	2	0	0	0	0	0	2	0	2	2	0	0	0	0	0	2	0
A04	189.82	chrA04_bin2428	0	2	0	2	0	2	2	2	2	0	0	2	0	0	0	0	2	2	0	2	0	0	0	2	0	0	0	0	0	0	2	0	0	0	0	0	2	0	2	2	0	0	0	0	0	2	0
A04	191.79	chrA04_bin2429	0	2	0	2	0	2	2	2	2	0	1	1	0	0	0	0	2	2	0	2	0	0	0	2	0	0	0	0	0	0	2	0	0	0	0	0	2	0	2	2	0	0	0	0	0	2	0
A04	192.07	chrA04_bin2430	0	2	0	2	0	2	2	2	2	0	1	1	0	0	0	0	2	2	0	2	0	0	0	2	0	0	0	0	0	0	2	0	0	0	0	0	2	0	2	2	0	0	0	0	0	2	0
A04	192.91	chrA04_bin2431	0	2	0	2	0	2	2	2	2	0	1	1	0	0	0	0	2	2	0	2	0	0	0	2	0	0	0	0	0	0	2	0	0	0	0	0	2	0	2	2	0	0	0	0	0	2	0
A04	194.88	chrA04_bin2432	0	0	0	2	0	2	2	2	2	0	1	2	0	0	0	0	2	2	0	2	0	0	0	2	0	0	0	0	0	0	2	0	0	0	0	0	2	0	2	2	0	0	0	0	0	2	0
A04	195.72	chrA04_bin2433	0	0	0	2	0	2	2	2	2	0	0	2	0	0	0	0	2	2	0	2	0	0	0	2	0	0	0	0	0	0	2	0	0	0	0	0	2	0	2	2	0	0	0	0	0	2	0
A04	196.28	chrA04_bin2434	0	2	0	2	0	2	2	2	2	0	0	2	0	0	0	0	2	2	0	2	0	0	0	2	0	0	0	0	0	0	2	0	0	0	0	0	2	0	2	2	0	0	0	0	0	2	0
A04	197.38	chrA04_bin2435	0	2	0	2	0	2	2	2	2	0	0	2	0	0	0	0	2	2	0	2	0	0	0	2	0	0	0	0	0	0	2	0	0	0	0	0	2	0	2	2	0	0	0	0	0	2	0
A05	0.11	chrA05_bin2437	0	1	0	2	0	2	2	2	0	2	0	0	2	2	2	2	2	0	2	2	2	0	0	2	0	2	2	0	0	2	0	2	2	0	0	0	0	0	0	0	2	2	2	0	0	0	0
A05	0.17	chrA05_bin2438	0	1	0	2	0	2	2	2	0	2	0	0	2	2	2	2	2	0	2	2	2	0	0	2	0	2	2	0	0	2	0	2	2	0	0	0	0	0	0	0	2	2	2	0	0	0	0
A05	0.22	chrA05_bin2439	0	1	0	2	0	2	2	2	0	2	0	0	2	2	2	2	2	0	2	2	2	0	0	2	0	2	2	0	0	2	0	2	2	0	0	0	0	0	0	0	2	2	2	0	0	0	0
A05	0.45	chrA05_bin2440	0	1	0	2	0	2	2	2	0	2	0	0	2	2	2	2	2	0	2	2	2	0	0	2	0	2	2	0	0	2	0	2	2	0	0	0	0	0	0	0	2	2	2	0	0	0	0
A05	0.51	chrA05_bin2441	0	1	0	2	0	2	2	2	0	2	0	0	2	2	2	2	2	0	2	2	2	0	0	2	0	2	2	0	0	2	0	2	2	0	0	0	0	0	0	0	2	2	2	0	0	0	0
A05	0.56	chrA05_bin2442	0	1	0	2	0	2	2	2	0	2	0	0	2	2	2	2	2	0	2	2	2	0	0	2	0	2	2	0	0	2	0	2	2	0	0	0	0	0	0	0	2	2	2	0	0	0	0
A05	0.67	chrA05_bin2443	0	1	0	2	0	2	2	2	0	2	0	0	2	2	2	2	2	0	2	2	2	0	0	2	0	2	2	0	0	2	0	2	2	0	0	0	0	0	0	0	2	2	2	0	0	0	0
A05	0.73	chrA05_bin2444	0	1	0	2	0	2	2	2	0	2	0	0	2	2	2	2	2	0	2	2	2	0	0	2	0	2	2	0	0	2	0	2	2	0	0	0	0	0	0	0	2	2	2	0	0	0	0
A05	0.79	chrA05_bin2445	0	2	0	2	0	2	2	2	0	2	0	0	2	2	2	2	2	0	2	2	2	0	0	2	0	2	2	0	0	2	0	2	2	0	0	0	0	0	0	0	2	2	2	0	0	0	0
A05	0.84	chrA05_bin2446	0	2	0	2	0	2	2	2	0	2	0	0	2	2	2	2	2	0	2	2	2	0	0	2	0	2	2	0	0	2	0	2	2	0	0	0	0	0	0	0	2	2	2	0	0	0	0
A05	1.06	chrA05_bin2450	0	0	0	2	0	2	2	2	0	2	0	0	2	2	2	2	2	0	2	2	2	0	0	2	0	2	2	0	0	2	0	2	2	0	0	0	0	0	0	0	2	2	2	0	0	0	0
A05	1.11	chrA05_bin2451	0	0	0	2	0	2	2	2	0	2	0	0	2	2	2	2	2	0	2	2	2	0	0	2	0	2	2	0	0	2	0	2	2	0	0	0	0	0	0	0	2	2	2	0	0	0	0
A05	1.68	chrA05_bin2457	0	2	0	2	0	2	0	2	0	2	0	0	2	2	2	2	2	0	2	2	2	0	0	2	0	2	2	0	0	2	0	2	2	0	0	0	0	0	0	0	2	2	2	0	0	0	0
A05	1.79	chrA05_bin2458	0	2	0	2	0	2	0	2	0	2	0	0	2	2	2	2	2	0	2	2	2	0	0	2	0	2	2	0	0	2	0	2	2	0	0	0	0	0	0	0	2	2	2	0	0	0	0
A05	1.85	chrA05_bin2459	0	2	0	2	0	2	0	2	0	2	0	0	2	2	2	2	2	0	2	2	2	0	0	2	0	2	2	0	0	2	0	2	2	0	0	0	0	0	0	0	2	2	2	0	0	0	0
A05	1.9	chrA05_bin2460	0	2	0	2	0	2	0	2	0	2	0	0	2	2	2	2	2	0	2	2	2	0	0	2	0	2	2	0	0	2	0	2	2	0	0	0	0	0	0	0	2	2	2	0	0	0	0
A05	1.96	chrA05_bin2461	0	2	0	2	0	2	0	2	0	2	0	0	2	2	2	2	2	0	2	2	2	0	0	2	0	2	2	0	0	2	0	2	2	0	0	0	0	0	0	0	2	2	2	0	0	0	0
A05	2.07	chrA05_bin2462	0	2	0	2	0	2	0	2	0	2	0	0	2	2	2	2	2	0	2	2	2	0	0	2	0	2	2	0	0	2	0	2	2	0	0	0	0	0	0	0	2	2	2	0	0	0	0
A05	2.13	chrA05_bin2463	0	2	0	2	0	2	0	2	0	2	0	0	2	2	2	2	2	0	2	2	2	0	0	2	0	2	2	0	0	2	0	2	2	0	0	0	0	0	0	0	2	2	2	0	0	0	0
A05	2.24	chrA05_bin2465	0	2	0	2	0	2	0	2	0	2	0	0	2	2	2	2	2	0	2	2	2	0	0	2	0	2	2	0	0	2	0	2	2	0	0	0	0	0	0	0	2	2	2	0	0	0	0
A05	2.3	chrA05_bin2466	0	2	0	2	0	2	0	2	0	2	0	0	2	2	2	2	2	0	2	2	2	0	0	2	0	2	2	0	0	2	0	2	2	0	0	0	0	0	0	0	2	2	2	0	0	0	0
A05	2.41	chrA05_bin2467	0	2	0	2	0	2	0	2	0	2	0	0	2	2	2	2	2	0	2	2	2	0	0	2	0	2	2	0	0	2	0	2	2	0	0	0	0	0	0	0	2	2	2	0	0	0	0
A05	2.51	chrA05_bin2468	0	2	0	2	0	2	0	2	0	2	0	0	2	2	2	2	2	0	2	2	2	0	0	2	0	2	2	0	0	2	0	2	2	0	0	0	0	0	0	0	2	2	2	0	0	0	0
A05	2.68	chrA05_bin2469	0	1	0	2	0	2	0	2	0	2	0	0	2	2	2	2	2	0	2	2	2	0	0	2	0	2	2	0	0	2	0	2	2	0	0	0	0	0	0	0	2	2	2	0	0	0	0
A05	2.73	chrA05_bin2470	0	1	0	2	0	2	0	2	0	2	0	0	2	2	2	2	2	0	2	2	2	0	0	2	0	2	2	0	0	2	0	2	2	0	0	0	0	0	0	0	2	2	2	0	0	0	0
A05	2.9	chrA05_bin2471	0	2	0	2	0	2	0	2	0	2	0	0	2	2	2	2	2	0	2	2	2	0	0	2	0	2	2	0	0	2	0	2	2	0	0	0	0	0	0	0	2	2	2	0	0	0	0
A05	3.46	chrA05_bin2480	0	2	0	2	0	2	0	2	0	2	0	0	2	2	2	2	2	0	2	2	2	0	0	2	0	2	2	0	0	2	0	2	2	0	0	0	0	0	0	0	2	2	2	0	0	0	0
A05	3.74	chrA05_bin2482	0	2	0	2	0	2	0	2	0	2	0	0	2	2	2	2	2	0	2	2	2	0	0	2	0	2	2	0	0	2	0	2	2	0	0	0	0	0	0	0	2	2	2	0	0	0	0
A05	3.79	chrA05_bin2483	0	2	0	2	0	2	0	2	0	2	0	0	2	2	2	2	2	0	2	2	2	0	0	2	0	2	2	0	0	2	0	2	2	0	0	0	0	0	0	0	2	2	2	0	0	0	0
A05	3.84	chrA05_bin2484	0	2	0	2	0	2	0	2	0	2	0	0	2	2	2	2	2	0	2	2	2	0	0	2	0	2	2	0	0	2	0	2	2	0	0	0	0	0	0	0	2	2	2	0	0	0	0
A05	3.9	chrA05_bin2485	0	2	0	2	0	2	0	2	0	2	0	0	2	2	2	2	2	0	2	2	2	0	0	2	0	2	2	0	0	2	0	2	2	0	0	0	0	0	0	0	2	2	2	0	0	0	0
A05	3.96	chrA05_bin2486	0	2	0	2	0	2	0	2	0	2	0	0	2	2	2	2	2	0	2	2	2	0	0	2	0	2	2	0	0	2	0	2	2	0	0	0	0	0	0	0	2	2	2	0	0	0	0
A05	4.01	chrA05_bin2487	0	2	0	2	0	2	0	2	0	2	0	0	2	2	2	2	2	0	2	2	2	0	0	2	0	2	2	0	0	2	0	2	2	0	0	0	0	0	0	0	2	2	2	0	0	0	0
A05	4.13	chrA05_bin2488	0	2	0	2	0	2	0	2	0	2	0	0	2	2	2	2	2	0	2	2	2	0	0	2	0	2	2	0	0	2	0	2	2	0	0	0	0	0	0	0	2	2	2	0	0	0	0
A05	4.18	chrA05_bin2489	0	2	0	2	0	2	0	2	0	2	0	0	2	2	2	2	2	0	2	2	2	0	0	2	0	2	2	0	0	2	0	2	2	0	0	0	0	0	0	0	2	2	2	0	0	0	0
A05	4.29	chrA05_bin2491	0	2	0	2	0	2	0	2	0	2	0	0	2	2	2	2	2	0	2	2	2	0	0	2	0	2	2	0	0	2	0	2	2	0	0	0	0	0	0	0	2	2	2	0	0	0	0
A05	5.94	chrA05_bin2498	0	1	0	2	0	2	0	2	0	2	0	0	2	2	0	2	2	0	0	2	2	2	0	2	0	2	2	0	0	2	0	2	2	0	0	0	0	0	0	0	2	2	2	0	0	0	0
A05	6.05	chrA05_bin2499	0	1	0	2	0	2	0	2	0	2	0	0	2	2	0	2	2	0	0	2	2	2	0	2	0	2	2	0	0	2	0	2	2	0	0	0	0	0	0	0	2	2	2	0	0	0	0
A05	6.17	chrA05_bin2500	0	1	0	2	0	2	0	2	0	2	0	0	2	2	0	2	2	0	0	2	2	2	0	2	0	2	2	0	0	2	0	2	2	0	0	0	0	0	0	0	2	2	2	0	0	0	0
A05	6.33	chrA05_bin2501	0	1	0	2	0	2	0	2	0	2	0	0	2	2	0	2	2	0	0	2	2	2	0	2	0	2	2	0	0	2	0	2	2	0	0	0	0	0	0	0	2	2	2	0	0	0	0
A05	6.39	chrA05_bin2502	0	1	0	2	0	2	0	2	0	2	0	0	2	2	0	2	2	0	0	2	2	2	0	2	0	2	2	0	0	2	0	2	2	0	0	0	0	0	0	0	2	2	2	0	0	0	0
A05	6.5	chrA05_bin2503	0	0	0	2	0	2	0	2	0	2	0	0	2	2	0	2	2	0	0	2	2	2	0	2	0	2	2	0	0	2	0	2	2	0	0	0	0	0	0	0	2	2	2	0	0	0	0
A05	6.67	chrA05_bin2504	0	1	0	2	2	2	0	2	0	2	0	0	2	2	0	2	2	0	0	2	2	2	0	2	0	2	2	0	0	2	0	2	2	0	0	0	0	0	0	0	2	2	2	0	0	0	0
A05	6.84	chrA05_bin2505	0	1	0	2	2	2	0	2	0	2	0	0	2	2	0	2	2	0	0	2	2	2	0	2	0	2	2	0	0	2	0	2	2	0	0	0	0	0	0	0	2	2	2	0	0	0	0
A05	7	chrA05_bin2506	0	0	0	2	2	2	0	2	0	2	0	0	2	2	0	2	2	0	0	2	2	2	0	2	0	2	2	0	0	2	0	2	2	0	0	0	0	0	0	0	2	2	2	0	0	0	0
A05	7.28	chrA05_bin2507	0	1	0	2	2	2	0	2	0	2	0	0	2	2	0	2	2	0	0	2	2	2	0	2	0	2	2	0	0	2	0	2	2	0	0	2	0	0	0	0	2	2	2	0	0	0	0
A05	10.42	chrA05_bin2509	0	1	0	2	2	2	0	2	0	2	0	0	2	2	0	2	2	2	0	2	2	2	0	2	0	2	2	0	0	2	0	2	2	0	0	2	0	0	0	2	2	2	2	0	0	0	0
A05	30.63	chrA05_bin2566	1	1	1	1	1	1	1	1	1	1	1	1	1	1	1	1	1	1	1	1	1	1	1	1	1	1	1	1	1	1	1	1	1	1	1	1	1	1	1	1	1	1	1	1	1	0	1
A05	30.69	chrA05_bin2567	1	1	1	1	1	1	1	1	1	1	1	1	1	1	1	1	1	1	1	1	1	1	1	1	1	1	1	1	1	1	1	1	1	1	1	1	1	1	1	1	1	1	1	1	1	1	1
A05	30.86	chrA05_bin2580	0	2	0	2	0	0	2	0	0	2	2	0	0	0	0	0	2	0	0	0	2	0	0	2	2	2	0	2	0	2	0	0	0	0	2	0	0	0	0	2	0	2	2	0	0	2	2
A05	45.82	chrA05_bin2587	2	1	0	2	2	0	0	2	0	2	0	0	2	0	0	0	2	0	0	2	2	2	0	0	2	2	0	0	0	2	2	0	2	0	0	2	0	0	0	0	0	0	2	0	0	0	0
A05	45.99	chrA05_bin2589	2	1	0	2	2	0	0	2	0	2	0	0	2	0	0	0	2	0	0	2	2	2	0	0	2	2	0	0	0	2	2	0	2	0	0	2	0	0	0	0	0	0	2	0	0	0	0
A05	46.33	chrA05_bin2590	2	1	0	2	2	0	0	2	0	2	0	0	2	0	0	0	2	0	0	2	2	2	0	0	2	2	0	0	0	2	2	0	2	0	0	2	0	0	0	0	0	0	2	0	0	0	0
A05	46.67	chrA05_bin2591	2	1	0	0	2	0	0	2	0	2	0	0	2	2	0	0	2	0	0	2	2	2	0	0	2	2	0	0	0	2	2	0	2	0	0	2	0	0	0	0	0	0	2	0	0	0	0
A05	46.89	chrA05_bin2592	2	1	0	0	2	0	0	2	0	2	0	0	2	2	0	0	2	0	0	2	2	2	0	0	2	2	0	0	0	2	2	0	2	0	0	2	0	0	0	0	0	0	0	0	0	0	0
A05	47.06	chrA05_bin2594	2	1	0	0	2	0	0	2	0	2	0	0	2	2	0	0	2	0	0	2	2	2	0	0	2	2	0	0	0	2	2	0	2	0	0	2	0	0	0	0	0	0	0	0	0	0	0
A05	47.39	chrA05_bin2595	2	1	0	0	2	0	0	2	0	2	0	0	2	2	0	0	2	0	0	2	2	2	0	0	2	2	0	0	0	2	2	0	2	0	0	2	0	0	0	0	0	0	0	0	0	0	0
A05	47.45	chrA05_bin2596	2	1	0	0	2	0	0	2	0	2	0	0	2	2	0	0	2	0	0	2	2	2	0	0	2	2	0	0	0	2	2	0	2	0	0	2	0	0	0	0	0	0	0	0	0	0	0
A05	47.62	chrA05_bin2597	2	1	0	0	2	0	0	2	0	2	0	0	2	2	0	0	2	0	0	2	2	2	0	0	2	2	0	0	0	2	2	0	2	0	0	2	0	0	0	0	0	1	0	0	0	0	0
A05	47.79	chrA05_bin2598	2	1	0	0	2	0	0	2	0	2	0	0	2	2	0	0	1	0	0	2	2	2	0	0	2	2	0	0	0	2	2	0	2	0	0	2	0	0	0	0	0	1	0	0	0	0	0
A05	48.57	chrA05_bin2601	2	2	0	0	2	0	0	2	0	2	0	0	2	2	0	0	2	0	0	2	2	2	0	0	2	2	0	0	0	2	2	0	2	0	0	2	0	0	0	0	0	0	0	0	0	0	0
A05	48.63	chrA05_bin2602	2	2	0	0	2	0	0	2	0	2	0	0	2	2	0	0	2	0	0	2	2	2	0	0	2	2	0	0	0	2	2	0	2	0	0	2	0	0	0	0	0	0	0	0	0	0	0
A05	48.69	chrA05_bin2603	2	2	0	0	2	0	0	2	0	2	0	0	2	2	0	0	2	0	0	2	2	2	0	0	2	2	0	0	0	2	2	0	2	0	0	2	0	0	0	0	0	0	0	0	0	0	0
A05	48.86	chrA05_bin2605	2	2	0	0	2	0	0	2	0	2	0	0	2	2	0	0	2	0	0	2	2	2	0	0	2	2	0	0	0	2	2	0	0	0	0	2	0	0	0	0	0	0	0	0	0	0	0
A05	48.97	chrA05_bin2606	2	2	0	0	2	0	0	2	0	2	0	0	2	2	0	0	2	2	0	2	2	2	0	0	2	2	0	0	0	2	2	0	0	0	0	2	0	0	0	0	0	0	0	0	0	0	0
A05	49.02	chrA05_bin2607	2	2	0	0	2	0	0	2	0	2	0	0	2	2	0	0	2	2	0	2	2	2	0	0	2	2	0	0	0	2	2	0	0	0	0	2	0	0	0	0	0	0	0	0	0	0	0
A05	49.14	chrA05_bin2608	2	2	0	0	2	0	0	2	0	2	0	0	2	2	0	0	2	2	0	2	2	2	0	0	2	2	0	0	0	2	2	0	0	0	0	2	0	0	0	0	0	0	0	0	0	0	0
A05	49.36	chrA05_bin2609	2	1	0	0	2	0	0	2	0	2	0	0	2	2	0	0	2	2	0	2	2	2	0	0	2	2	0	0	0	2	2	0	0	0	0	2	0	0	0	0	0	0	0	0	0	0	0
A05	49.86	chrA05_bin2620	2	1	0	0	2	0	0	2	0	2	0	0	2	2	0	0	2	2	0	2	2	2	0	0	2	2	0	0	0	2	2	0	0	0	0	2	0	0	0	0	0	0	0	0	0	0	0
A05	50.03	chrA05_bin2621	2	1	0	0	2	0	0	2	0	2	0	0	2	2	0	0	2	2	0	2	2	2	0	0	2	2	0	0	0	2	2	0	0	0	0	2	0	0	0	0	0	0	0	0	0	0	0
A05	50.14	chrA05_bin2622	2	1	0	0	2	0	0	2	0	2	0	0	2	2	0	0	2	2	0	2	2	2	0	0	2	2	0	0	0	2	2	0	0	0	0	2	0	0	0	0	0	0	0	0	0	0	0
A05	50.2	chrA05_bin2623	2	1	0	0	2	0	0	2	0	2	0	0	2	2	0	0	2	2	0	2	2	2	0	0	2	2	0	0	0	2	2	0	0	0	0	2	0	0	0	0	0	0	0	0	0	0	0
A05	51.93	chrA05_bin2630	2	0	0	2	2	2	0	2	0	2	0	0	0	2	0	0	2	2	0	2	2	2	0	0	2	2	0	0	0	2	2	0	0	0	0	2	0	0	0	0	0	0	0	0	0	0	0
A05	53.25	chrA05_bin2631	2	0	0	0	2	0	0	2	0	2	0	0	2	2	0	0	2	2	0	2	2	2	0	0	2	2	0	0	0	2	2	0	0	0	0	2	0	0	0	0	0	0	0	0	0	0	0
A05	53.58	chrA05_bin2634	2	0	0	0	2	0	0	2	0	2	0	0	2	2	0	0	2	2	0	2	2	2	0	0	2	2	0	0	0	2	2	0	0	0	0	2	0	0	0	0	0	0	0	0	0	0	0
A05	71.19	chrA05_bin2693	1	1	1	1	1	1	1	1	1	1	1	1	1	1	1	1	1	1	1	0	1	1	1	1	1	1	1	1	1	1	1	1	1	1	1	2	1	1	0	1	1	1	2	1	1	1	1
A05	71.25	chrA05_bin2694	1	1	1	1	1	1	1	1	1	1	1	1	1	1	1	1	1	1	1	0	1	1	1	1	1	1	1	1	1	1	1	1	1	1	1	2	1	1	0	1	1	1	2	1	1	1	1
A05	71.3	chrA05_bin2695	1	1	1	1	1	1	1	1	1	1	1	1	1	1	1	1	1	1	1	0	1	1	1	1	1	1	1	1	1	1	1	1	1	1	1	2	1	1	1	1	1	1	2	1	1	1	1
A05	71.36	chrA05_bin2696	1	1	1	1	1	1	1	1	1	1	1	1	1	1	1	1	1	1	1	1	1	1	1	1	1	1	1	1	1	1	1	1	1	1	1	2	1	1	1	1	1	1	2	1	1	1	1
A05	71.41	chrA05_bin2697	1	1	1	1	1	1	1	1	1	1	1	1	1	1	1	1	1	1	1	1	1	1	1	1	1	1	1	1	1	1	1	1	1	1	1	2	1	1	1	1	1	1	2	1	1	1	1
A05	71.47	chrA05_bin2698	1	1	1	2	1	1	1	1	1	1	1	1	1	1	1	1	1	1	1	1	1	1	1	1	1	1	1	1	1	1	1	1	1	1	1	2	1	1	1	1	1	1	2	1	1	1	1
A05	71.64	chrA05_bin2699	1	1	1	2	1	1	1	1	1	1	1	1	1	1	1	1	1	1	1	1	1	1	1	1	1	1	1	1	1	1	1	1	1	1	1	1	1	1	1	1	1	1	2	1	0	1	1
A05	71.7	chrA05_bin2700	1	1	1	2	1	1	1	1	1	1	1	1	1	1	1	1	1	1	1	1	1	1	1	1	1	1	1	1	1	1	1	1	1	1	1	1	1	1	1	1	1	1	2	1	0	1	1
A05	71.75	chrA05_bin2701	1	1	1	2	1	1	1	1	1	1	1	1	1	1	1	1	1	1	1	1	1	1	1	1	1	1	1	1	1	1	1	1	1	1	1	1	1	1	1	1	1	0	2	1	0	1	1
A05	71.81	chrA05_bin2702	1	1	1	2	1	1	1	1	1	1	1	1	1	1	1	1	1	1	1	1	1	1	1	1	1	1	1	1	1	1	1	1	1	1	1	1	1	1	1	1	1	0	2	1	0	1	1
A05	71.92	chrA05_bin2703	1	1	1	2	1	1	1	1	1	1	1	1	1	1	1	1	1	1	1	1	1	1	1	1	1	1	1	1	1	1	1	1	1	1	1	1	1	1	1	1	1	0	1	1	0	1	1
A05	71.98	chrA05_bin2704	1	1	1	1	1	1	1	1	1	1	1	1	1	1	1	1	1	1	1	1	1	1	1	1	1	1	1	1	1	1	1	1	1	1	1	1	1	1	1	1	1	0	1	1	0	1	1
A05	72.04	chrA05_bin2705	1	1	1	1	1	1	1	1	1	1	1	1	1	1	1	1	1	1	1	1	1	1	1	1	1	1	1	1	1	1	1	1	1	1	1	1	1	1	1	1	1	0	1	1	0	1	1
A05	72.15	chrA05_bin2706	1	1	1	1	1	1	1	1	1	1	1	1	1	1	1	1	0	1	1	1	1	1	1	1	1	1	1	1	1	1	1	1	1	1	1	1	1	1	1	1	1	0	1	1	0	1	1
A05	72.61	chrA05_bin2747	0	2	0	2	0	0	2	0	0	0	2	0	2	0	0	0	2	0	2	2	2	0	0	0	0	0	0	0	0	2	2	0	0	0	0	0	0	2	2	0	0	2	0	0	0	0	0
A05	74.51	chrA05_bin2775	1	1	1	1	1	1	1	1	1	1	2	1	0	1	1	1	1	1	1	1	1	1	1	1	1	1	1	0	1	1	1	1	1	1	1	1	1	1	1	1	1	1	1	1	1	1	1
A05	74.57	chrA05_bin2776	1	1	1	1	1	1	1	1	1	1	2	1	0	1	1	1	1	1	1	1	1	1	1	1	1	1	1	0	1	1	1	1	1	1	1	1	1	1	1	1	1	1	1	1	1	1	1
A05	74.69	chrA05_bin2777	1	1	1	1	1	1	1	1	1	1	2	1	0	1	1	1	1	1	1	1	1	1	1	1	1	1	1	1	1	1	1	1	1	1	1	1	1	1	1	1	1	1	1	1	1	1	1
A05	74.93	chrA05_bin2799	2	0	0	2	0	0	2	0	0	0	2	0	2	0	0	0	2	2	0	2	2	0	0	0	0	0	0	0	0	2	2	0	0	0	0	0	0	2	2	0	0	2	0	0	0	0	0
A05	74.99	chrA05_bin2800	2	0	0	2	0	0	2	0	0	0	2	0	2	0	0	0	2	2	0	2	2	0	0	0	0	0	0	0	0	2	2	0	0	0	0	0	0	2	2	0	0	2	0	0	0	0	0
A05	91.76	chrA05_bin2831	2	1	0	0	2	0	0	2	2	0	0	0	2	2	2	0	2	2	0	2	2	2	0	0	2	2	0	2	0	2	2	0	0	0	0	2	0	0	0	0	0	0	0	0	0	2	0
A05	91.93	chrA05_bin2832	2	2	0	0	2	0	0	2	2	0	0	0	2	2	2	0	2	2	0	2	2	2	0	0	2	2	0	2	0	2	2	0	0	0	0	2	0	0	0	0	0	0	0	0	0	2	0
A05	91.99	chrA05_bin2833	2	2	0	0	2	0	0	2	2	0	0	0	2	2	2	0	2	2	0	2	2	2	0	0	2	2	0	2	0	2	2	0	0	0	0	2	0	0	0	0	0	0	0	0	0	2	0
A05	99.27	chrA05_bin2834	2	2	0	2	2	2	2	2	2	0	0	2	2	0	2	0	2	2	0	2	0	2	0	2	0	2	0	2	0	2	2	0	0	0	0	0	0	0	2	2	0	0	0	0	0	2	0
A05	99.66	chrA05_bin2835	2	2	0	2	2	2	2	2	2	0	0	2	2	0	2	0	2	2	0	2	0	2	0	2	0	2	0	2	0	2	2	0	0	0	0	0	2	0	2	2	0	0	0	0	0	2	0
A05	99.72	chrA05_bin2836	2	2	0	2	2	2	2	2	2	0	0	2	2	0	2	0	2	2	0	2	0	2	0	2	0	2	0	2	0	2	2	0	0	0	0	0	2	0	2	2	0	0	0	0	0	2	0
A05	100.06	chrA05_bin2837	2	2	0	2	2	2	2	2	2	0	0	2	2	0	2	0	2	2	0	2	0	2	0	2	0	2	0	2	0	2	2	0	0	0	0	0	2	0	2	2	0	0	0	0	0	2	0
A05	100.28	chrA05_bin2838	2	2	0	2	2	2	2	2	2	0	0	2	2	0	2	0	2	2	0	2	0	2	0	2	0	2	0	2	0	2	2	0	0	0	0	0	2	0	2	2	0	0	0	0	0	2	0
A05	108.36	chrA05_bin2839	2	0	0	0	2	0	0	2	2	0	0	0	2	2	2	0	2	2	0	2	2	2	0	0	2	2	0	2	0	2	2	0	0	0	0	2	0	0	0	0	0	0	0	0	0	2	0
A05	108.42	chrA05_bin2840	2	0	0	0	2	0	0	2	2	0	0	0	2	2	2	0	2	2	0	2	2	2	0	0	2	2	0	2	0	2	2	0	0	0	0	2	0	0	0	0	0	0	0	0	0	2	0
A05	108.53	chrA05_bin2841	2	0	0	0	2	0	0	2	2	0	0	0	2	2	2	0	2	2	0	2	2	2	0	0	2	2	0	2	0	2	2	0	0	0	0	2	0	0	0	0	0	0	0	0	0	2	0
A05	108.58	chrA05_bin2842	2	0	0	0	2	0	0	2	2	0	0	0	2	2	2	0	2	2	0	2	2	2	0	0	2	2	0	2	0	2	2	0	0	0	0	2	0	0	0	0	0	0	0	0	0	2	0
A05	108.74	chrA05_bin2844	2	0	0	0	2	0	0	2	2	0	0	0	2	2	2	0	2	2	0	2	2	2	0	0	2	2	0	2	0	2	2	0	0	0	0	2	0	0	0	0	0	0	0	0	0	2	0
A05	108.86	chrA05_bin2845	2	0	0	0	2	0	0	2	2	0	0	0	2	2	2	0	2	2	0	2	2	2	0	0	2	2	0	2	0	2	2	0	0	0	0	2	0	0	0	0	0	0	0	0	0	2	0
A05	108.97	chrA05_bin2846	2	0	0	0	2	0	0	2	2	0	0	0	2	2	2	0	2	2	0	2	2	2	0	0	2	2	0	2	0	2	2	0	0	0	0	2	0	0	0	0	0	0	0	0	0	2	0
A05	109.19	chrA05_bin2847	2	0	0	0	2	0	0	2	2	0	0	0	2	2	2	0	2	2	0	2	2	2	0	0	2	2	0	2	0	2	2	0	0	0	0	2	0	0	2	0	0	0	0	0	0	2	0
A05	109.76	chrA05_bin2848	2	2	0	0	2	0	0	2	2	0	0	0	2	2	2	0	2	2	0	2	2	2	0	0	2	2	0	2	0	2	2	0	0	0	0	2	0	0	2	0	0	0	2	0	0	2	0
A05	109.87	chrA05_bin2849	2	2	0	0	2	0	0	2	2	0	0	0	2	2	2	0	2	2	0	2	2	2	0	0	2	2	0	2	0	2	2	0	0	0	0	2	0	0	2	0	0	0	2	0	0	2	0
A05	110.37	chrA05_bin2850	2	2	0	0	2	2	0	2	2	0	0	0	2	2	2	0	2	2	0	2	2	2	0	0	2	2	0	2	0	2	2	0	0	0	0	2	0	0	2	0	0	0	2	0	0	2	0
A05	110.43	chrA05_bin2851	2	1	0	0	2	2	0	2	2	0	0	0	2	2	2	0	2	2	0	2	2	2	0	0	2	2	0	2	0	2	2	0	0	0	0	2	0	0	2	0	0	0	2	0	0	2	0
A05	113.32	chrA05_bin2854	2	1	0	0	2	0	0	2	0	2	0	0	2	2	0	0	2	2	0	2	2	2	0	0	2	2	0	0	0	2	2	0	0	0	0	2	0	0	0	0	0	0	2	0	0	0	0
A05	113.49	chrA05_bin2855	2	0	0	0	2	0	0	2	0	2	0	0	2	2	0	0	2	2	0	2	2	2	0	0	2	2	0	0	0	2	2	0	0	0	0	2	0	0	0	0	0	0	2	0	0	0	0
A05	113.67	chrA05_bin2856	2	0	0	0	2	0	0	2	0	2	0	0	2	2	0	0	2	2	0	2	2	2	0	0	2	2	0	0	0	2	2	0	0	0	0	2	0	0	0	0	0	0	2	0	0	0	0
A05	114.92	chrA05_bin2857	2	0	0	0	2	0	0	2	0	2	0	0	2	2	0	0	2	2	0	2	2	2	0	0	2	2	0	0	0	2	2	0	0	0	0	2	0	0	2	0	0	0	2	0	0	0	0
A05	117.03	chrA05_bin2858	2	0	0	0	2	2	0	2	2	0	0	0	2	2	2	0	2	2	0	2	2	2	0	0	2	2	0	2	0	2	2	0	0	0	0	2	0	0	2	0	0	0	2	0	0	2	0
A05	117.14	chrA05_bin2859	2	2	0	0	2	2	0	2	2	0	0	0	2	2	2	0	2	2	0	2	2	2	0	0	2	2	0	2	0	2	2	0	0	0	0	2	0	0	2	0	0	0	2	0	0	2	0
A05	117.65	chrA05_bin2861	2	2	0	0	2	2	0	2	2	0	0	0	2	2	2	0	2	2	0	2	2	2	0	0	2	2	0	2	0	2	2	0	0	0	0	2	0	0	2	0	0	0	2	0	0	2	0
A05	117.76	chrA05_bin2862	2	0	0	0	2	2	0	2	2	0	0	0	2	2	2	0	2	2	0	2	2	2	0	0	2	2	0	2	0	2	2	0	0	0	0	2	0	0	2	0	0	0	2	0	0	2	0
A05	117.87	chrA05_bin2863	2	0	0	0	2	2	0	2	2	0	0	0	2	2	2	0	2	2	0	2	2	2	0	0	2	2	0	2	2	2	2	0	0	0	0	2	0	0	2	0	0	0	2	0	0	2	0
A05	117.98	chrA05_bin2864	2	0	0	0	2	2	0	2	2	0	0	0	2	2	2	0	2	2	0	2	2	2	0	0	2	2	0	2	2	2	2	0	0	0	0	2	0	0	2	0	0	0	2	0	0	2	0
A05	118.04	chrA05_bin2865	2	0	0	0	2	2	0	2	2	0	0	0	2	2	2	0	2	2	0	2	2	2	0	0	2	2	0	2	2	2	2	0	0	0	0	2	0	0	2	0	0	0	2	0	0	2	0
A05	118.15	chrA05_bin2866	2	0	0	0	2	2	2	2	2	0	0	0	2	2	2	0	2	2	0	2	2	2	0	0	2	2	0	2	2	2	2	0	0	0	0	2	0	0	2	0	0	0	2	0	0	2	0
A05	118.26	chrA05_bin2867	2	0	0	0	2	2	2	2	2	0	0	0	2	2	2	0	2	2	0	2	2	2	0	0	2	2	0	2	2	2	2	0	0	0	0	2	0	0	2	0	0	0	2	0	0	2	0
A05	118.32	chrA05_bin2868	2	0	0	0	2	2	2	2	2	0	0	0	2	2	2	0	2	2	0	2	2	2	0	0	2	2	0	2	2	2	2	0	0	0	0	2	0	0	2	0	0	0	2	0	0	2	0
A05	118.43	chrA05_bin2869	0	0	0	0	2	2	2	2	2	0	0	0	2	2	2	0	2	2	0	2	2	2	0	0	2	2	0	2	2	2	2	0	0	0	0	2	0	0	2	0	0	0	2	0	0	2	0
A05	119.22	chrA05_bin2870	0	0	0	0	2	2	2	2	2	0	0	0	2	2	2	2	2	2	0	2	2	2	0	0	2	2	0	2	2	2	2	0	0	0	0	2	0	0	2	0	0	0	2	0	0	2	0
A05	119.28	chrA05_bin2871	0	0	0	0	2	2	2	2	2	0	0	0	2	2	2	2	2	2	0	2	2	2	0	0	2	2	0	2	2	2	2	0	0	0	0	2	0	0	2	0	0	0	2	0	0	2	0
A05	119.33	chrA05_bin2872	0	0	0	0	2	2	2	2	2	0	0	0	2	2	2	2	2	2	0	2	2	2	0	0	2	2	0	2	2	2	2	0	0	0	0	2	0	0	2	0	0	0	2	0	0	2	0
A05	119.55	chrA05_bin2874	0	0	0	0	2	2	2	2	2	0	0	0	2	2	2	2	2	2	0	2	2	2	0	0	2	2	0	2	2	2	2	0	0	0	0	2	0	0	2	0	0	0	2	0	0	2	0
A05	124.97	chrA05_bin2875	0	0	0	0	0	0	2	2	2	2	2	0	0	2	2	2	2	2	0	2	2	0	0	2	2	2	0	2	0	2	0	0	0	0	0	2	0	0	0	2	0	0	2	0	0	2	0
A05	125.42	chrA05_bin2876	0	0	0	0	0	0	2	2	2	2	2	0	0	2	2	2	2	2	0	2	2	0	0	2	2	2	0	2	0	2	0	0	0	0	0	2	0	0	0	2	0	0	2	0	0	2	0
A05	125.47	chrA05_bin2877	0	0	0	0	0	0	2	2	2	2	2	0	0	2	2	2	2	2	0	2	2	0	0	2	2	2	0	2	0	2	0	0	0	0	0	2	0	0	0	2	0	0	2	0	0	2	0
A05	131.13	chrA05_bin2878	0	0	0	0	2	2	2	2	2	0	0	0	0	2	2	2	2	2	0	2	2	2	0	0	2	2	0	2	2	2	2	0	0	0	0	2	0	0	2	0	0	0	2	0	0	2	0
A05	131.36	chrA05_bin2879	0	0	0	0	2	2	2	2	2	0	0	0	2	2	2	2	2	2	0	2	2	2	0	0	2	2	0	2	2	2	2	0	0	0	0	2	0	0	2	0	0	0	2	0	0	2	0
A05	131.41	chrA05_bin2880	0	0	0	0	2	2	2	2	2	0	0	0	2	2	2	2	2	2	0	2	2	2	0	0	2	2	0	2	2	2	2	0	0	0	0	2	0	0	2	0	0	0	2	0	0	2	0
A05	131.64	chrA05_bin2881	0	0	0	0	2	2	2	2	2	0	0	0	2	2	2	2	2	2	0	2	2	2	0	0	2	2	0	2	2	2	2	0	0	0	0	2	0	0	2	0	0	0	2	0	0	2	0
A05	131.75	chrA05_bin2882	0	0	0	0	2	2	2	2	2	0	0	0	2	2	2	2	2	2	0	2	2	2	0	0	2	2	0	2	2	2	2	0	0	0	0	2	0	0	2	0	0	0	2	0	0	2	0
A05	131.81	chrA05_bin2883	0	0	0	0	2	2	2	2	2	0	0	0	2	2	2	2	2	2	0	2	2	2	0	0	2	2	0	2	2	2	2	0	0	0	0	2	0	0	2	0	0	0	2	0	0	2	0
A05	131.92	chrA05_bin2884	0	0	0	0	2	2	2	2	2	0	0	0	2	2	2	2	2	2	0	2	2	2	0	0	2	2	0	2	2	2	2	0	0	0	0	2	0	0	2	0	0	0	2	0	0	2	0
A05	132.26	chrA05_bin2885	0	0	0	0	2	2	2	2	2	0	2	0	2	2	2	2	2	2	0	2	2	2	0	0	2	2	0	2	2	2	2	0	0	0	0	2	0	0	2	0	0	0	2	0	0	2	0
A05	132.31	chrA05_bin2886	0	0	0	0	2	2	2	2	2	0	2	0	2	2	2	2	2	2	0	2	2	2	0	0	2	2	0	2	2	2	2	0	0	0	0	2	0	0	2	0	0	0	2	0	0	2	0
A06	0.49	chrA06_bin3402	0	1	2	2	2	2	0	0	2	0	0	2	0	0	2	2	0	0	2	2	0	0	2	0	2	2	0	0	2	2	2	0	0	2	0	2	2	2	0	0	0	0	0	2	2	0	0
A06	0.78	chrA06_bin3403	0	2	2	2	2	2	0	0	2	0	0	2	0	0	2	2	0	0	2	2	0	0	2	0	2	2	0	0	2	2	2	0	0	2	0	2	2	2	0	0	0	0	0	2	2	0	0
A06	1.62	chrA06_bin3404	0	2	2	2	2	2	0	0	2	0	0	2	0	0	2	2	0	0	2	2	0	0	2	0	2	2	0	0	2	2	2	0	0	2	0	2	2	2	0	0	0	0	0	2	2	0	0
A06	3.31	chrA06_bin3405	0	2	2	2	2	2	0	0	2	0	0	2	0	0	2	2	0	0	2	2	0	0	2	0	2	2	0	0	2	2	2	0	0	2	0	2	2	2	0	0	0	0	0	2	2	0	0
A06	3.87	chrA06_bin3406	0	2	2	2	2	2	0	0	2	0	0	2	0	0	2	2	0	0	2	2	0	0	2	0	2	2	0	0	2	2	2	0	0	2	0	2	2	2	0	0	0	0	0	2	2	0	0
A06	4.15	chrA06_bin3407	0	2	2	2	2	2	0	0	2	0	0	2	0	0	2	2	0	0	2	2	0	0	2	0	2	2	0	0	2	2	2	0	0	2	0	2	2	2	0	0	0	0	0	2	2	0	0
A06	4.43	chrA06_bin3408	0	2	2	2	2	2	0	0	2	0	0	2	0	0	2	2	0	0	2	2	0	0	2	0	2	2	0	0	2	2	2	0	0	2	0	2	2	2	0	0	0	0	0	2	2	0	0
A06	7.52	chrA06_bin3409	0	2	2	2	2	2	0	0	2	0	0	2	0	0	2	2	0	0	2	2	0	0	2	0	2	2	0	0	2	2	2	0	0	2	0	2	2	2	0	0	0	2	0	2	2	0	0
A06	7.8	chrA06_bin3410	0	2	2	2	2	2	0	0	2	0	0	2	0	0	2	2	0	0	2	2	0	0	2	0	2	2	0	0	2	2	2	0	0	2	0	2	2	2	0	0	0	2	0	2	2	0	0
A06	8.37	chrA06_bin3411	0	0	2	2	2	2	0	0	2	0	0	2	0	0	2	2	0	0	2	2	0	0	2	0	2	2	0	0	2	2	2	0	0	2	0	2	2	2	0	0	0	2	0	2	2	0	0
A06	8.93	chrA06_bin3412	0	0	2	2	2	2	0	0	2	0	0	2	0	0	2	2	0	0	2	2	0	0	2	0	2	2	0	0	2	2	2	0	0	2	0	2	2	2	0	0	0	2	0	2	2	0	0
A06	9.49	chrA06_bin3413	0	0	2	2	2	2	0	0	2	0	0	2	0	0	2	2	0	0	2	2	0	0	2	0	2	2	0	0	2	2	2	0	0	2	0	2	2	2	0	0	0	2	0	2	2	0	0
A06	11.46	chrA06_bin3414	0	2	2	2	2	2	0	0	2	0	0	2	0	0	2	2	0	0	2	2	0	0	2	0	2	2	0	0	2	2	2	0	0	2	0	2	2	2	0	0	0	2	0	2	2	0	0
A06	12.02	chrA06_bin3415	0	2	2	0	2	2	0	0	2	0	0	2	0	0	2	2	0	0	2	2	0	0	2	0	2	2	0	0	2	2	2	0	0	2	0	2	2	2	0	0	0	2	0	2	2	0	0
A06	13.71	chrA06_bin3416	0	2	2	0	2	2	0	0	2	0	0	2	0	0	2	2	0	0	2	2	0	0	2	0	2	2	0	0	2	2	2	0	0	2	0	2	2	2	0	0	0	2	0	2	2	0	0
A06	14.27	chrA06_bin3417	0	2	2	0	2	2	0	0	2	0	0	2	0	0	2	2	0	0	2	2	0	0	2	0	2	2	0	0	2	2	2	0	0	2	0	2	2	2	0	0	0	2	0	2	2	0	0
A06	14.55	chrA06_bin3418	0	2	2	0	2	2	0	0	2	0	0	2	0	0	2	2	0	0	2	2	0	0	2	0	2	2	0	0	2	2	2	0	0	2	0	2	2	2	0	0	0	2	0	2	2	0	0
A06	15.66	chrA06_bin3419	0	2	2	0	2	2	0	0	2	0	0	2	0	0	2	2	1	0	2	2	0	0	2	0	2	2	0	0	2	2	2	0	0	2	0	2	2	2	0	0	0	2	0	2	2	0	0
A06	17.33	chrA06_bin3421	0	2	2	0	2	2	0	0	2	0	0	2	0	0	2	2	0	0	2	2	0	0	2	0	2	2	0	0	2	2	2	0	0	2	0	2	2	2	0	0	0	2	0	2	2	0	0
A06	17.89	chrA06_bin3422	0	2	2	0	2	2	0	0	2	0	0	2	0	0	2	2	0	0	2	2	0	0	2	0	2	2	0	0	2	2	2	0	0	2	0	2	2	2	0	0	0	2	0	2	2	0	0
A06	18.45	chrA06_bin3423	0	2	2	0	2	2	0	0	2	0	0	2	0	0	2	2	0	0	2	2	0	0	2	0	2	2	0	0	2	2	2	0	0	2	0	2	2	2	0	0	0	2	0	2	2	0	0
A06	19.58	chrA06_bin3424	0	2	2	0	2	2	0	0	2	0	0	2	0	0	2	2	0	0	2	2	0	0	2	0	2	2	0	0	2	2	2	0	0	2	0	2	2	2	0	0	0	2	0	2	2	0	0
A06	19.86	chrA06_bin3425	0	2	2	0	2	2	0	0	2	0	0	2	0	0	2	2	0	0	2	2	0	0	2	0	2	2	0	0	2	2	2	0	0	2	0	2	2	2	0	0	0	2	0	2	2	0	0
A06	20.42	chrA06_bin3426	0	2	2	0	2	2	0	0	2	0	0	2	0	0	2	2	0	0	2	2	0	0	2	0	2	2	0	0	2	2	2	0	0	2	0	2	2	2	0	0	0	2	0	2	2	0	0
A06	20.69	chrA06_bin3427	0	2	2	0	2	2	0	0	2	0	0	2	0	0	2	2	0	0	2	2	0	0	2	0	2	2	0	0	2	2	2	0	0	2	0	2	2	2	0	0	0	2	0	2	2	0	0
A06	22.64	chrA06_bin3436	0	2	2	0	2	2	0	0	2	0	0	2	0	0	2	2	0	0	2	2	0	0	2	0	2	2	0	0	2	2	2	0	2	2	0	2	2	2	0	0	0	2	0	2	2	0	0
A06	23.44	chrA06_bin3437	0	2	2	0	2	2	0	0	2	0	0	2	0	0	2	2	0	0	2	2	0	0	2	0	2	2	0	0	2	2	2	0	2	2	0	2	2	2	0	0	0	2	0	2	2	0	0
A06	23.99	chrA06_bin3438	0	2	2	0	2	2	0	0	2	0	0	2	0	0	2	2	0	0	2	2	0	0	2	0	2	2	0	0	2	2	2	0	2	2	0	2	2	2	0	0	0	2	0	2	2	0	0
A06	24.27	chrA06_bin3439	0	2	2	0	2	2	0	0	2	0	0	2	0	0	2	2	0	0	2	2	0	0	2	0	2	2	0	0	2	2	2	0	2	2	0	2	2	2	0	0	0	2	0	2	2	0	0
A06	24.55	chrA06_bin3440	0	2	2	0	2	2	0	0	2	0	0	2	0	0	2	2	0	0	2	2	0	0	2	0	2	2	0	0	2	2	2	0	2	2	0	2	2	2	0	0	0	2	0	2	2	0	0
A06	25.68	chrA06_bin3441	0	2	2	0	2	2	0	0	2	0	0	2	0	0	2	2	0	0	2	2	0	0	2	0	2	2	0	0	2	2	2	0	2	2	0	2	2	2	0	0	0	2	0	2	0	0	0
A06	26.52	chrA06_bin3442	0	2	2	0	2	2	0	0	2	0	0	2	0	0	2	2	0	0	2	2	0	0	2	0	2	2	0	0	2	2	2	0	2	2	0	2	2	2	0	0	0	2	0	2	0	0	0
A06	27.36	chrA06_bin3443	0	2	2	0	2	2	0	0	2	0	0	2	0	0	2	2	0	0	2	2	0	0	2	0	2	2	0	0	2	2	2	0	2	2	0	2	2	2	0	0	0	2	0	2	0	0	0
A06	27.64	chrA06_bin3444	0	2	2	0	2	2	0	0	2	0	0	2	0	0	2	2	0	0	2	2	0	0	2	0	2	2	0	0	2	2	2	0	2	2	0	2	2	2	0	0	0	2	0	2	0	0	0
A06	29.05	chrA06_bin3445	0	2	2	0	2	2	0	0	2	0	0	2	0	0	2	2	0	0	2	2	0	0	2	0	2	2	0	0	2	2	2	0	2	2	0	2	2	2	0	0	0	2	0	2	0	0	0
A06	29.33	chrA06_bin3446	0	2	2	0	2	2	0	0	2	0	0	2	0	0	2	2	0	0	2	2	0	0	2	0	2	2	0	0	2	2	2	0	2	2	0	2	2	2	0	0	0	2	0	2	0	0	0
A06	29.61	chrA06_bin3447	0	2	2	0	2	2	0	0	2	0	0	2	0	0	2	2	0	0	2	2	0	0	2	0	2	2	0	0	2	2	2	0	2	2	0	2	2	2	0	0	0	2	0	2	0	0	0
A06	29.89	chrA06_bin3448	0	2	2	0	2	2	0	0	2	0	0	2	0	0	2	2	0	0	2	2	0	0	2	0	2	2	0	0	2	2	2	0	2	2	0	2	2	2	0	0	0	2	0	2	0	0	0
A06	30.45	chrA06_bin3449	0	2	2	0	2	2	0	0	2	0	0	2	0	0	2	2	0	0	2	2	0	0	2	0	2	2	0	0	2	2	2	0	2	2	0	2	2	2	0	0	0	2	0	2	0	0	0
A06	31.58	chrA06_bin3450	0	2	2	0	2	2	0	0	2	0	0	2	0	0	2	2	0	0	2	2	0	0	2	0	2	2	0	0	2	2	2	0	2	2	0	2	2	2	0	0	0	2	0	2	0	0	0
A06	33.26	chrA06_bin3451	0	0	2	0	2	2	0	0	2	0	0	2	0	0	2	2	0	0	2	2	0	0	2	0	2	2	0	0	2	2	2	0	2	2	0	2	2	2	0	0	0	2	0	2	0	0	0
A06	33.26	chrA06_bin3452	0	0	2	0	2	2	0	0	2	0	0	2	0	0	2	2	0	0	2	2	0	0	2	0	2	2	0	0	2	2	2	0	2	2	0	2	2	2	0	0	0	2	0	2	0	0	0
A06	33.54	chrA06_bin3453	0	0	2	0	2	2	0	0	2	0	0	2	0	0	2	2	0	0	2	2	0	0	2	0	2	2	0	0	2	2	2	0	2	2	0	2	2	2	0	0	0	2	0	2	0	0	0
A06	34.67	chrA06_bin3454	0	2	2	0	2	2	0	0	2	0	0	2	0	0	2	2	0	0	2	2	0	0	2	0	2	2	0	0	2	2	2	0	2	2	0	2	2	2	0	0	0	2	0	2	0	0	0
A06	34.95	chrA06_bin3455	0	2	2	0	2	2	0	0	2	0	0	2	0	0	2	2	0	0	2	2	0	0	2	0	2	2	0	0	2	2	2	0	2	2	0	2	2	2	0	0	0	2	0	2	0	0	0
A06	36.31	chrA06_bin3457	0	2	2	0	2	2	0	0	2	0	0	2	0	0	2	2	0	0	2	2	0	0	2	0	2	2	0	0	2	2	2	0	2	2	0	2	2	2	0	0	0	2	0	2	0	0	0
A06	37.14	chrA06_bin3459	0	2	2	0	2	2	0	0	2	0	0	2	0	0	2	2	0	0	2	2	0	0	2	0	2	2	0	0	2	2	2	0	2	2	0	2	2	2	0	0	0	2	0	2	0	0	0
A06	37.42	chrA06_bin3461	0	2	2	0	2	2	0	0	2	0	0	2	0	0	2	2	0	0	2	2	0	0	2	0	2	2	0	0	2	2	2	0	2	2	0	2	2	2	0	0	0	2	0	2	0	0	0
A06	37.7	chrA06_bin3462	0	2	2	0	2	2	0	0	2	0	0	2	0	0	2	2	0	0	2	2	0	0	2	0	2	2	0	0	2	2	2	0	2	2	0	2	2	2	0	0	0	2	0	2	0	0	0
A06	37.98	chrA06_bin3463	0	2	2	0	2	2	0	0	2	0	0	2	0	0	2	2	0	0	2	2	0	0	2	0	2	2	0	0	2	2	2	0	2	2	0	2	2	2	0	0	0	2	0	2	0	0	0
A06	38.54	chrA06_bin3464	0	2	2	0	2	2	0	0	2	0	0	2	0	0	2	2	0	0	2	2	0	0	2	0	2	2	0	0	2	2	2	0	2	2	0	2	2	2	0	0	0	2	0	2	0	0	0
A06	52.39	chrA06_bin3465	0	2	2	2	2	2	0	0	2	0	0	2	0	0	2	2	0	0	2	2	0	0	2	0	2	2	0	0	2	2	2	0	0	2	0	2	2	2	0	0	2	0	0	2	2	0	0
A06	53.24	chrA06_bin3466	0	2	2	2	2	2	0	0	2	0	0	2	0	0	2	2	0	0	2	2	0	0	2	0	2	2	0	0	2	2	2	0	0	2	0	2	2	2	0	0	2	0	0	2	2	0	0
A06	53.52	chrA06_bin3467	0	2	2	2	2	2	0	0	2	0	0	2	0	0	2	2	0	0	2	2	0	0	2	0	2	2	0	0	2	2	2	0	0	2	0	2	2	2	0	0	2	0	0	2	2	0	0
A06	66.45	chrA06_bin3468	0	2	2	0	2	2	0	0	2	0	0	2	0	0	2	2	0	0	2	2	0	0	2	0	2	2	0	0	2	2	2	0	2	2	0	2	2	2	0	0	0	0	0	2	0	0	0
A06	67.01	chrA06_bin3469	0	2	2	0	2	2	0	0	2	0	0	2	0	0	2	2	0	0	2	2	0	0	2	0	2	2	0	0	2	2	2	0	2	2	0	2	2	2	0	0	0	2	0	2	0	0	0
A06	67.29	chrA06_bin3470	0	2	2	0	2	2	0	0	2	0	0	2	0	0	2	2	0	0	2	2	0	0	2	0	2	2	0	0	2	2	2	0	2	2	0	2	2	2	0	0	0	2	0	2	0	0	0
A06	67.57	chrA06_bin3471	0	2	2	0	2	2	0	0	2	0	0	2	0	0	2	2	0	0	2	2	0	0	2	0	2	2	0	0	2	2	2	0	2	2	0	2	2	2	0	0	0	2	0	2	0	0	0
A06	68.38	chrA06_bin3474	0	2	2	0	2	2	0	0	2	0	0	2	0	0	2	2	0	0	2	2	0	0	2	0	2	2	0	0	2	2	2	0	2	2	0	2	2	2	0	0	0	2	0	2	0	0	0
A06	69.21	chrA06_bin3477	0	2	2	0	2	2	0	0	2	0	0	2	0	0	2	2	0	0	2	2	0	0	2	0	2	2	0	0	2	2	2	0	2	2	0	2	2	2	0	0	0	2	0	2	0	0	0
A06	69.49	chrA06_bin3478	0	2	2	0	2	2	0	0	2	0	0	2	0	0	2	2	0	0	2	2	0	0	2	0	2	2	0	0	2	2	2	0	2	2	0	2	2	2	0	0	0	2	0	2	0	0	0
A06	69.77	chrA06_bin3479	0	2	2	0	2	2	0	0	2	0	0	2	0	0	2	2	0	0	2	2	0	0	2	0	2	2	0	0	2	2	2	0	2	2	0	2	2	2	0	0	0	2	0	2	0	0	0
A06	70.05	chrA06_bin3480	0	2	2	0	2	2	0	0	2	0	0	2	0	0	2	2	0	0	2	2	0	0	2	0	2	2	0	0	2	2	2	0	2	2	0	2	2	2	0	0	0	2	0	2	0	0	0
A06	70.61	chrA06_bin3481	0	1	2	0	2	2	0	0	2	0	0	2	0	0	2	2	0	0	2	2	0	0	2	0	2	2	0	0	2	2	2	0	2	2	0	2	2	2	0	0	0	2	0	2	0	0	0
A06	71.18	chrA06_bin3482	0	1	2	0	2	2	0	0	2	0	0	2	0	0	2	2	0	0	2	2	0	0	2	0	2	2	0	0	2	2	2	0	2	2	0	2	2	2	0	0	0	2	0	2	0	0	0
A06	72.58	chrA06_bin3483	0	1	2	0	2	2	0	0	2	0	0	2	0	0	2	2	0	0	2	2	0	0	2	0	2	2	2	0	2	2	2	0	2	2	0	2	2	2	0	0	0	2	0	2	0	0	0
A06	73.14	chrA06_bin3484	0	1	2	0	2	2	0	0	2	0	0	2	0	0	2	2	0	0	2	2	0	0	2	0	2	2	2	0	2	2	2	0	2	2	0	2	2	2	0	0	0	2	0	2	0	0	0
A06	73.69	chrA06_bin3485	0	1	2	0	2	2	0	0	2	0	0	2	0	0	2	2	0	0	2	2	0	0	2	0	2	2	2	0	2	2	2	0	2	2	0	2	2	2	0	0	0	2	0	2	0	0	0
A06	74.24	chrA06_bin3486	0	1	2	0	2	2	0	0	2	0	0	2	0	0	2	2	0	0	2	2	0	0	2	0	2	2	2	0	2	2	2	0	2	2	0	2	2	2	0	0	0	2	0	2	0	0	0
A06	74.52	chrA06_bin3487	0	1	2	0	2	2	0	0	2	0	0	2	0	0	2	2	0	0	2	2	0	0	2	0	2	2	2	0	2	2	2	0	2	2	0	2	2	2	0	0	0	2	0	2	0	0	0
A06	75.36	chrA06_bin3488	0	2	2	0	2	2	0	0	2	0	0	2	0	0	2	2	0	0	2	2	0	0	2	0	2	2	2	0	2	2	2	0	2	2	0	2	2	2	0	0	0	2	0	2	0	0	0
A06	77.05	chrA06_bin3489	0	2	2	0	2	2	0	0	2	0	0	2	0	0	2	2	0	0	2	2	0	0	2	0	2	2	2	0	2	2	2	0	2	2	0	2	2	2	0	0	0	2	0	2	0	0	0
A06	77.61	chrA06_bin3490	0	2	2	0	2	2	0	0	2	0	0	2	0	0	2	2	0	0	2	2	0	0	2	0	2	2	2	0	2	2	2	0	2	2	0	2	2	2	0	0	0	2	0	2	0	0	0
A06	77.89	chrA06_bin3491	0	2	2	0	2	2	0	0	2	0	0	2	0	0	2	2	0	0	2	2	0	0	2	0	2	2	2	0	2	2	2	0	2	2	0	2	2	2	0	0	0	2	0	2	0	0	0
A06	78.4	chrA06_bin3492	0	2	2	0	2	2	0	0	2	0	0	2	0	0	2	2	0	0	2	2	0	0	2	0	2	2	2	0	2	2	2	0	2	2	0	2	2	2	0	0	0	2	0	2	0	0	0
A06	78.61	chrA06_bin3493	0	2	2	0	2	2	0	0	2	0	0	2	0	0	2	2	0	0	2	2	0	0	2	0	2	2	2	0	2	2	2	0	2	2	0	2	2	2	0	0	0	2	0	2	0	0	0
A06	79.14	chrA06_bin3494	0	2	2	0	2	2	0	0	2	0	0	2	0	0	2	2	0	0	2	2	0	0	2	0	2	2	2	0	2	2	2	0	2	2	0	2	2	2	0	0	0	2	0	2	0	0	0
A06	79.42	chrA06_bin3495	0	2	2	0	2	2	0	0	2	0	0	2	0	0	2	2	0	0	2	2	0	0	2	0	2	2	2	0	2	2	2	0	2	2	0	2	2	2	0	0	0	2	0	2	0	0	0
A06	79.7	chrA06_bin3496	0	2	2	0	2	2	0	0	2	0	0	2	0	0	2	2	0	0	2	2	0	0	2	0	2	2	2	0	2	2	2	0	2	2	0	2	2	2	0	0	0	2	0	2	0	0	0
A06	79.98	chrA06_bin3497	0	1	2	0	2	2	0	0	2	0	0	2	0	0	2	2	0	0	2	2	0	0	2	0	2	2	2	0	2	2	2	0	2	2	0	2	2	2	0	0	0	2	0	2	0	0	0
A06	80.26	chrA06_bin3498	0	1	2	0	2	2	0	0	2	0	0	2	0	0	2	2	0	0	2	2	0	0	2	0	2	2	2	0	2	2	2	0	2	2	0	2	2	2	0	0	0	2	0	2	0	0	0
A06	81.1	chrA06_bin3499	0	1	2	0	2	2	0	0	2	0	0	2	0	0	2	2	0	0	2	2	0	0	2	0	2	2	2	0	2	2	2	0	2	2	1	2	2	2	0	0	0	2	0	2	0	0	0
A06	81.36	chrA06_bin3500	0	1	2	0	2	2	0	0	2	0	0	2	0	0	2	2	0	0	2	2	0	0	2	0	2	2	2	0	2	2	2	0	2	2	1	2	2	2	0	0	0	2	0	2	0	0	0
A06	82.46	chrA06_bin3501	0	1	2	0	2	2	0	0	2	0	0	2	0	0	2	2	0	0	2	2	0	0	2	0	2	2	2	0	2	2	2	0	2	2	1	2	2	2	0	0	0	2	0	2	0	0	0
A06	83.31	chrA06_bin3502	0	1	2	0	2	2	0	0	2	0	0	2	0	0	2	2	0	0	2	2	0	0	2	0	2	2	2	0	2	2	2	0	2	2	1	2	2	2	0	0	0	2	0	2	0	0	0
A06	83.59	chrA06_bin3503	0	0	2	0	2	2	0	0	2	0	0	2	0	0	2	2	0	0	2	2	0	0	2	0	2	2	2	0	2	2	2	0	2	2	1	2	2	2	0	0	0	2	0	2	0	0	0
A06	84.15	chrA06_bin3504	0	0	2	0	2	2	0	0	2	0	0	2	0	0	2	2	0	0	2	2	0	0	2	0	2	2	2	0	2	2	2	0	2	2	1	2	2	2	0	0	0	2	0	2	0	0	0
A06	85.27	chrA06_bin3505	0	0	2	0	2	2	0	0	2	0	0	2	0	0	2	2	0	0	2	2	0	0	2	0	2	2	2	0	2	2	2	0	2	2	1	2	2	2	0	0	0	2	0	2	0	0	0
A06	85.83	chrA06_bin3506	0	0	2	0	2	2	0	0	2	0	0	2	0	0	2	2	0	0	2	2	0	0	2	0	2	2	2	0	2	2	2	0	2	2	1	2	2	2	0	0	0	2	0	2	0	0	0
A06	86.4	chrA06_bin3507	0	0	2	0	2	2	0	0	2	0	0	2	0	0	2	2	0	0	2	2	0	0	2	0	2	2	2	0	2	2	2	0	2	2	1	2	2	2	0	0	0	2	2	2	0	0	0
A06	86.89	chrA06_bin3508	0	0	2	0	2	2	0	0	2	0	0	2	0	0	2	2	0	0	2	2	0	0	2	0	2	2	2	0	2	2	2	0	2	2	1	2	2	2	0	0	0	2	2	2	0	0	0
A07	0.28	chrA07_bin3754	0	2	0	2	0	0	2	2	0	0	2	0	2	0	2	0	2	2	0	0	0	2	0	0	0	2	2	0	2	2	2	0	0	0	2	2	0	2	2	0	0	2	0	0	0	0	0
A07	0.84	chrA07_bin3755	0	2	0	2	0	0	2	2	0	0	2	0	2	0	2	0	2	2	0	0	0	2	0	0	0	2	2	0	2	2	2	0	0	0	2	2	0	2	2	0	0	2	0	0	0	0	0
A07	1.12	chrA07_bin3756	0	2	0	2	0	0	2	2	0	0	2	0	2	0	2	0	2	2	0	0	0	2	0	0	0	2	2	0	2	2	2	0	0	0	2	2	0	2	2	0	0	2	0	0	0	0	0
A07	1.97	chrA07_bin3757	0	2	0	2	0	0	2	2	0	0	2	0	2	0	2	0	2	2	0	0	0	2	0	0	0	2	2	0	2	2	2	0	0	0	2	2	0	2	2	0	0	2	0	0	0	0	0
A07	2.52	chrA07_bin3758	1	2	0	2	0	0	2	2	0	0	2	0	2	0	2	0	2	2	0	0	0	2	0	0	0	2	2	0	2	2	2	0	0	0	2	2	0	2	2	0	0	2	0	0	0	0	0
A07	3.63	chrA07_bin3759	1	2	0	2	0	0	2	2	0	0	2	0	2	0	2	0	2	2	0	0	0	2	0	0	0	2	2	0	2	2	2	0	0	0	2	2	0	2	2	0	0	2	0	0	0	0	0
A07	4.19	chrA07_bin3760	1	2	0	2	0	0	2	2	0	0	2	0	2	0	2	0	2	2	0	0	0	2	0	0	0	2	2	0	2	2	2	0	0	0	2	2	0	2	2	0	0	2	0	0	0	0	0
A07	5.32	chrA07_bin3761	0	2	0	2	0	0	2	2	0	0	2	0	2	0	2	0	2	2	0	0	0	2	0	0	0	2	2	0	2	2	2	0	0	0	2	2	0	2	2	0	0	2	0	0	0	0	0
A07	5.88	chrA07_bin3762	0	2	0	2	0	0	2	2	0	0	2	0	2	0	2	0	2	2	0	0	0	2	0	0	0	2	2	0	2	2	2	0	0	0	2	2	0	2	2	0	0	2	0	0	0	0	0
A07	6.44	chrA07_bin3763	0	2	0	2	0	0	2	2	0	0	2	0	2	0	2	0	2	2	0	0	0	2	0	0	0	2	2	0	2	2	2	0	0	0	2	2	0	2	2	0	0	2	0	0	0	0	0
A07	6.72	chrA07_bin3764	0	2	0	2	0	0	2	2	0	0	2	0	2	0	2	0	2	2	0	0	0	2	0	0	0	2	2	0	2	2	2	0	0	0	2	2	0	2	2	0	0	2	0	0	0	0	0
A07	7	chrA07_bin3765	0	2	0	2	0	0	2	2	0	0	2	0	2	0	2	0	2	2	0	0	0	2	0	0	0	2	2	0	2	2	2	0	0	0	2	2	0	2	2	0	0	2	0	0	0	0	0
A07	7.56	chrA07_bin3766	0	2	0	2	0	0	2	2	0	0	2	0	2	0	2	0	2	2	0	0	0	2	0	0	0	2	2	0	2	2	2	0	0	0	2	2	0	2	2	0	0	2	0	0	0	0	0
A07	8.13	chrA07_bin3767	0	2	0	2	0	0	2	2	0	0	2	0	2	2	2	0	2	2	0	0	0	2	0	0	0	2	2	0	2	2	2	0	0	0	2	2	0	2	2	0	0	2	0	0	0	0	0
A07	8.41	chrA07_bin3768	0	2	0	2	0	0	2	2	0	0	2	0	2	2	2	0	2	2	0	0	0	2	0	0	0	2	2	0	2	2	2	0	0	0	2	2	0	2	2	0	0	2	0	0	0	0	0
A07	8.69	chrA07_bin3769	0	1	0	2	0	0	2	2	0	0	2	0	2	2	2	0	2	2	0	0	0	2	0	0	0	2	2	0	2	2	2	0	0	0	2	2	0	2	2	0	0	2	0	0	0	0	0
A07	9.25	chrA07_bin3770	0	1	0	2	0	0	2	2	0	0	2	0	2	2	2	0	2	2	0	0	0	2	0	0	0	2	2	0	2	2	2	0	0	0	2	2	0	2	2	0	0	2	0	0	0	0	0
A07	10.09	chrA07_bin3771	0	1	0	2	0	0	2	2	0	0	2	0	2	2	2	0	2	2	0	0	0	2	0	0	0	2	2	0	2	2	2	0	0	0	2	2	0	2	2	0	0	2	0	0	0	0	0
A07	10.37	chrA07_bin3772	0	1	0	2	0	0	2	2	0	0	2	0	2	2	2	0	2	2	0	0	0	2	0	0	0	2	2	0	2	2	2	0	0	0	2	2	0	2	2	0	0	2	0	0	0	0	0
A07	11.22	chrA07_bin3773	0	1	0	2	0	0	2	2	0	0	2	0	2	2	2	0	2	2	0	0	0	2	0	0	0	2	2	0	2	2	2	0	0	0	2	2	0	2	2	0	0	2	0	0	0	0	0
A07	16	chrA07_bin3777	0	0	0	2	0	0	2	2	0	0	2	0	2	2	2	0	2	2	0	0	0	2	0	0	0	2	2	0	2	2	2	0	0	0	2	2	0	2	2	0	0	2	0	0	0	0	0
A07	16.28	chrA07_bin3778	0	0	0	2	0	0	2	2	0	0	2	0	2	2	2	0	2	2	0	0	0	2	0	0	0	2	2	0	2	2	2	0	0	0	2	2	0	2	2	0	0	2	0	0	0	0	0
A07	16.84	chrA07_bin3779	0	2	0	2	0	0	2	2	0	0	2	0	2	2	2	0	2	2	0	0	0	2	0	0	0	2	2	0	2	2	2	0	0	0	2	2	0	2	2	0	0	2	0	0	0	0	0
A07	17.4	chrA07_bin3780	0	2	0	2	0	0	2	2	0	0	2	0	2	2	2	0	2	2	0	0	0	2	0	0	0	2	2	0	2	2	2	0	0	0	2	2	0	2	2	0	0	2	0	0	0	0	0
A07	17.96	chrA07_bin3781	0	2	0	2	0	0	2	2	0	0	2	0	2	2	2	0	2	2	0	0	0	2	0	0	0	2	2	0	2	2	2	0	0	0	2	2	0	2	2	0	0	2	0	0	0	0	0
A07	18.53	chrA07_bin3782	0	2	0	2	0	0	2	2	0	0	2	0	2	2	2	0	2	2	0	0	0	2	0	0	0	2	2	0	2	2	2	0	0	0	2	2	0	2	2	0	0	2	0	0	0	0	0
A07	18.81	chrA07_bin3783	0	2	0	2	0	0	2	2	0	0	2	0	2	2	2	0	2	2	0	0	0	2	0	0	0	2	2	0	2	2	2	0	0	0	2	2	0	2	2	0	0	2	0	0	0	0	0
A07	21.06	chrA07_bin3784	0	0	0	2	0	0	2	2	0	0	2	0	2	2	2	0	2	2	0	0	0	2	0	0	0	2	2	0	2	2	2	0	0	2	2	2	0	2	2	0	0	2	0	0	0	0	0
A07	21.34	chrA07_bin3785	0	0	0	2	0	0	2	2	0	0	2	0	2	2	2	0	2	2	0	0	0	2	0	0	0	2	2	0	2	2	2	0	0	2	2	2	0	2	2	0	0	2	0	0	0	0	0
A07	23.02	chrA07_bin3786	0	0	0	2	0	0	2	2	2	0	2	0	2	2	2	0	2	2	0	0	0	2	0	0	0	2	2	0	2	2	2	0	0	2	2	2	0	2	2	0	0	2	0	0	0	0	0
A07	23.31	chrA07_bin3787	0	0	0	2	0	0	2	2	2	0	2	0	2	2	2	0	2	2	0	0	0	2	0	0	0	2	2	0	2	2	2	0	0	2	2	2	0	2	2	0	0	2	0	0	0	0	0
A07	23.59	chrA07_bin3788	0	0	0	2	0	0	2	2	2	0	2	0	2	2	2	0	2	2	0	0	0	2	0	0	0	2	2	0	2	2	2	0	0	2	2	2	0	2	2	0	0	2	0	0	0	0	0
A07	24.15	chrA07_bin3789	0	0	0	2	0	0	2	2	2	0	2	0	2	2	2	0	2	2	0	0	0	2	0	0	0	2	2	0	2	2	2	0	0	2	2	2	0	2	2	0	0	2	0	0	0	0	0
A07	24.43	chrA07_bin3790	0	0	0	2	0	0	2	2	2	0	2	0	2	2	2	0	2	2	0	0	0	2	0	0	0	2	2	0	2	2	2	0	0	2	2	2	0	2	2	0	0	2	0	0	0	0	0
A07	26.66	chrA07_bin3791	0	2	0	2	0	2	2	2	2	0	2	0	2	2	2	0	2	2	0	0	0	2	0	2	0	2	2	0	2	2	2	0	0	2	2	2	0	2	2	0	0	2	0	0	0	0	0
A07	26.93	chrA07_bin3792	0	1	0	2	0	2	2	2	2	0	2	0	2	2	2	0	2	2	0	0	0	2	0	2	0	2	2	0	2	2	2	0	0	2	2	2	0	2	2	0	0	2	0	0	0	0	0
A07	27.21	chrA07_bin3793	0	1	0	2	0	2	2	2	2	0	2	0	2	2	2	0	2	2	0	0	0	2	0	2	0	2	2	0	2	2	2	0	0	2	2	2	0	2	2	0	0	2	0	0	0	0	0
A07	27.77	chrA07_bin3794	0	1	0	2	0	2	2	2	2	0	2	0	2	2	2	0	2	2	0	0	0	2	0	2	0	2	2	0	2	2	2	0	0	2	2	2	0	2	2	0	0	2	0	0	0	0	0
A07	28.33	chrA07_bin3795	0	1	0	2	0	2	2	2	2	0	2	0	2	2	2	0	2	2	0	0	0	2	0	2	0	2	2	0	2	2	2	0	0	2	2	2	0	2	2	0	0	2	0	0	0	0	0
A07	28.61	chrA07_bin3796	0	1	0	2	0	2	2	2	2	0	2	0	2	2	2	0	2	2	0	0	0	2	0	2	0	2	2	0	2	2	2	0	0	2	2	2	0	2	2	0	0	2	0	0	0	0	0
A07	28.61	chrA07_bin3797	0	1	0	2	0	2	2	2	2	0	2	0	2	2	2	0	2	2	0	0	0	2	0	2	0	2	2	0	2	2	2	0	0	2	2	2	0	2	2	0	0	2	0	0	0	0	0
A07	29.46	chrA07_bin3798	0	2	0	2	0	2	2	2	2	0	2	0	2	2	2	0	2	2	0	0	0	2	0	2	0	2	2	0	2	2	2	0	0	2	2	2	0	2	2	0	0	2	0	0	0	0	0
A07	30.02	chrA07_bin3799	0	2	0	2	0	2	2	2	2	0	2	0	2	2	2	0	2	2	0	0	0	2	0	2	0	2	2	0	2	2	2	0	0	2	2	2	0	2	2	0	0	2	0	0	0	0	0
A07	30.27	chrA07_bin3800	0	2	0	2	0	2	2	2	2	0	2	0	2	2	2	0	2	2	0	0	0	2	0	2	0	2	2	0	2	2	2	0	0	2	2	2	0	2	2	0	0	2	0	0	0	0	0
A07	31.08	chrA07_bin3802	0	2	0	2	0	2	2	2	2	0	2	0	2	2	2	0	2	2	0	0	0	2	0	2	0	2	2	0	2	2	2	0	0	2	2	2	0	2	2	0	0	2	0	0	0	0	0
A07	31.64	chrA07_bin3803	0	0	0	2	0	2	2	2	2	0	2	0	2	2	2	0	2	2	0	0	0	2	0	2	0	2	2	0	2	2	2	0	0	2	2	2	0	2	2	0	0	2	0	0	0	0	0
A07	32.48	chrA07_bin3804	0	0	0	2	0	2	2	2	2	0	2	0	2	2	2	0	2	2	0	0	0	2	0	2	0	2	2	0	2	2	2	0	0	2	2	2	0	2	2	0	0	2	0	0	0	0	0
A07	33.03	chrA07_bin3805	0	2	0	2	0	2	2	2	2	0	2	0	2	2	2	0	2	2	0	0	0	2	0	2	0	2	2	0	2	2	2	0	0	2	2	2	0	2	2	0	0	2	0	0	0	0	0
A07	33.32	chrA07_bin3806	0	2	0	2	0	2	2	2	2	0	2	0	2	2	2	0	2	2	0	0	0	2	0	2	0	2	2	0	2	2	2	0	0	2	2	2	0	2	2	0	0	2	0	0	0	0	0
A07	33.88	chrA07_bin3807	0	2	0	2	0	2	2	2	2	0	2	0	2	2	2	0	2	2	0	0	0	2	0	2	0	2	2	0	2	2	2	0	0	2	2	2	0	2	2	0	0	2	0	0	0	0	2
A07	34.44	chrA07_bin3808	0	2	0	2	0	2	2	2	2	0	2	0	2	2	2	0	2	2	0	0	0	2	0	2	0	2	2	0	2	2	2	0	0	2	2	2	0	2	2	0	0	2	0	0	0	0	2
A07	35	chrA07_bin3809	0	1	0	2	0	2	2	2	2	0	2	0	2	2	2	0	2	2	0	0	0	2	0	2	0	2	2	0	2	2	2	0	0	2	2	2	0	2	2	0	0	2	0	0	0	0	2
A07	35.28	chrA07_bin3810	0	1	0	2	0	2	2	2	2	0	2	0	2	2	2	0	2	2	0	0	0	2	0	2	0	2	2	0	2	2	2	0	0	2	2	2	0	2	2	0	0	2	0	0	0	0	2
A07	35.84	chrA07_bin3811	0	1	0	2	0	2	2	2	2	0	2	0	2	2	2	0	2	2	0	0	0	2	0	2	0	2	2	0	2	2	2	0	0	2	2	2	0	2	2	0	0	2	0	0	0	0	2
A07	36.12	chrA07_bin3812	0	2	0	2	0	2	2	2	2	0	2	0	2	2	2	0	2	2	0	0	0	2	0	2	0	2	2	0	2	2	2	0	0	2	2	2	0	2	2	0	0	2	0	0	0	0	2
A07	36.41	chrA07_bin3813	0	2	0	2	0	2	2	2	2	0	2	0	2	2	2	0	2	2	0	0	0	2	0	2	0	2	2	0	2	2	2	0	0	2	2	2	0	2	2	0	0	2	0	0	0	0	2
A07	37.25	chrA07_bin3814	0	2	0	2	0	2	2	2	2	0	2	0	2	2	2	0	2	2	0	0	0	2	0	2	0	2	2	0	2	2	2	0	0	2	2	2	0	2	2	0	0	2	0	0	0	0	2
A07	37.53	chrA07_bin3815	0	2	0	2	0	2	2	2	2	0	2	0	2	2	2	0	2	2	0	0	0	2	0	2	0	2	2	0	2	2	2	0	0	2	2	2	0	2	2	0	0	2	0	0	0	0	2
A07	38.09	chrA07_bin3816	0	2	0	2	0	2	2	2	2	0	2	0	2	2	2	0	2	2	0	0	0	2	0	2	0	2	2	0	2	2	2	0	0	2	2	2	0	2	2	0	0	2	0	0	0	0	2
A07	38.65	chrA07_bin3817	0	0	0	2	0	2	2	2	2	0	2	0	2	2	2	0	2	2	0	0	0	2	0	2	0	2	2	0	2	2	2	0	0	2	2	2	0	2	2	0	0	2	0	0	0	0	2
A07	39.49	chrA07_bin3818	0	0	0	2	0	2	2	2	2	0	2	0	2	0	2	0	2	2	0	1	0	2	0	2	0	2	2	0	2	1	2	0	0	2	2	2	0	2	2	0	0	2	0	0	0	0	2
A07	41.44	chrA07_bin3828	0	2	0	2	0	2	2	2	2	0	2	0	2	2	2	0	2	2	0	0	0	2	0	2	0	2	2	0	2	2	2	0	0	2	2	2	0	2	2	0	0	2	0	0	0	0	2
A07	41.71	chrA07_bin3829	0	2	0	2	0	2	2	2	2	0	2	0	2	2	2	0	2	2	0	0	0	2	0	2	0	2	2	0	2	2	2	0	0	2	2	2	0	2	2	0	0	2	0	0	0	0	2
A07	43.96	chrA07_bin3830	0	2	0	2	0	2	2	2	2	0	2	0	2	2	2	0	2	2	0	0	0	2	0	2	0	2	2	0	2	2	2	0	0	2	2	2	0	2	2	0	0	2	0	0	0	0	2
A07	44.77	chrA07_bin3831	0	2	0	2	0	2	2	2	2	0	2	0	2	2	2	0	2	2	0	0	0	2	0	2	0	2	2	0	2	2	2	0	0	2	2	2	0	2	2	0	0	2	0	0	0	0	2
A07	45.02	chrA07_bin3832	0	2	0	2	0	2	2	2	2	0	2	0	2	2	2	0	2	2	0	0	0	2	0	2	0	2	2	0	2	2	2	0	0	2	2	2	0	2	2	0	0	2	0	0	0	0	2
A07	45.3	chrA07_bin3833	0	2	0	2	0	2	2	2	2	0	2	0	2	2	2	0	2	2	0	0	0	2	0	2	0	2	2	0	2	2	2	0	0	2	2	2	0	2	2	0	0	2	0	0	0	0	2
A07	47.55	chrA07_bin3834	0	2	0	2	0	2	2	2	2	0	2	0	2	2	2	0	2	2	0	0	0	2	0	2	0	2	2	0	2	2	2	0	0	2	2	2	0	2	2	0	0	2	0	0	0	0	2
A07	49.52	chrA07_bin3836	0	0	0	2	0	2	2	2	2	0	2	0	2	2	2	0	2	2	0	0	0	2	0	2	0	2	2	0	2	0	2	0	0	2	2	2	0	2	2	0	0	2	0	0	0	0	2
A07	50.08	chrA07_bin3837	0	0	0	2	0	2	2	2	2	0	2	0	2	2	2	0	2	2	0	0	0	2	0	2	0	2	2	0	2	0	2	0	0	2	2	2	0	2	2	0	0	2	0	0	0	0	2
A07	50.64	chrA07_bin3838	0	0	0	2	0	2	2	2	2	0	2	0	2	2	2	0	2	2	0	0	0	2	0	2	0	2	2	0	2	0	2	0	0	2	2	2	0	2	2	0	0	2	0	0	0	0	2
A07	51.2	chrA07_bin3839	0	0	0	2	0	2	2	2	2	0	2	0	2	2	2	0	2	2	0	0	0	2	0	2	0	2	2	0	2	0	2	0	0	2	2	2	0	2	2	0	0	2	0	0	0	0	2
A07	52.28	chrA07_bin3840	0	2	0	2	0	2	2	2	2	0	2	0	2	2	2	0	2	2	0	0	0	2	0	2	0	2	2	0	2	0	2	0	0	2	2	2	0	2	2	0	0	2	0	0	0	0	2
A07	52.54	chrA07_bin3841	0	2	0	2	0	2	2	2	2	0	2	0	2	2	2	0	2	2	0	0	0	2	0	2	0	2	2	0	2	0	2	0	0	2	2	2	0	2	2	0	0	2	0	0	0	0	2
A07	53.38	chrA07_bin3842	0	2	0	2	0	2	2	2	2	0	2	0	2	2	2	0	2	2	0	0	0	2	0	2	0	2	2	0	2	0	2	0	0	2	2	2	0	2	2	0	0	2	0	0	0	0	2
A07	53.66	chrA07_bin3843	0	2	0	2	0	2	2	2	2	0	2	0	2	2	2	0	2	2	0	0	0	2	0	2	0	2	2	0	2	0	2	0	0	2	2	2	0	2	2	0	0	2	0	0	0	0	2
A07	53.93	chrA07_bin3844	0	2	0	2	0	2	2	2	2	0	2	0	2	2	2	0	2	2	0	0	0	2	0	2	0	2	2	0	2	0	2	0	0	2	2	2	0	2	2	0	0	2	0	0	0	0	2
A07	56.44	chrA07_bin3846	0	0	0	2	0	2	2	2	2	0	2	0	2	2	2	0	2	2	0	0	0	2	0	2	0	2	2	0	2	0	2	0	0	2	2	2	0	2	2	0	0	2	0	0	0	2	2
A07	56.7	chrA07_bin3847	0	1	0	2	0	2	2	2	2	0	2	0	2	2	2	0	2	2	0	0	0	2	0	2	0	2	2	0	2	0	2	0	0	2	2	2	0	2	2	0	0	2	0	0	0	2	2
A07	56.98	chrA07_bin3848	0	1	0	2	0	2	2	2	2	0	2	0	2	2	2	0	2	2	0	0	0	2	0	2	0	2	2	0	2	0	2	0	0	2	2	2	0	2	2	0	0	2	0	0	0	2	2
A07	57.27	chrA07_bin3849	0	1	0	2	0	2	2	2	2	0	2	0	2	2	2	0	2	2	0	0	0	2	0	2	0	2	2	0	2	0	2	0	0	2	2	2	0	2	2	0	0	2	0	0	0	2	2
A07	58.39	chrA07_bin3850	0	1	0	2	0	2	2	2	2	0	2	0	2	2	2	0	2	2	0	0	0	2	0	2	0	2	2	0	2	0	2	0	0	2	2	2	0	2	2	0	0	2	0	0	0	2	2
A07	59.23	chrA07_bin3851	0	0	0	2	0	2	2	2	2	0	2	0	2	2	2	0	2	2	0	0	0	2	0	2	0	2	2	0	2	0	2	0	0	2	2	2	0	2	2	0	0	2	0	0	0	2	2
A07	59.51	chrA07_bin3852	0	0	0	2	0	2	2	2	2	0	2	0	2	2	2	0	2	2	0	0	0	2	0	2	0	2	2	0	2	0	2	0	0	2	2	2	0	2	2	0	0	2	0	0	0	2	2
A07	59.76	chrA07_bin3853	0	0	0	2	0	2	2	2	2	0	2	0	2	2	2	0	2	2	0	0	0	2	0	2	0	2	2	0	2	0	2	0	0	2	2	2	0	2	2	1	0	2	0	0	0	2	2
A07	60.58	chrA07_bin3854	0	2	0	2	0	2	2	2	2	0	2	0	2	2	2	0	2	2	0	0	0	2	0	2	0	2	2	0	2	0	2	0	0	2	2	2	0	2	2	0	0	2	0	0	0	2	2
A07	61.14	chrA07_bin3855	0	2	0	2	0	2	2	2	2	0	2	0	2	2	2	0	2	2	0	0	0	2	0	2	0	2	2	0	2	0	2	0	0	2	2	2	0	2	2	0	0	2	0	0	2	2	2
A07	61.42	chrA07_bin3856	0	1	0	2	0	2	2	2	2	0	2	0	2	2	2	0	2	2	0	0	0	2	0	2	0	2	2	0	2	0	2	0	0	2	2	2	0	2	2	0	0	2	0	0	2	2	2
A07	61.89	chrA07_bin3857	0	1	0	2	0	2	2	2	2	0	2	0	2	2	2	0	2	2	0	0	0	2	0	2	0	2	2	0	2	0	2	0	0	2	2	2	0	2	2	0	0	2	0	0	2	2	2
A07	62.42	chrA07_bin3858	0	2	0	2	0	2	2	2	2	0	2	0	2	2	2	0	2	2	0	0	0	2	0	2	0	2	2	0	2	0	2	0	0	2	2	2	0	2	2	0	0	2	0	0	2	2	2
A07	62.67	chrA07_bin3859	0	2	0	2	0	2	2	2	2	0	2	0	2	2	2	0	2	2	0	0	0	2	0	2	0	2	2	0	2	0	2	0	0	2	2	2	0	2	2	0	0	2	0	0	2	2	2
A07	63.17	chrA07_bin3861	0	2	0	2	0	2	2	2	2	0	2	0	2	2	2	0	2	2	0	0	0	2	0	2	0	2	2	0	2	0	2	0	0	2	2	2	0	2	2	0	0	2	0	0	2	2	2
A07	63.98	chrA07_bin3866	0	2	0	2	0	2	2	2	2	0	2	0	2	2	2	0	2	2	0	0	0	2	0	2	0	2	2	0	2	0	2	0	0	2	2	2	0	2	2	0	0	2	0	0	2	2	2
A07	65.37	chrA07_bin3868	0	2	0	2	0	2	2	2	2	0	2	0	2	2	2	0	2	2	0	0	0	2	0	2	0	2	2	0	2	0	2	0	0	2	2	2	0	2	2	0	0	2	0	0	2	2	2
A07	66.21	chrA07_bin3869	0	0	0	2	0	2	2	2	2	0	2	0	2	2	2	0	2	2	0	0	0	2	0	2	0	2	2	0	2	0	2	0	0	2	2	2	0	2	2	0	0	2	0	0	2	2	2
A07	67.33	chrA07_bin3870	0	0	0	2	0	2	2	2	2	0	2	0	2	2	2	0	2	2	0	0	0	2	0	2	0	2	2	0	2	0	2	0	0	2	2	2	0	2	2	0	0	2	0	0	2	2	2
A07	68.46	chrA07_bin3871	0	0	0	2	0	2	2	2	2	0	2	0	2	2	2	0	2	2	0	0	0	2	0	2	0	2	2	0	2	0	2	0	0	2	2	2	0	2	2	0	0	2	0	0	2	2	2
A07	69.02	chrA07_bin3872	0	0	0	2	0	2	2	2	2	0	2	0	2	2	2	0	2	2	0	0	0	2	0	2	0	2	2	0	2	0	2	0	0	2	2	2	0	2	2	0	0	2	0	0	2	2	2
A07	69.3	chrA07_bin3873	0	0	0	2	0	2	2	2	2	0	2	0	2	2	2	0	2	2	0	0	0	2	0	2	0	2	2	0	2	0	2	0	0	2	2	2	0	2	2	0	0	2	0	0	2	2	2
A07	69.86	chrA07_bin3874	0	0	0	2	0	2	2	2	2	0	2	0	2	2	2	0	2	2	0	0	0	2	0	2	0	2	2	0	2	0	2	0	0	2	2	2	0	2	2	0	0	2	0	0	2	2	2
A07	72.67	chrA07_bin3875	0	2	0	2	0	2	2	2	2	0	2	0	2	2	2	0	2	2	0	0	0	2	0	2	0	2	2	0	2	0	2	0	0	2	2	2	0	2	2	0	0	2	0	0	2	2	2
A07	73.24	chrA07_bin3876	0	2	0	2	0	2	2	2	2	0	2	0	2	2	2	0	2	2	0	0	0	2	0	2	0	2	2	0	2	0	2	0	0	2	2	2	0	2	2	0	0	2	0	0	2	2	2
A07	73.8	chrA07_bin3877	0	2	0	2	0	2	2	2	2	0	2	0	2	2	2	0	2	2	0	0	0	2	0	2	0	2	2	0	2	0	2	0	0	2	2	2	0	2	2	0	0	2	0	0	2	2	2
A07	74.08	chrA07_bin3878	0	2	0	2	0	2	2	2	2	0	2	0	2	2	2	0	2	2	0	0	0	2	0	2	0	2	2	0	2	0	2	0	0	2	2	2	0	2	2	0	0	2	0	0	2	2	2
A07	75.2	chrA07_bin3879	0	2	0	2	0	2	2	2	2	0	2	0	2	2	2	0	2	2	0	0	0	2	0	2	0	2	2	0	2	0	2	0	0	2	2	2	0	2	2	0	0	2	0	0	2	2	2
A07	75.48	chrA07_bin3880	0	2	0	2	0	2	2	2	2	0	2	0	2	2	2	0	2	2	0	0	0	2	0	2	0	2	2	0	2	0	2	0	0	2	2	2	0	2	2	0	0	2	0	0	2	2	2
A07	76.05	chrA07_bin3881	0	2	0	2	0	2	2	2	2	0	2	0	2	2	2	0	2	2	0	0	0	2	0	2	0	2	2	0	2	0	2	0	0	2	2	2	0	2	2	0	0	2	0	0	2	2	2
A07	76.61	chrA07_bin3882	0	2	0	2	0	2	2	2	2	0	2	0	2	2	2	0	2	2	0	0	0	2	0	2	0	2	2	0	2	0	2	0	0	2	2	2	0	2	2	0	0	2	0	0	2	2	2
A07	76.89	chrA07_bin3883	0	2	0	2	0	2	2	2	2	0	2	0	2	2	2	0	2	2	0	0	0	2	0	2	0	2	2	0	2	0	2	0	0	2	2	2	0	2	2	0	0	2	0	0	2	2	2
A07	77.17	chrA07_bin3884	0	2	0	2	0	2	2	2	2	0	2	0	2	2	2	0	2	2	0	0	0	2	0	2	0	2	2	0	2	0	2	0	0	2	2	2	0	2	2	0	0	2	0	0	2	2	2
A07	77.45	chrA07_bin3885	0	2	0	2	0	2	2	2	2	0	2	0	2	2	2	0	2	2	0	0	0	2	0	2	0	2	2	0	2	0	2	0	0	2	2	2	0	2	2	0	0	2	0	0	2	2	2
A07	77.73	chrA07_bin3886	0	2	0	2	0	2	2	2	2	0	2	0	2	2	2	0	2	2	0	0	0	2	0	2	0	2	2	0	2	0	2	0	0	2	2	2	0	2	2	0	0	2	0	0	2	2	2
A07	78.01	chrA07_bin3887	0	2	0	2	0	2	2	2	2	0	2	0	2	2	2	0	2	2	0	0	0	2	0	2	0	2	2	0	2	0	2	0	0	2	2	2	0	2	2	0	0	2	0	0	2	2	2
A07	78.29	chrA07_bin3888	0	2	0	2	0	2	2	2	2	0	2	0	2	2	2	0	2	2	0	0	0	2	0	2	0	2	2	0	2	0	2	0	0	2	2	2	0	2	2	0	0	2	0	0	2	2	2
A07	79.42	chrA07_bin3890	0	2	0	2	0	2	2	2	2	0	2	0	2	2	2	0	2	2	0	0	0	2	0	2	0	2	2	0	2	0	2	0	0	2	2	2	0	2	2	0	0	2	0	0	2	2	2
A07	79.7	chrA07_bin3891	0	2	0	2	0	2	2	2	2	0	2	0	2	2	2	0	2	2	0	0	0	2	0	2	0	2	2	0	2	0	2	0	0	2	2	2	0	2	2	0	0	2	0	0	2	2	2
A07	79.94	chrA07_bin3892	0	2	0	2	0	2	2	2	2	0	2	0	2	2	2	0	2	2	0	0	0	2	0	2	0	2	2	0	2	0	2	0	0	2	2	2	0	2	2	0	0	2	0	0	2	2	2
A07	80.7	chrA07_bin3894	0	2	0	2	0	2	2	2	2	0	2	0	2	2	2	0	2	2	0	0	0	2	0	2	0	2	2	0	2	0	2	0	0	2	2	2	0	2	2	0	0	2	0	0	2	2	2
A07	81.5	chrA07_bin3895	0	2	0	2	0	2	2	2	2	0	2	0	2	2	2	0	2	2	0	0	0	2	0	2	0	2	2	0	2	0	2	0	0	2	2	2	0	2	2	0	0	2	0	0	2	2	2
A07	81.78	chrA07_bin3896	0	2	0	2	0	2	2	2	2	0	2	0	2	2	2	0	2	2	0	0	0	2	0	2	0	2	2	0	2	0	2	0	0	2	2	2	0	2	2	0	0	2	0	0	2	2	2
A07	82.61	chrA07_bin3897	0	2	0	2	0	2	2	2	2	0	2	0	2	2	2	0	2	2	0	0	0	2	0	2	0	2	2	0	2	0	2	0	0	2	2	2	0	2	2	0	0	2	0	0	2	2	2
A07	82.87	chrA07_bin3898	0	2	0	2	0	2	2	2	2	0	2	0	2	2	2	0	2	2	0	0	0	2	0	2	0	2	2	0	2	0	2	0	0	2	2	2	0	2	2	0	0	2	0	0	2	2	2
A07	84.27	chrA07_bin3910	0	2	0	2	0	2	2	2	2	0	2	0	2	2	2	0	2	2	0	0	2	2	0	2	0	2	2	0	2	0	2	0	0	2	2	2	0	2	2	0	0	2	0	0	2	2	2
A07	84.27	chrA07_bin3911	0	2	0	2	0	2	2	2	2	0	2	0	2	2	2	0	2	2	0	0	0	2	0	2	0	2	2	0	2	0	2	0	0	2	2	2	0	2	2	0	0	2	0	0	2	2	2
A07	84.84	chrA07_bin3912	0	2	0	2	0	2	2	2	2	0	2	0	2	2	2	0	2	2	0	0	0	2	0	2	2	2	2	0	2	0	2	0	0	2	2	2	0	2	2	0	0	2	0	0	2	2	2
A07	85.96	chrA07_bin3913	0	2	0	2	0	2	2	2	2	0	2	0	2	2	2	0	2	2	0	0	0	2	0	2	2	2	2	0	2	0	2	0	0	2	2	2	0	2	2	0	0	2	0	0	2	2	2
A07	86.24	chrA07_bin3914	0	2	0	2	0	2	2	2	2	0	2	0	2	2	2	0	2	2	0	0	0	2	0	2	2	2	2	0	2	0	2	0	0	2	2	2	0	2	2	0	0	2	0	0	2	2	2
A07	86.8	chrA07_bin3915	0	2	0	2	0	2	2	2	2	0	2	0	2	2	2	0	2	2	0	0	0	2	0	2	2	2	2	0	2	0	2	0	0	2	2	2	0	2	2	0	0	2	0	0	2	2	2
A07	87.08	chrA07_bin3916	0	2	0	2	0	2	2	2	2	0	2	0	2	2	2	0	2	2	0	0	0	2	0	2	2	2	2	0	2	0	2	0	0	2	2	2	0	2	2	0	0	2	0	0	2	2	2
A07	90.46	chrA07_bin3917	0	2	0	2	0	2	2	2	2	0	2	0	2	2	2	0	2	2	0	0	0	2	0	2	2	2	2	0	2	0	2	0	0	2	2	2	0	2	2	0	0	2	0	0	2	2	2
A07	92.71	chrA07_bin3918	0	2	0	2	0	2	2	2	2	0	2	0	2	2	2	0	2	2	0	0	0	2	2	2	2	2	2	0	2	0	2	0	0	2	0	2	0	2	2	0	0	2	0	2	2	2	2
A07	93.27	chrA07_bin3919	0	2	0	2	0	2	2	2	2	0	2	0	2	2	2	0	2	2	0	0	0	2	2	2	2	2	2	0	2	0	2	0	0	2	0	2	0	2	2	0	0	2	0	2	2	2	2
A07	93.55	chrA07_bin3929	0	2	0	2	0	2	2	2	2	0	2	0	2	2	2	0	2	2	0	0	0	2	2	2	2	2	2	0	2	0	2	0	0	2	0	2	0	2	2	0	0	2	0	2	2	2	2
A07	95.77	chrA07_bin3930	0	2	0	2	0	2	2	2	2	0	2	0	2	2	2	0	2	2	0	0	0	2	2	2	2	2	2	0	2	0	2	0	0	2	0	2	0	2	2	0	0	2	0	2	2	2	2
A07	96.32	chrA07_bin3931	0	2	0	2	0	2	2	2	2	0	2	0	2	2	2	0	2	2	0	0	0	2	2	2	2	2	2	0	2	0	2	0	0	2	0	2	0	2	2	0	0	2	0	2	2	2	2
A07	96.88	chrA07_bin3932	0	1	0	2	0	2	2	2	2	0	2	0	2	2	2	0	2	2	0	0	0	2	2	2	2	2	2	0	2	0	2	0	0	2	0	2	0	2	2	0	0	2	0	2	2	2	2
A07	97.73	chrA07_bin3933	0	1	0	2	0	2	2	2	2	0	2	0	2	2	2	0	2	2	0	0	0	2	2	2	2	2	2	0	2	0	2	0	0	2	0	2	0	2	2	0	0	2	0	2	2	2	2
A07	98.01	chrA07_bin3934	0	0	0	2	0	2	2	2	2	0	2	0	2	2	2	0	2	2	0	0	0	2	2	2	2	2	2	0	2	0	2	0	0	2	0	2	0	2	2	0	0	2	0	2	2	2	2
A07	98.57	chrA07_bin3935	0	0	0	2	0	2	2	2	2	0	2	0	2	2	2	0	2	2	0	0	0	2	2	2	2	2	2	0	2	0	2	0	0	2	0	2	0	2	2	0	0	2	0	2	2	2	2
A07	99.13	chrA07_bin3936	0	0	0	2	0	2	2	2	2	0	2	0	2	2	2	0	2	2	0	0	0	2	2	2	2	2	2	0	2	0	2	0	0	2	0	2	0	2	2	0	0	2	0	2	2	2	2
A07	99.41	chrA07_bin3937	0	0	0	2	0	2	2	2	2	0	2	0	2	2	2	0	2	2	0	0	0	2	2	2	2	2	2	0	2	0	2	0	0	2	0	2	0	2	2	0	0	2	0	2	2	2	2
A07	100.25	chrA07_bin3938	0	1	0	2	0	2	2	2	2	0	2	0	2	2	2	0	2	2	0	0	0	2	2	2	2	2	2	0	2	0	2	0	0	2	0	2	0	2	2	0	0	2	0	2	2	2	2
A07	102.77	chrA07_bin3943	0	2	0	2	0	2	2	2	2	0	2	0	0	2	2	0	2	2	0	0	0	2	2	2	2	2	2	0	2	0	2	0	0	2	0	2	0	2	2	0	0	2	0	2	2	2	2
A07	103.62	chrA07_bin3944	0	2	0	2	0	2	2	2	2	0	2	0	0	2	2	0	2	2	0	0	0	0	2	2	2	2	2	0	2	0	2	0	0	2	0	2	0	2	2	0	0	2	0	2	2	2	2
A07	103.9	chrA07_bin3945	0	2	0	2	0	2	2	2	2	0	2	0	0	2	2	0	2	2	0	0	0	0	2	2	2	2	2	0	2	0	2	0	0	2	0	2	0	2	2	0	0	2	0	2	2	2	2
A07	104.15	chrA07_bin3946	0	2	0	2	0	2	2	2	2	0	2	0	0	2	2	0	2	2	0	0	0	0	2	2	2	2	2	0	2	0	2	0	0	2	0	2	0	2	2	0	0	2	0	2	2	2	2
A07	104.96	chrA07_bin3947	0	2	0	2	0	2	2	2	2	0	2	0	0	2	2	0	2	2	0	0	0	0	2	2	2	2	2	0	2	0	2	0	0	2	0	2	0	2	2	0	0	2	0	2	2	2	2
A07	105.21	chrA07_bin3948	0	2	0	2	0	2	2	2	2	0	2	0	0	2	2	0	2	2	0	0	0	0	2	2	2	2	2	0	2	0	2	0	0	2	0	2	0	2	2	0	0	2	0	2	2	2	2
A07	105.74	chrA07_bin3949	0	2	0	2	0	2	2	2	2	0	2	0	0	2	2	0	2	2	0	0	0	0	2	2	2	2	2	0	2	0	2	0	0	2	0	2	0	2	2	0	0	2	0	2	2	2	2
A07	107.13	chrA07_bin3950	0	2	0	2	0	2	2	2	2	0	2	0	0	2	2	0	2	2	0	0	0	0	2	2	2	2	2	0	2	0	2	0	0	2	0	2	0	2	0	0	0	2	0	2	2	2	2
A07	107.36	chrA07_bin3951	0	2	0	2	0	2	2	2	2	0	2	0	0	2	2	0	2	2	0	0	0	0	2	2	2	2	2	0	2	0	2	0	0	2	0	2	0	2	0	0	0	2	0	2	2	2	2
A07	107.87	chrA07_bin3952	0	2	0	2	0	2	2	2	2	0	2	0	0	2	2	0	2	2	0	0	0	0	2	2	2	2	2	0	2	0	2	0	0	2	0	2	0	2	0	0	0	2	0	2	2	2	2
A07	108.43	chrA07_bin3953	0	2	0	2	0	2	2	2	2	0	2	0	0	2	2	0	2	2	0	0	0	0	2	2	2	2	2	0	2	0	2	0	0	2	0	2	0	2	0	0	0	2	0	2	2	2	2
A07	111.24	chrA07_bin3954	0	2	0	2	0	2	2	2	2	0	2	2	0	2	2	0	2	2	0	0	0	0	2	2	2	2	2	0	2	0	2	0	0	2	0	2	2	2	0	0	0	2	0	2	2	2	2
A07	111.81	chrA07_bin3955	0	2	0	2	0	2	0	2	2	0	2	2	0	2	2	0	2	2	0	0	0	0	2	2	2	2	2	0	2	0	2	0	0	2	0	2	2	2	0	0	0	2	0	2	2	2	2
A07	112.93	chrA07_bin3956	0	2	0	2	0	2	0	2	2	0	2	2	0	2	2	0	2	2	0	0	0	0	2	2	2	2	2	0	2	0	2	0	0	2	0	2	2	2	0	0	0	2	0	2	2	2	2
A07	113.49	chrA07_bin3957	0	2	0	2	0	2	0	2	2	0	2	2	0	2	2	0	2	2	0	0	0	0	2	2	2	2	2	0	2	0	2	0	0	2	0	2	2	2	0	2	0	2	0	2	2	2	2
A07	114.05	chrA07_bin3958	0	2	0	2	0	2	0	2	2	0	2	2	0	2	2	0	2	2	0	0	0	0	2	2	2	2	2	0	2	0	2	0	0	2	0	2	2	2	0	2	0	2	0	2	2	2	2
A07	114.62	chrA07_bin3959	0	2	0	2	0	2	0	2	2	0	2	2	0	2	2	0	2	2	0	0	0	0	2	2	2	2	2	0	2	0	2	0	0	2	0	2	2	2	0	2	0	2	0	2	2	2	2
A07	115.18	chrA07_bin3960	0	2	0	2	0	2	0	2	2	0	2	2	0	2	2	0	2	2	0	0	0	0	2	2	2	2	2	0	2	0	2	0	0	2	0	2	2	2	0	2	0	2	0	2	2	2	2
A07	115.73	chrA07_bin3961	0	2	0	2	0	2	0	2	2	0	2	2	0	2	2	0	2	2	0	0	0	0	2	2	2	2	2	0	2	0	2	0	0	2	0	2	2	2	0	2	0	2	0	2	2	2	2
A07	117.96	chrA07_bin3962	2	2	0	2	0	2	0	2	2	0	2	2	0	2	2	0	2	2	0	0	0	0	2	2	2	2	2	0	2	0	2	0	0	2	0	2	2	2	0	2	0	2	0	2	2	2	2
A07	118.8	chrA07_bin3963	2	2	0	2	0	2	0	2	2	1	2	2	0	2	2	0	2	2	0	0	0	0	2	2	2	2	2	0	2	0	2	0	0	2	0	2	2	2	0	2	0	2	0	2	2	2	2
A07	119.93	chrA07_bin3964	2	2	0	2	0	2	0	2	2	1	2	2	0	2	2	0	2	2	2	0	0	0	2	2	2	2	2	0	2	0	2	0	0	2	0	2	2	2	0	2	0	2	0	2	2	2	2
A07	121.05	chrA07_bin3965	2	2	0	2	2	2	0	2	2	1	2	2	0	2	2	0	2	2	2	0	0	0	2	2	2	2	2	0	2	0	2	0	0	2	0	2	2	2	0	2	0	2	0	2	2	2	2
A07	122.17	chrA07_bin3966	2	2	0	2	2	2	0	2	2	0	2	2	0	2	2	0	2	2	2	0	0	0	2	2	2	2	2	0	2	0	2	0	0	2	0	2	2	2	0	2	0	2	0	2	2	2	2
A07	122.45	chrA07_bin3967	2	2	0	2	2	2	0	2	2	0	2	2	0	2	2	0	2	2	2	0	0	0	2	2	2	2	2	0	2	0	2	0	0	2	0	2	2	2	0	2	0	2	0	2	2	2	2
A07	124.4	chrA07_bin3969	2	2	0	2	2	2	0	2	2	0	2	2	0	2	2	0	2	2	2	0	0	0	2	2	2	2	2	0	2	0	2	0	0	2	0	2	2	2	0	2	0	2	0	2	2	2	2
A07	124.66	chrA07_bin3970	2	2	0	2	2	2	0	2	2	0	2	2	0	2	2	0	2	2	2	0	0	0	2	2	2	2	2	0	2	0	2	0	0	2	0	2	2	2	0	2	0	2	0	2	2	2	2
A08	1.68	chrA08_bin3972	0	2	0	0	0	0	0	0	2	0	2	2	2	0	2	2	2	2	2	2	2	0	0	0	0	0	1	2	2	0	0	2	2	1	2	2	2	0	0	2	2	2	0	0	2	2	2
A08	3.93	chrA08_bin3973	0	2	0	0	0	0	0	0	2	0	2	2	2	0	2	2	2	2	2	2	2	0	0	0	0	0	0	2	2	0	0	2	2	1	2	2	2	0	0	2	2	2	0	0	2	2	2
A08	4.49	chrA08_bin3974	0	2	0	0	0	0	0	0	2	0	2	2	2	0	2	2	2	2	2	2	2	0	0	0	0	0	0	2	2	0	0	2	2	1	2	2	2	0	0	2	2	2	0	0	2	2	2
A08	4.77	chrA08_bin3975	0	2	0	0	0	0	0	0	2	0	2	2	2	0	2	2	2	2	2	2	2	0	0	0	0	0	0	2	2	0	0	2	2	0	2	2	2	0	0	2	2	2	0	0	2	2	2
A08	5.05	chrA08_bin3976	0	1	0	0	0	0	0	0	2	0	2	2	2	0	2	2	2	2	2	2	2	0	0	0	0	0	0	2	2	0	0	2	2	0	2	2	2	0	0	2	2	2	0	0	2	2	2
A08	5.61	chrA08_bin3977	0	1	0	0	0	0	0	0	2	0	2	2	2	0	2	2	2	2	2	2	2	0	0	0	0	0	0	2	2	0	0	2	2	0	2	2	2	0	0	2	2	2	0	0	2	2	2
A08	6.7	chrA08_bin3978	0	1	0	0	0	0	0	0	2	0	2	2	2	0	2	2	2	2	2	2	2	0	0	0	0	0	0	2	2	0	0	2	2	0	2	2	2	0	0	2	2	2	0	0	2	2	2
A08	6.95	chrA08_bin3979	0	1	0	0	0	0	0	0	2	0	2	2	2	0	2	2	2	2	2	2	2	0	0	0	0	0	0	2	2	0	0	2	2	0	2	2	2	0	0	2	2	2	0	0	2	2	2
A08	7.23	chrA08_bin3980	0	1	0	0	0	0	0	0	2	0	2	2	2	0	2	2	2	2	2	2	2	0	0	0	0	0	0	2	2	0	0	2	2	0	2	2	2	0	0	2	2	2	0	0	2	2	2
A08	7.79	chrA08_bin3981	0	1	0	0	0	0	0	0	2	0	2	2	2	0	2	2	2	2	2	2	2	0	1	0	0	0	0	2	2	0	0	2	2	0	2	2	2	0	0	2	2	2	0	0	2	2	2
A08	8.63	chrA08_bin3982	0	1	0	0	0	0	0	0	2	0	2	2	2	0	2	2	2	2	2	2	2	0	1	0	0	0	0	2	2	0	0	2	2	0	2	2	2	0	0	2	2	2	0	0	1	2	2
A08	12	chrA08_bin3983	0	2	0	0	0	0	0	2	2	0	2	2	2	0	2	2	2	2	2	2	2	0	0	0	0	0	0	2	2	0	0	2	2	0	2	2	2	0	0	2	2	2	0	0	2	2	2
A08	12.27	chrA08_bin3984	0	2	0	0	0	0	0	2	2	0	2	2	2	0	2	2	2	2	2	2	2	0	0	0	0	0	0	2	2	0	0	2	2	0	2	2	2	0	0	2	2	2	0	0	2	2	2
A08	14.79	chrA08_bin3992	0	0	0	0	0	0	0	2	2	0	2	2	2	0	2	2	2	2	2	2	2	0	0	0	0	2	0	2	2	0	0	2	2	0	2	2	2	0	0	2	2	2	0	0	2	2	2
A08	14.79	chrA08_bin3993	0	0	0	0	0	0	0	2	2	0	2	2	2	0	2	2	2	2	2	2	2	0	0	0	0	0	0	2	2	0	0	2	2	0	2	2	2	0	0	2	2	2	0	0	2	2	2
A08	16.76	chrA08_bin3994	0	2	0	0	0	0	0	2	2	0	2	2	2	0	2	2	2	2	2	2	2	0	0	0	0	0	0	2	2	0	0	2	2	0	2	2	2	0	0	2	2	2	0	0	2	2	2
A08	17.04	chrA08_bin3995	0	2	0	0	0	0	0	2	2	0	2	2	2	0	2	2	2	2	2	2	2	0	0	0	0	0	0	2	2	0	0	2	2	0	2	2	2	0	0	2	2	2	0	0	2	2	2
A08	18.16	chrA08_bin3996	1	1	0	0	0	0	0	2	2	0	2	2	2	1	2	2	2	2	2	2	2	0	0	0	0	0	0	2	2	0	0	2	2	0	2	2	2	0	0	2	2	2	0	0	2	2	2
A08	18.72	chrA08_bin3997	1	1	0	0	0	0	0	2	2	0	2	2	2	1	2	2	2	2	2	2	2	0	0	0	0	0	0	2	2	0	0	2	2	0	2	2	2	0	0	2	2	2	0	0	2	2	2
A08	19.28	chrA08_bin3998	1	1	0	0	0	0	0	2	2	0	2	2	2	1	2	2	2	2	2	2	2	0	0	0	0	0	0	2	2	0	0	2	2	0	2	2	2	0	0	2	2	2	0	0	2	2	2
A08	26.42	chrA08_bin4003	0	2	0	0	0	0	0	2	2	0	2	2	2	0	2	2	2	0	2	2	2	0	0	0	0	0	0	0	2	0	0	2	2	0	2	2	2	0	0	2	2	2	0	0	2	2	2
A08	27.31	chrA08_bin4004	0	0	0	0	0	0	0	2	2	0	2	2	2	0	2	2	2	0	2	2	2	0	0	0	0	0	0	2	2	0	0	2	2	0	2	2	2	0	0	2	2	2	0	0	2	2	2
A08	27.87	chrA08_bin4005	0	0	0	0	0	0	0	2	2	0	2	2	2	0	2	2	2	0	2	2	2	0	0	0	0	0	0	2	2	0	0	2	2	0	2	2	2	0	0	2	2	2	0	0	2	2	2
A08	28.99	chrA08_bin4006	0	0	0	0	0	0	0	2	2	0	2	2	2	0	2	2	2	0	2	2	2	0	0	0	0	0	0	2	2	0	0	2	2	0	2	2	2	0	0	2	2	2	0	0	2	2	2
A08	29.56	chrA08_bin4007	0	0	0	0	0	0	0	2	2	0	2	2	2	0	2	2	2	0	2	2	2	0	0	0	0	0	0	2	2	0	0	2	2	0	2	2	2	0	0	2	2	2	0	0	2	2	2
A08	29.84	chrA08_bin4008	0	0	0	0	0	0	0	2	2	0	2	2	2	0	2	2	2	0	2	2	2	0	0	0	0	0	0	2	2	0	0	2	2	0	2	2	2	0	0	2	2	2	0	0	2	2	2
A08	30.12	chrA08_bin4009	0	0	0	0	0	0	0	2	2	0	2	2	2	0	2	2	2	0	2	2	2	0	0	0	0	0	0	2	2	0	0	2	2	0	2	2	2	0	0	2	2	2	0	0	2	2	2
A08	30.68	chrA08_bin4010	0	0	0	0	0	0	0	2	2	0	2	2	2	0	2	2	2	0	2	2	2	0	0	0	0	0	0	2	2	0	0	2	2	0	2	2	2	0	0	2	2	2	0	0	2	2	2
A08	31.24	chrA08_bin4011	0	0	0	0	0	0	0	2	2	0	2	2	2	0	2	2	2	0	2	2	2	0	0	0	0	0	0	2	2	0	0	2	2	0	2	2	2	0	0	2	2	2	0	0	2	2	2
A08	31.8	chrA08_bin4012	0	0	0	0	0	0	0	2	2	0	2	2	2	0	2	2	2	0	2	2	2	0	0	0	0	0	0	2	2	0	0	2	2	0	2	2	2	0	0	2	2	2	0	0	2	2	2
A08	32.09	chrA08_bin4013	0	0	0	0	0	0	0	2	2	0	2	2	2	0	2	2	2	0	2	2	2	0	0	0	0	0	0	2	2	0	0	2	2	0	2	2	2	0	0	2	2	2	0	0	2	2	2
A08	32.93	chrA08_bin4014	0	0	0	0	0	0	0	2	2	0	2	2	2	0	2	2	2	0	2	2	2	0	0	0	0	0	0	2	2	0	0	2	2	0	2	2	2	0	0	2	2	2	0	0	2	2	2
A08	33.21	chrA08_bin4015	0	1	0	0	0	0	0	2	2	0	2	2	2	0	2	2	2	0	2	2	2	0	0	0	0	0	0	2	2	0	0	2	2	0	2	2	2	0	0	2	2	2	0	0	2	2	2
A08	33.49	chrA08_bin4016	0	1	0	0	0	0	0	2	2	0	2	2	2	0	2	2	2	0	2	2	2	0	0	0	0	0	0	2	2	0	0	2	2	0	2	2	2	0	0	2	2	2	0	0	2	2	2
A08	33.49	chrA08_bin4017	0	1	0	0	0	0	0	2	2	0	2	2	2	0	2	2	2	0	2	2	2	0	0	0	0	0	0	2	2	0	0	2	2	0	2	2	0	0	0	2	2	2	0	0	2	2	2
A08	36.01	chrA08_bin4047	0	0	0	0	0	0	0	2	2	0	2	2	2	0	2	2	2	0	2	2	2	0	0	0	0	0	0	2	2	0	0	2	2	0	2	2	2	0	0	2	2	2	0	0	2	2	2
A08	36.29	chrA08_bin4048	0	0	0	0	0	0	0	2	2	0	2	2	2	0	2	2	2	0	2	2	2	0	0	0	0	0	0	2	2	0	0	2	2	0	2	2	2	0	0	2	2	2	0	0	2	2	2
A08	37.13	chrA08_bin4049	0	0	0	0	0	0	0	2	2	0	2	2	2	0	2	2	2	0	2	2	2	0	0	0	0	0	0	2	2	0	0	2	2	0	2	2	2	0	0	2	2	2	0	0	2	2	2
A08	37.4	chrA08_bin4051	0	0	0	0	0	0	0	2	2	0	2	2	2	0	2	2	2	0	2	2	2	0	0	0	0	0	0	2	2	0	0	2	2	0	2	2	2	0	0	2	2	2	0	0	2	2	2
A08	39.64	chrA08_bin4058	0	0	0	0	0	0	0	2	2	0	2	0	2	0	2	2	2	0	2	2	2	0	0	0	0	0	0	2	2	0	0	0	2	0	2	0	2	0	0	2	0	2	0	0	2	2	2
A08	39.64	chrA08_bin4059	0	0	0	0	0	0	0	2	2	0	2	0	2	0	2	2	2	0	2	2	2	0	0	0	0	0	0	2	2	0	0	0	2	0	2	0	2	0	0	2	2	2	0	0	2	2	2
A08	41.31	chrA08_bin4060	0	0	0	0	0	0	0	2	2	0	2	0	2	0	2	2	2	0	2	2	2	0	0	0	0	0	0	2	2	0	0	2	2	0	2	2	2	0	0	2	2	2	0	0	2	2	2
A08	44.13	chrA08_bin4063	0	0	0	0	0	0	0	2	2	0	2	2	2	0	1	2	2	0	2	2	2	0	0	0	0	0	0	2	1	0	0	2	1	0	2	2	2	0	0	2	2	2	0	0	2	2	2
A08	44.41	chrA08_bin4064	0	0	0	0	0	0	0	2	2	0	2	2	2	0	1	2	2	0	2	2	2	0	0	0	0	0	0	2	1	0	0	2	1	0	2	2	2	0	0	2	2	2	0	0	2	2	2
A08	44.69	chrA08_bin4065	0	0	0	0	0	0	0	2	2	0	2	2	2	0	1	2	2	0	2	2	2	0	0	0	0	0	0	2	1	0	0	2	1	0	2	2	2	0	0	2	2	2	0	0	2	2	2
A08	45.25	chrA08_bin4066	0	0	0	0	0	0	0	2	2	0	2	2	2	0	1	2	2	0	2	2	2	0	0	0	0	0	0	2	1	0	0	2	1	0	2	2	2	0	0	2	2	2	0	0	2	2	2
A08	45.25	chrA08_bin4067	0	0	0	0	0	0	0	2	2	0	2	2	0	0	1	2	2	0	2	2	2	0	0	0	0	0	0	2	1	0	0	2	1	0	2	2	2	0	0	2	2	2	0	0	2	2	2
A08	49.53	chrA08_bin4071	0	0	0	0	0	0	0	2	2	0	2	2	2	0	2	2	2	0	2	2	2	0	0	0	0	0	0	2	2	0	0	2	2	0	0	2	2	0	0	2	2	2	0	0	0	2	2
A08	50.08	chrA08_bin4072	0	0	0	0	0	0	0	2	2	0	2	2	2	0	2	2	2	0	2	2	2	0	0	0	0	0	0	2	2	0	0	2	2	0	2	2	2	0	0	2	2	2	0	0	2	2	2
A08	51.21	chrA08_bin4073	0	0	0	0	0	0	0	2	2	0	2	2	2	0	2	2	2	0	2	2	2	0	0	0	0	0	0	2	2	0	0	2	2	0	2	2	2	0	0	2	2	2	0	0	2	2	2
A08	51.49	chrA08_bin4074	0	0	0	0	0	0	0	2	2	0	2	2	2	0	2	2	2	0	2	2	2	0	0	0	0	0	0	2	2	0	0	2	2	0	2	2	2	0	0	2	2	2	0	0	2	2	2
A08	52.05	chrA08_bin4076	0	0	0	0	0	0	0	2	2	0	2	2	2	0	2	2	2	0	2	2	2	0	0	0	0	0	0	2	2	0	0	2	2	0	2	2	2	0	0	2	2	2	0	0	2	1	2
A08	52.61	chrA08_bin4077	0	0	0	0	0	0	0	2	2	0	2	2	2	0	2	2	2	0	2	2	2	0	0	0	0	0	0	2	2	0	0	2	2	0	2	2	2	0	0	2	2	2	0	0	2	1	2
A08	52.88	chrA08_bin4078	0	0	0	0	0	0	0	2	2	0	2	2	2	0	2	2	2	0	2	2	2	0	0	0	0	0	0	2	2	0	0	2	2	0	2	2	2	0	0	2	2	2	0	0	2	1	2
A08	55.4	chrA08_bin4087	0	0	0	0	0	0	0	2	2	0	2	2	2	0	2	2	2	0	2	2	2	0	0	0	0	0	0	2	2	0	0	1	2	0	2	2	2	0	0	2	2	2	0	0	2	2	2
A08	59.06	chrA08_bin4089	0	0	0	0	0	0	0	2	2	0	2	2	2	0	2	2	2	0	2	2	2	0	0	0	0	0	0	2	2	0	0	2	2	0	2	2	2	0	0	2	2	2	0	0	2	2	2
A08	59.89	chrA08_bin4090	0	0	0	0	0	0	0	2	2	0	2	2	2	0	2	2	2	0	2	2	2	0	0	0	0	0	0	2	2	0	0	2	2	0	2	2	2	0	0	2	2	2	0	0	2	2	2
A08	63.55	chrA08_bin4092	0	0	0	0	0	0	0	2	2	0	2	2	2	0	2	2	2	0	2	2	2	0	0	0	0	0	0	2	2	0	0	2	2	0	2	2	2	0	0	2	2	2	0	0	2	2	2
A08	63.82	chrA08_bin4093	0	0	0	0	0	0	0	2	2	0	2	2	2	0	2	2	2	0	2	2	2	0	0	0	0	0	0	2	2	0	0	2	2	0	2	2	2	0	0	2	2	2	0	0	2	2	2
A08	66.91	chrA08_bin4102	0	0	0	0	0	0	0	2	2	0	2	2	2	0	2	2	2	0	2	2	2	0	2	0	0	0	0	2	2	0	0	2	2	0	2	2	2	0	0	0	2	2	0	0	2	2	2
A08	66.91	chrA08_bin4103	0	0	0	0	0	0	0	2	2	0	2	2	2	0	2	2	2	0	2	2	2	0	2	0	0	0	0	2	2	0	0	2	2	0	2	2	2	0	0	0	2	2	0	0	2	2	2
A08	67.47	chrA08_bin4104	0	0	0	0	0	0	0	2	2	0	2	2	2	0	2	2	2	0	2	2	2	0	2	0	0	0	0	2	2	0	0	2	2	0	2	2	2	0	0	0	2	2	0	0	2	2	2
A08	68.59	chrA08_bin4105	0	0	0	0	0	0	0	2	2	0	2	2	2	0	2	2	2	0	2	2	2	0	0	0	0	0	0	2	2	0	0	2	2	0	2	2	2	0	0	2	2	2	0	0	2	2	2
A08	70	chrA08_bin4107	0	0	0	0	0	0	0	2	2	1	2	2	2	0	2	2	2	0	2	2	2	0	0	0	0	0	0	2	2	0	0	2	2	0	2	2	2	0	0	2	2	2	0	0	2	2	2
A08	70.28	chrA08_bin4108	0	0	0	0	0	0	0	2	2	1	2	2	2	0	2	2	2	0	2	1	2	0	0	0	0	0	0	2	2	0	0	2	2	0	2	2	2	0	0	2	2	2	0	0	2	2	2
A08	70.56	chrA08_bin4109	0	0	0	0	0	0	0	2	2	1	2	2	2	0	2	2	2	0	2	1	2	0	0	0	0	0	0	2	2	0	0	2	2	0	2	2	2	0	0	2	2	2	0	0	2	2	2
A08	70.84	chrA08_bin4110	0	0	0	0	0	0	0	2	2	1	2	2	2	0	2	2	2	0	2	1	2	0	0	0	0	0	0	2	2	0	0	2	2	0	2	2	2	0	0	2	2	2	0	0	2	2	2
A08	71.96	chrA08_bin4111	0	0	0	0	0	0	0	2	2	1	2	2	2	0	2	2	2	0	2	1	2	0	0	0	0	0	0	2	2	0	0	2	2	0	2	2	2	0	0	2	2	2	0	0	2	2	2
A08	71.96	chrA08_bin4112	0	0	0	0	0	0	0	2	2	1	2	2	2	0	2	2	2	2	2	1	2	0	0	0	0	0	0	2	2	0	0	2	2	0	2	2	2	0	0	2	2	2	0	0	2	2	2
A08	74.17	chrA08_bin4140	0	0	0	0	0	0	0	2	2	0	2	2	2	0	2	2	2	0	2	2	2	0	0	0	0	0	0	0	2	0	0	2	2	0	2	2	2	0	0	2	2	2	0	0	2	2	2
A08	80.62	chrA08_bin4142	0	0	0	1	0	1	0	2	2	0	2	2	2	0	2	2	2	0	2	2	2	1	0	0	0	0	0	2	2	0	0	2	2	0	2	2	2	1	0	2	2	2	0	0	2	2	2
A08	83.15	chrA08_bin4143	0	0	0	1	0	1	0	2	2	0	2	2	2	0	2	2	2	0	2	2	2	0	0	0	0	0	0	2	2	0	0	2	2	0	2	2	2	1	0	2	2	2	0	0	2	2	2
A08	93.24	chrA08_bin4147	2	0	0	2	0	0	0	2	2	0	2	2	2	0	2	2	2	0	2	2	2	0	0	0	0	0	0	2	2	0	0	2	2	0	2	0	2	0	0	2	0	2	0	0	2	2	2
A08	97.29	chrA08_bin4148	2	0	0	0	0	0	0	2	2	0	2	2	2	0	2	2	2	0	2	2	2	0	0	0	0	0	0	2	2	0	0	2	2	0	2	0	2	0	0	2	2	2	0	0	2	2	2
A08	97.86	chrA08_bin4149	2	0	0	0	0	0	0	2	2	0	2	2	2	0	2	2	2	0	2	2	2	0	0	0	0	0	0	2	2	0	0	2	2	0	2	2	2	0	0	2	2	2	0	0	2	2	2
A08	98.98	chrA08_bin4150	0	0	0	0	0	0	0	2	2	0	2	2	2	0	2	2	2	0	2	2	2	0	0	0	0	0	0	2	2	0	0	2	2	0	2	2	2	0	0	2	2	2	0	0	2	2	2
A08	99.54	chrA08_bin4151	0	0	0	0	0	0	0	2	2	0	2	2	2	0	2	2	2	0	2	2	2	0	0	0	0	0	0	2	2	0	0	2	2	0	2	2	2	0	0	2	2	2	0	0	2	2	2
A08	99.82	chrA08_bin4152	0	0	0	0	0	0	0	2	2	0	2	2	2	0	2	2	2	0	2	2	2	0	0	0	0	0	0	2	2	0	0	2	2	0	2	2	2	0	0	2	2	2	0	0	2	2	2
A08	104.33	chrA08_bin4153	0	0	0	2	0	0	0	2	2	0	2	2	2	0	2	2	2	0	2	2	2	0	0	0	0	0	0	2	2	0	2	2	2	0	2	2	2	2	0	2	2	2	0	0	2	2	2
A08	105.46	chrA08_bin4154	0	0	0	2	0	0	0	2	2	0	2	2	2	0	2	2	2	0	2	2	0	0	0	0	0	0	0	2	2	0	2	2	2	0	2	2	2	2	0	2	2	2	0	0	2	2	2
A08	106.02	chrA08_bin4155	0	0	0	2	0	0	0	2	2	0	2	2	2	0	2	2	2	0	2	2	0	0	0	0	0	0	0	2	2	0	2	2	2	0	2	2	2	2	0	2	2	2	0	0	2	2	2
A08	106.02	chrA08_bin4156	0	0	0	2	0	0	0	2	2	0	2	2	2	0	2	2	2	0	2	2	0	0	0	0	0	0	0	2	2	0	2	2	2	0	2	2	2	2	0	2	2	2	0	0	2	2	2
A08	113.38	chrA08_bin4161	0	0	0	0	0	0	0	2	2	0	2	2	2	0	2	2	2	0	2	2	2	0	0	0	0	0	0	2	2	0	0	2	2	0	2	2	2	0	0	2	2	2	0	0	2	2	2
A08	113.38	chrA08_bin4162	0	0	0	0	0	0	0	2	2	0	2	2	2	0	2	2	2	0	2	2	2	0	0	0	0	0	0	2	2	0	0	2	2	0	2	2	2	0	0	2	2	2	0	0	2	2	2
A08	114.22	chrA08_bin4163	0	0	0	0	0	0	0	2	2	0	2	2	2	0	2	2	2	0	2	2	2	0	0	0	0	0	0	2	2	0	0	2	2	0	2	2	2	0	0	2	2	0	0	0	2	2	2
A08	114.78	chrA08_bin4164	0	0	0	0	0	0	0	2	2	0	2	2	2	0	2	2	2	0	2	2	2	0	0	0	0	0	0	2	2	0	0	2	2	0	2	2	2	0	0	2	2	0	0	0	2	2	2
A08	115.06	chrA08_bin4165	0	0	0	0	0	0	0	2	2	0	2	2	2	0	2	2	2	0	2	2	2	0	0	0	0	0	0	2	2	0	0	2	2	0	2	2	2	0	0	2	2	0	0	0	2	2	2
A08	117.01	chrA08_bin4167	2	0	0	0	0	0	0	2	2	0	2	2	2	0	2	2	2	0	2	2	2	0	0	0	0	0	0	2	2	0	0	2	2	0	2	2	2	0	0	2	2	0	0	0	2	2	2
A08	118.7	chrA08_bin4168	2	0	0	0	0	0	0	2	2	0	2	2	2	0	2	2	2	0	2	2	2	0	0	0	0	2	0	2	2	0	0	2	2	0	2	2	2	0	0	2	2	0	0	0	2	2	2
A08	119.82	chrA08_bin4169	2	0	0	0	0	0	0	2	2	0	2	2	2	0	2	2	2	0	2	2	2	0	0	0	0	2	0	2	2	0	0	2	2	0	2	2	2	0	0	2	2	0	0	0	2	2	2
A08	122.64	chrA08_bin4170	2	0	0	0	0	0	0	2	2	0	2	2	2	0	2	2	2	0	0	2	2	0	0	0	0	2	0	2	2	0	0	2	2	0	2	2	2	0	0	2	2	0	0	0	2	2	2
A08	123.2	chrA08_bin4171	2	2	0	0	0	0	0	2	2	0	2	2	2	0	2	2	2	0	0	2	2	0	0	0	0	2	0	2	2	0	0	2	2	0	2	2	2	0	0	2	2	0	0	0	2	2	2
A08	123.2	chrA08_bin4172	2	0	0	0	0	0	0	2	2	0	2	2	2	0	2	2	2	0	0	2	2	0	0	0	0	2	0	2	2	0	0	2	2	0	2	2	2	0	0	2	2	0	0	0	2	2	2
A08	123.76	chrA08_bin4173	2	0	0	0	0	0	0	2	2	2	2	2	2	0	2	2	2	0	0	2	2	0	0	0	0	2	0	2	2	0	0	2	2	0	2	2	2	0	0	2	2	0	0	0	2	2	2
A08	124.6	chrA08_bin4174	2	0	0	0	0	0	0	2	2	2	2	2	2	0	2	2	2	0	0	2	2	0	0	0	0	2	0	2	2	0	0	2	2	0	2	2	2	0	0	2	2	0	0	0	2	2	2
A08	125.45	chrA08_bin4175	2	0	0	0	0	1	0	2	2	2	2	2	2	0	2	2	2	0	0	2	2	0	0	0	0	2	0	2	2	0	0	2	2	0	2	2	2	0	0	2	2	0	0	0	2	2	2
A08	125.73	chrA08_bin4176	2	1	0	0	0	1	0	2	2	2	2	2	2	0	2	2	2	0	0	2	2	0	0	0	0	2	0	2	2	0	0	2	2	0	2	2	2	0	0	2	2	0	0	0	2	2	2
A08	126.01	chrA08_bin4177	2	1	0	0	0	1	0	2	2	2	2	2	2	0	2	2	2	0	0	2	2	0	0	0	0	2	0	2	2	0	0	2	2	0	2	2	2	0	0	2	2	0	0	0	2	2	2
A08	126.29	chrA08_bin4178	2	1	0	0	0	1	0	2	2	2	2	2	2	0	2	2	2	0	0	2	2	0	0	0	0	2	0	2	2	0	0	2	2	0	2	2	2	0	0	2	2	0	0	0	2	2	2
A08	126.57	chrA08_bin4179	2	1	0	0	0	1	0	2	2	2	2	2	2	0	2	2	2	0	0	2	2	0	0	0	0	2	0	2	2	0	0	2	2	0	2	2	2	0	0	2	2	0	0	0	2	2	2
A08	126.85	chrA08_bin4180	2	1	0	0	0	0	0	2	2	2	2	2	2	0	2	2	2	0	0	2	2	0	0	0	0	2	0	2	2	0	0	2	2	0	2	2	2	0	0	2	2	0	0	0	2	2	2
A08	127.13	chrA08_bin4181	2	1	0	0	0	0	0	2	2	2	2	2	2	0	2	2	2	0	0	2	2	0	0	0	0	2	0	2	2	0	0	2	2	0	2	2	2	0	0	2	2	0	0	0	2	2	2
A08	127.41	chrA08_bin4182	2	1	0	0	0	0	0	2	2	2	2	2	2	0	2	2	2	0	0	2	2	0	0	0	0	2	0	2	2	0	0	2	2	0	2	2	2	0	0	2	2	0	0	0	2	2	2
A08	127.69	chrA08_bin4183	2	1	0	0	0	0	0	2	2	2	2	2	2	0	2	2	2	0	0	2	2	0	0	0	0	2	0	2	2	0	0	2	2	0	2	2	2	0	0	2	2	0	0	0	2	2	2
A08	127.98	chrA08_bin4184	2	2	0	0	0	0	0	2	2	2	2	2	2	0	2	2	2	0	0	2	2	0	0	0	0	2	0	2	2	0	0	2	2	0	2	2	2	0	0	2	2	0	0	0	2	2	2
A08	131.07	chrA08_bin4185	2	2	0	0	0	0	0	2	2	2	2	2	2	0	2	2	2	0	0	2	2	0	0	0	0	2	0	2	2	0	0	2	2	0	2	2	2	0	0	2	2	0	0	0	2	0	2
A08	131.91	chrA08_bin4186	2	2	0	0	0	0	0	2	2	2	2	2	2	0	2	2	2	0	0	2	2	0	0	0	0	2	0	2	2	0	0	2	2	0	2	2	2	0	0	2	2	0	0	0	2	0	2
A08	132.19	chrA08_bin4187	2	1	0	0	0	0	0	2	2	2	2	2	2	0	2	2	2	0	0	2	2	0	0	0	0	2	0	2	2	0	0	2	2	0	2	2	2	0	0	2	2	0	0	0	2	0	2
A08	132.76	chrA08_bin4188	2	1	0	0	0	0	0	2	2	2	2	2	2	0	2	2	2	0	0	2	2	0	0	0	0	2	0	2	2	0	0	2	2	0	2	2	2	0	0	2	2	0	0	0	2	0	2
A08	133.32	chrA08_bin4189	2	1	0	0	2	0	0	2	2	2	2	2	2	0	2	2	2	0	0	2	2	0	0	0	0	2	0	2	2	0	0	2	2	0	2	2	2	0	0	2	2	0	0	0	2	0	2
A08	133.6	chrA08_bin4190	2	2	0	0	2	0	0	2	2	2	2	2	2	0	2	2	2	0	0	2	2	0	0	0	0	2	0	2	2	0	0	2	2	0	2	2	2	0	0	2	2	0	0	0	2	0	2
A08	133.88	chrA08_bin4191	2	2	0	0	2	0	0	2	2	2	2	2	2	0	2	2	2	0	0	2	2	0	0	0	0	2	0	2	2	0	0	2	2	0	2	2	2	0	0	2	2	0	0	0	2	0	2
A08	134.16	chrA08_bin4192	2	2	0	0	2	0	0	2	2	2	2	2	2	0	2	2	2	0	0	2	2	0	0	0	0	2	0	2	2	0	0	2	2	0	2	2	2	0	0	2	2	0	0	0	2	0	2
A08	134.4	chrA08_bin4193	2	2	0	0	2	0	0	2	2	2	2	2	2	0	2	2	2	0	0	2	2	0	0	0	0	2	0	2	2	0	0	2	2	0	2	2	2	0	0	2	2	0	0	0	2	0	2
A08	135.18	chrA08_bin4194	2	2	0	0	2	0	0	2	2	2	2	2	2	0	2	2	2	0	0	2	2	0	0	0	0	2	0	2	2	0	0	2	2	0	2	2	2	0	0	2	2	0	0	0	2	0	2
A08	135.74	chrA08_bin4195	2	2	0	0	2	0	0	2	2	2	2	2	2	0	2	2	2	0	0	2	2	0	0	0	0	2	0	2	2	0	0	2	2	0	2	2	2	0	0	2	2	0	0	0	2	0	2
A08	136.02	chrA08_bin4196	2	2	0	0	2	0	0	2	2	2	2	2	2	0	2	2	2	0	0	2	2	0	0	0	0	2	0	2	2	0	0	2	2	0	2	2	2	0	0	2	2	0	0	0	2	0	2
A08	137.71	chrA08_bin4197	2	2	0	0	2	0	0	2	2	2	2	2	2	0	2	2	2	0	0	2	2	0	0	0	0	2	0	2	2	0	0	2	2	0	2	2	2	0	0	2	2	0	0	0	2	0	2
A08	137.99	chrA08_bin4198	2	2	0	0	2	0	0	2	2	2	2	2	2	0	2	2	2	0	0	2	2	0	0	0	0	2	0	2	2	0	0	2	2	0	2	2	2	0	0	2	2	0	0	0	2	0	2
A08	138.55	chrA08_bin4199	2	2	0	0	2	0	0	2	2	2	2	2	2	0	2	2	2	0	0	2	2	0	0	0	0	2	0	2	2	0	0	2	2	0	2	2	2	0	0	2	2	0	0	0	2	0	2
A08	139.68	chrA08_bin4200	2	2	0	0	2	0	0	2	2	2	2	2	2	0	2	2	2	0	0	2	2	0	0	0	0	2	0	2	2	0	0	2	2	0	2	2	2	0	0	2	2	0	0	0	2	0	2
A08	140.24	chrA08_bin4201	2	2	0	0	2	0	0	2	2	2	2	2	2	0	2	2	2	0	0	2	2	0	0	0	0	2	0	2	2	0	0	2	2	0	2	2	2	0	0	2	2	2	0	0	2	0	2
A08	149.04	chrA08_bin4202	2	2	0	0	0	0	0	2	2	0	2	2	2	0	2	2	2	0	2	2	2	0	0	0	0	0	0	2	2	0	0	2	2	0	2	2	2	0	0	2	2	2	0	0	2	2	2
A08	152.46	chrA08_bin4203	0	0	0	0	0	0	0	2	2	0	2	2	2	0	2	2	2	0	2	2	2	0	0	0	0	0	0	2	2	0	0	2	2	0	2	2	2	0	0	2	2	2	0	0	2	2	2
A08	153.91	chrA08_bin4205	0	0	0	0	0	0	0	2	2	0	2	2	2	0	2	2	2	0	2	2	2	0	0	0	0	0	0	2	2	0	0	2	2	0	2	2	2	0	0	2	2	2	0	0	2	2	2
A08	154.47	chrA08_bin4206	0	0	0	0	0	0	0	2	2	0	2	2	2	0	2	2	2	0	2	2	2	0	0	0	0	0	0	2	2	0	0	2	2	0	2	2	2	0	0	2	2	2	0	0	2	2	2
A08	167.12	chrA08_bin4207	2	0	0	0	2	0	0	2	2	2	2	2	2	0	2	2	2	0	2	2	2	0	0	0	0	2	0	2	2	0	0	2	2	0	2	2	2	0	0	2	2	2	0	0	2	2	2
A08	168.53	chrA08_bin4208	2	0	0	0	2	0	0	2	2	2	2	2	2	0	2	2	2	0	0	2	2	0	0	0	0	2	0	2	2	0	0	2	2	0	2	2	2	0	0	2	2	2	0	0	2	0	2
A08	170.22	chrA08_bin4209	2	0	0	0	2	0	0	2	2	2	2	2	2	0	2	2	2	0	0	2	2	0	0	0	0	2	0	2	2	0	0	2	2	0	2	2	2	0	0	2	2	0	0	0	2	0	2
A08	175.01	chrA08_bin4210	2	0	0	0	2	0	0	2	2	2	2	2	2	0	2	2	2	0	0	2	2	0	0	1	0	2	0	2	2	0	0	2	2	1	2	2	2	0	0	2	2	0	0	0	2	0	2
A08	176.98	chrA08_bin4211	2	0	0	0	2	0	0	2	2	2	2	2	2	0	2	2	2	0	0	2	2	0	0	1	0	2	1	2	2	0	0	2	2	1	2	2	2	0	0	2	2	0	0	0	2	0	2
A08	177.26	chrA08_bin4212	2	0	0	0	2	0	0	2	2	2	2	2	2	0	2	2	2	0	0	2	2	0	0	1	0	2	1	2	2	0	0	2	2	1	2	2	2	0	0	2	2	0	0	0	2	0	2
A08	178.11	chrA08_bin4213	2	0	0	0	2	0	0	2	2	2	2	2	2	0	2	2	2	0	0	2	2	0	0	1	0	2	1	2	2	0	0	2	2	1	2	2	2	0	0	2	2	0	0	0	2	0	2
A08	179.23	chrA08_bin4214	2	0	0	0	2	0	0	2	2	2	2	2	2	0	2	2	2	0	0	2	2	0	0	1	0	2	1	2	2	0	0	2	2	1	2	2	2	0	0	2	2	0	0	0	2	0	2
A08	179.51	chrA08_bin4215	2	0	0	0	2	0	0	2	2	2	2	2	2	0	2	2	2	0	0	2	2	0	0	1	0	2	1	2	2	0	0	2	2	1	2	2	2	0	0	2	2	0	0	0	2	0	2
A08	179.79	chrA08_bin4216	2	0	0	0	2	0	0	2	2	2	2	2	2	0	2	2	2	0	0	2	2	0	0	1	0	2	1	2	2	0	0	2	2	1	2	2	2	0	0	2	2	0	0	0	2	0	2
A08	180.36	chrA08_bin4217	2	0	0	0	2	0	0	2	2	2	2	2	2	0	2	2	2	0	0	2	2	0	0	1	0	2	0	2	2	0	0	2	2	1	2	2	2	0	0	2	2	0	0	0	2	0	2
A08	184.59	chrA08_bin4218	2	0	0	0	2	0	0	2	2	2	2	2	2	0	2	2	2	0	0	2	2	0	0	1	0	2	0	2	2	0	0	2	2	1	2	2	2	0	0	2	2	0	0	0	2	0	2
A08	187.4	chrA08_bin4219	2	0	0	0	2	0	0	2	2	2	2	2	2	0	2	2	2	0	0	2	2	0	0	0	0	2	0	2	2	0	0	2	2	1	2	2	2	0	0	2	2	0	0	0	2	0	2
A08	187.68	chrA08_bin4220	2	0	0	0	2	0	0	2	2	2	2	2	2	0	2	2	2	0	0	2	2	0	0	0	0	2	0	2	2	0	0	2	2	0	2	2	2	0	0	2	2	0	0	0	2	0	2
A08	188.8	chrA08_bin4221	2	0	0	0	2	0	0	2	2	2	2	2	2	0	2	2	2	0	0	2	2	0	0	0	0	2	0	2	2	0	0	2	2	0	2	2	2	0	0	2	2	0	0	0	2	0	2
A08	189.37	chrA08_bin4222	2	0	0	0	2	0	0	2	2	2	2	2	2	0	2	2	2	0	0	2	2	0	0	0	0	2	0	2	2	0	0	2	2	0	2	2	2	0	0	2	2	0	0	0	2	0	2
A08	189.93	chrA08_bin4223	2	2	0	0	2	0	0	2	2	2	2	2	2	0	2	2	2	0	0	2	2	0	0	0	0	2	0	2	2	0	0	2	2	0	2	2	2	0	0	2	2	0	0	0	2	0	2
A08	190.49	chrA08_bin4224	2	2	0	0	2	0	0	2	2	2	2	2	2	0	2	2	2	0	0	2	2	0	0	0	0	2	0	2	2	0	0	2	2	0	2	2	2	0	0	2	2	0	0	0	2	0	2
A08	193.3	chrA08_bin4225	2	2	0	2	2	0	0	2	2	2	2	2	2	0	2	2	2	0	0	2	2	0	0	0	0	2	0	2	2	0	0	2	0	0	2	2	2	0	0	2	2	0	0	0	2	0	2
A08	194.15	chrA08_bin4226	2	2	0	2	2	0	0	2	2	2	2	2	2	0	2	2	2	0	0	2	2	0	0	0	0	2	0	2	2	0	0	2	0	0	2	2	2	0	0	2	2	0	0	0	2	0	0
A08	194.99	chrA08_bin4227	2	1	0	2	2	0	0	2	2	2	2	2	2	0	2	2	2	0	0	2	2	0	0	0	0	2	0	2	2	0	0	2	0	0	2	2	2	0	0	2	2	0	0	0	2	0	0
A08	196.93	chrA08_bin4228	2	0	0	2	2	0	0	2	2	2	2	2	2	0	2	2	2	0	0	2	2	0	0	0	0	2	0	2	2	0	0	2	0	0	2	2	2	0	0	2	2	0	0	0	2	0	0
A08	197.2	chrA08_bin4229	2	0	0	2	2	0	0	2	2	2	2	2	2	0	2	2	2	0	0	2	2	0	0	0	0	2	0	2	2	0	0	2	0	0	2	2	2	0	0	2	2	0	0	0	2	0	0
A08	197.48	chrA08_bin4230	2	0	0	2	2	0	0	2	2	2	2	2	2	0	2	2	2	0	0	2	2	0	0	0	0	2	0	2	2	0	0	2	0	0	2	2	2	0	0	2	2	0	0	0	2	0	0
A08	198.6	chrA08_bin4231	2	0	0	2	2	0	0	2	2	2	2	2	2	0	2	2	2	0	0	2	2	0	0	0	0	2	0	2	2	0	0	2	0	0	2	2	2	0	0	2	2	0	0	0	2	0	0
A08	199.17	chrA08_bin4232	2	0	0	2	2	0	0	2	2	2	2	2	2	0	2	2	2	0	0	2	2	0	0	0	0	2	0	2	2	0	0	2	0	0	2	2	2	0	0	2	2	0	0	0	2	0	0
A08	199.45	chrA08_bin4233	2	1	0	2	2	0	0	2	2	2	2	2	2	0	2	2	2	0	0	2	2	0	0	0	0	2	0	2	2	0	0	2	0	0	2	2	2	0	0	2	2	0	0	0	2	0	0
A08	200.01	chrA08_bin4234	2	1	0	2	2	0	0	2	2	2	2	2	2	0	2	2	2	0	0	2	2	0	0	0	0	2	0	2	2	0	0	2	0	0	2	2	2	0	0	2	2	0	0	0	2	0	0
A08	200.57	chrA08_bin4235	2	1	0	2	2	0	0	2	2	2	2	2	2	0	2	2	2	0	0	2	2	0	0	0	0	2	0	2	2	0	0	2	0	0	2	2	2	0	0	2	2	0	0	0	2	0	0
A08	201.13	chrA08_bin4236	2	1	0	2	2	0	0	2	2	2	2	2	2	0	2	2	2	0	0	2	2	0	0	0	0	2	0	2	2	0	0	2	0	0	2	2	2	0	0	2	2	0	0	0	2	0	0
A08	202.82	chrA08_bin4237	2	1	0	2	2	0	0	2	2	2	2	2	2	0	2	2	2	0	0	2	2	0	0	0	0	2	0	2	2	0	0	2	0	0	2	2	2	0	0	2	2	0	0	0	2	0	0
A08	203.38	chrA08_bin4238	2	1	0	2	2	0	0	2	2	2	2	2	2	0	2	2	2	0	0	2	2	0	0	0	0	2	0	2	2	0	0	2	0	0	2	2	2	0	0	2	2	0	0	0	2	0	0
A08	203.66	chrA08_bin4239	2	0	0	2	2	0	0	2	2	2	2	2	2	0	2	2	2	0	0	2	2	0	0	0	0	2	0	2	2	0	0	2	0	0	2	2	2	0	0	2	2	0	0	0	2	0	0
A08	204.22	chrA08_bin4240	2	0	0	2	2	0	0	2	2	2	2	2	2	0	2	2	2	0	0	2	2	0	0	0	0	2	0	2	2	0	0	2	0	0	2	2	2	0	0	2	2	0	0	0	2	0	0
A08	204.5	chrA08_bin4241	2	0	0	2	2	0	0	2	2	2	2	2	2	0	2	2	2	0	0	2	2	0	0	0	0	2	0	2	2	0	0	2	0	0	2	2	2	0	0	2	2	0	0	0	2	0	0
A08	204.79	chrA08_bin4242	2	0	0	2	2	0	0	2	2	2	2	2	2	0	2	2	2	0	0	2	2	0	0	0	0	2	0	2	2	0	0	2	0	0	2	2	2	0	0	2	2	0	0	0	2	0	0
A08	205.35	chrA08_bin4243	2	0	0	2	1	0	0	2	2	2	2	2	2	0	2	2	2	0	0	2	2	0	0	0	0	2	0	2	2	0	0	2	0	0	2	2	2	0	0	2	2	0	0	0	2	0	0
A08	205.63	chrA08_bin4244	2	0	0	2	1	0	0	2	2	2	2	2	2	0	2	2	2	0	0	2	2	0	0	0	0	2	0	2	2	0	0	2	0	0	2	2	2	0	0	2	2	0	0	0	2	0	0
A08	205.91	chrA08_bin4245	2	0	0	2	2	0	0	2	2	2	2	2	2	0	2	2	2	0	0	2	2	0	0	0	0	2	0	2	2	0	0	2	0	0	2	2	2	0	0	2	2	0	0	0	2	0	0
A08	206.47	chrA08_bin4246	2	2	0	2	2	0	0	2	2	2	2	2	2	0	2	2	2	0	0	2	2	0	0	0	0	2	0	2	2	0	0	2	0	0	2	2	2	0	0	2	2	0	0	0	2	0	0
A08	206.75	chrA08_bin4247	2	2	0	2	2	0	0	2	2	2	2	2	2	0	2	2	2	0	0	2	2	0	0	0	0	2	0	2	2	0	0	2	0	0	2	2	2	0	0	2	2	0	0	0	2	0	0
A08	207.03	chrA08_bin4248	2	2	0	2	2	0	0	2	2	2	2	2	2	0	2	2	2	0	0	2	2	0	0	0	0	2	0	2	2	0	0	2	0	0	2	2	2	0	0	2	2	0	0	0	2	0	0
A08	207.31	chrA08_bin4249	2	2	0	2	2	0	0	2	2	2	2	2	2	0	2	2	2	0	0	2	2	0	0	0	0	2	0	2	2	0	0	2	0	0	2	2	2	0	0	2	2	0	0	0	2	0	0
A08	207.87	chrA08_bin4250	2	2	0	2	2	0	0	2	2	2	2	2	2	0	2	2	2	0	0	2	2	0	0	0	0	2	0	2	2	0	0	2	0	0	2	2	2	0	0	2	2	0	0	0	2	0	0
A08	211.52	chrA08_bin4251	2	0	0	2	2	0	0	2	2	2	2	2	2	0	2	2	2	0	0	2	2	0	0	0	0	2	0	2	2	0	0	2	0	0	2	2	2	0	0	2	2	0	0	0	2	0	0
A08	211.79	chrA08_bin4252	2	0	0	2	2	0	0	2	2	2	2	2	2	0	2	2	2	0	0	2	2	0	0	0	0	2	0	2	2	0	0	2	0	0	2	2	2	0	0	2	2	0	0	0	2	0	0
A08	212.63	chrA08_bin4253	2	0	0	2	2	0	0	2	2	2	2	2	2	0	2	2	2	0	0	2	2	0	0	0	0	2	0	2	2	0	0	2	0	0	2	2	2	0	0	2	2	0	0	0	2	0	0
A08	213.19	chrA08_bin4254	2	0	0	2	2	0	0	2	2	2	2	2	2	0	2	2	2	0	0	2	2	0	0	0	2	2	0	2	2	0	0	2	0	0	2	2	2	0	0	2	2	0	0	0	2	0	0
A08	213.76	chrA08_bin4255	2	0	0	2	2	0	0	2	2	2	2	2	0	0	2	2	2	0	0	2	2	0	0	0	2	2	0	2	2	0	0	2	0	0	2	2	2	0	0	2	2	0	0	0	2	0	0
A08	215.44	chrA08_bin4256	2	0	0	2	2	0	0	2	2	2	2	2	0	0	2	2	2	0	0	2	2	0	0	0	2	2	0	2	2	0	0	2	0	0	2	2	2	0	0	2	2	0	0	0	2	0	0
A08	215.72	chrA08_bin4257	2	0	0	2	2	0	0	2	2	2	2	2	0	0	2	2	2	0	0	2	2	0	0	0	2	2	0	2	2	0	0	2	0	0	2	2	2	0	0	2	2	0	0	0	2	0	0
A08	216.28	chrA08_bin4258	2	0	0	2	2	0	0	2	2	2	2	2	0	0	2	2	2	0	0	2	2	0	0	0	2	2	0	2	2	0	0	2	0	0	2	2	2	0	0	2	2	0	0	0	2	0	0
A08	216.57	chrA08_bin4259	2	0	0	2	2	0	0	2	2	2	2	2	0	0	2	2	2	0	0	2	2	0	0	0	2	2	0	2	2	0	0	2	0	0	2	2	2	0	0	2	2	0	0	0	2	0	0
A08	219.66	chrA08_bin4260	2	2	0	2	2	0	0	2	2	2	2	2	0	0	2	2	2	0	0	2	2	0	0	0	2	2	0	2	2	0	0	2	0	0	2	2	2	0	0	2	2	0	0	0	2	0	0
A08	219.93	chrA08_bin4261	2	2	0	2	2	0	0	2	2	2	2	2	0	0	2	2	2	0	0	2	2	0	0	0	2	2	0	2	2	0	0	2	0	0	2	2	2	0	0	2	2	0	0	0	2	0	0
A08	221.01	chrA08_bin4262	2	1	0	2	2	0	0	2	2	2	2	2	0	0	2	2	2	0	0	2	2	0	0	0	2	2	0	2	2	0	0	2	0	0	2	2	2	0	0	2	2	0	0	0	2	0	0
A08	221.54	chrA08_bin4263	2	2	0	2	2	0	0	2	2	2	2	2	0	0	2	2	2	0	0	2	2	0	0	0	2	2	0	2	2	0	0	2	0	0	2	2	2	0	0	2	2	0	0	0	2	0	0
A08	224.33	chrA08_bin4270	2	0	0	2	2	0	0	2	2	2	2	2	0	0	2	2	2	0	0	2	2	0	0	0	2	2	0	2	2	0	0	2	0	0	2	2	2	0	0	2	2	0	0	0	2	0	0
A08	224.59	chrA08_bin4271	2	0	0	2	2	0	0	2	2	2	2	2	0	0	2	2	2	0	0	2	2	0	0	0	2	2	0	2	2	0	0	2	0	0	2	2	2	0	0	2	2	0	0	0	2	0	0
A08	224.88	chrA08_bin4272	2	0	0	2	2	0	0	2	2	2	2	2	0	0	2	2	2	0	0	2	2	0	0	0	2	2	0	2	2	0	0	2	0	0	2	2	2	0	0	2	2	0	0	0	2	0	0
A08	225.44	chrA08_bin4273	2	2	0	2	2	0	0	2	2	2	2	2	0	0	2	2	2	0	0	2	2	0	0	0	2	2	0	2	2	0	0	2	0	0	2	2	2	0	0	2	2	0	0	0	2	0	0
A08	227.69	chrA08_bin4274	2	2	0	2	2	0	0	2	2	2	2	2	0	0	2	2	2	0	0	2	2	0	0	0	2	2	0	2	2	0	0	2	0	2	2	2	2	0	0	2	2	0	0	0	2	0	0
A08	228.25	chrA08_bin4275	2	2	0	2	2	0	0	2	2	2	2	2	0	0	2	2	2	0	0	2	2	0	0	0	2	2	0	2	2	0	0	2	0	2	2	2	2	0	0	2	2	0	0	0	2	0	0
A08	228.81	chrA08_bin4276	2	2	0	2	2	0	0	2	2	2	2	2	0	0	2	2	2	0	0	2	2	0	0	0	2	2	0	2	2	0	0	2	0	2	2	2	2	0	0	2	2	0	0	0	2	0	0
A08	229.93	chrA08_bin4277	2	2	0	2	2	0	0	2	2	2	2	2	0	0	2	2	2	0	0	2	2	0	0	0	2	2	0	2	2	0	0	2	0	2	2	2	2	0	0	2	2	0	0	0	2	0	0
A08	231.06	chrA08_bin4278	2	0	0	2	2	0	0	2	2	2	2	2	0	0	2	2	2	0	0	2	2	0	0	0	2	2	0	2	2	0	0	2	0	2	2	2	2	0	0	2	2	0	0	0	2	0	0
A08	231.55	chrA08_bin4279	2	0	0	2	2	0	0	2	2	2	2	2	0	0	2	2	2	0	0	2	2	0	0	0	2	2	0	2	2	0	0	2	0	2	2	2	2	0	0	2	2	0	0	0	2	0	0
A09	0.28	chrA09_bin4434	2	0	0	0	0	0	0	2	0	2	0	0	2	2	2	0	2	0	0	0	0	2	0	0	2	2	0	0	0	0	2	2	0	0	2	2	0	2	2	2	2	2	0	0	0	0	0
A09	1.87	chrA09_bin4435	2	0	0	0	0	0	0	2	0	2	0	0	2	2	0	0	2	0	0	0	0	2	0	0	2	2	0	0	0	0	2	2	0	0	2	2	0	2	2	2	2	2	0	0	0	0	0
A09	39.3	chrA09_bin4472	2	2	0	2	0	2	2	0	0	0	0	0	2	2	2	0	2	0	2	2	0	2	0	1	2	2	0	0	0	0	2	0	0	0	0	2	0	2	0	0	0	2	0	0	0	0	2
A09	42.08	chrA09_bin4473	2	2	0	2	0	2	2	0	0	0	0	0	2	2	2	0	2	0	2	2	0	2	0	1	2	2	0	0	0	2	2	0	0	0	0	2	0	2	0	0	0	2	0	0	0	0	0
A09	45.74	chrA09_bin4474	2	2	0	2	0	2	0	0	0	0	0	0	2	2	2	0	2	0	2	2	0	2	0	0	2	2	0	0	0	2	2	0	0	0	0	2	0	2	0	0	0	2	0	0	0	0	0
A09	47.99	chrA09_bin4475	2	2	0	2	0	2	0	0	0	0	0	0	2	2	2	0	2	0	2	2	0	2	0	0	2	2	0	0	0	2	2	0	0	0	2	2	0	2	2	0	0	2	0	0	0	0	0
A09	48.84	chrA09_bin4476	2	2	0	2	0	2	0	0	0	0	0	0	2	2	2	0	2	0	2	2	0	2	0	0	2	2	0	0	0	2	2	0	0	0	2	2	0	2	2	0	0	2	0	0	0	0	0
A09	49.12	chrA09_bin4477	2	2	0	2	0	2	0	0	0	0	0	0	2	2	2	0	2	0	2	2	0	2	0	0	2	2	0	0	0	2	2	0	0	0	2	2	0	2	2	0	0	2	0	0	0	0	0
A09	49.68	chrA09_bin4478	2	2	0	2	0	2	0	0	0	0	0	0	2	2	2	0	2	0	2	2	0	2	0	0	2	2	0	0	0	2	2	0	0	0	2	2	0	2	2	0	0	2	0	0	2	0	0
A09	49.96	chrA09_bin4479	2	2	0	2	0	2	0	0	0	0	0	0	2	2	2	0	2	0	2	2	0	2	0	0	2	2	0	0	0	2	2	0	0	0	2	2	0	2	2	0	0	2	0	0	2	0	0
A09	91.62	chrA09_bin4863	2	0	0	0	0	0	0	2	0	2	0	0	2	2	0	0	2	0	0	0	0	0	0	0	2	2	0	0	0	0	2	2	0	0	2	2	0	2	2	2	2	2	0	0	0	0	0
A09	91.9	chrA09_bin4864	2	0	0	0	0	0	0	2	0	2	0	0	2	2	0	0	2	0	0	0	0	0	0	0	2	2	0	0	0	0	2	2	0	0	2	2	0	2	2	2	2	2	0	0	0	0	0
A09	92.46	chrA09_bin4865	2	0	0	0	0	0	0	2	0	2	0	0	2	2	0	0	2	0	0	0	0	0	0	0	2	2	0	0	0	0	2	2	0	0	2	2	0	2	2	2	2	2	0	0	0	0	0
A09	93.02	chrA09_bin4866	2	0	0	0	0	0	0	2	0	2	0	0	2	2	0	0	2	0	0	0	0	0	0	0	2	2	0	0	0	0	2	2	0	0	2	2	0	2	2	2	2	2	0	0	0	0	0
A09	94.14	chrA09_bin4867	2	0	0	0	0	0	0	2	0	2	0	0	2	2	0	0	2	0	0	0	0	0	0	0	2	2	0	0	0	0	2	2	0	0	2	2	0	2	2	2	2	2	0	0	0	0	0
A09	95.27	chrA09_bin4868	2	0	0	0	0	0	0	2	0	2	0	0	2	2	0	0	2	0	0	0	0	2	0	0	2	2	0	0	0	0	2	2	0	0	2	2	0	2	2	2	2	2	0	0	0	0	0
A09	95.83	chrA09_bin4869	2	0	0	0	0	0	0	2	0	2	0	0	2	2	0	0	2	0	0	0	0	2	0	0	2	2	0	0	0	0	2	2	0	0	2	2	0	2	2	2	2	2	0	0	0	0	0
A09	96.39	chrA09_bin4870	2	0	0	0	0	0	0	2	0	2	0	0	2	2	0	0	2	0	0	0	0	2	0	0	2	2	0	0	0	0	2	2	0	0	2	2	0	2	2	2	2	2	0	0	0	0	0
A09	96.95	chrA09_bin4871	2	0	0	0	0	0	0	2	0	2	0	0	2	2	0	0	2	0	0	0	0	2	0	0	2	2	0	0	0	0	2	2	0	0	2	2	0	2	2	2	2	2	0	0	0	0	0
A09	100.61	chrA09_bin4872	2	0	0	0	0	0	0	2	0	2	0	0	2	2	0	0	2	1	0	0	0	2	0	0	2	2	2	0	0	0	2	2	0	0	2	2	0	2	2	2	1	2	0	0	0	0	0
A09	100.89	chrA09_bin4873	2	0	0	0	0	0	0	2	0	2	0	0	2	2	0	0	2	1	0	0	0	2	0	0	2	2	2	0	0	0	2	2	0	0	2	2	0	2	2	1	1	2	0	0	0	0	0
A09	104	chrA09_bin4874	2	0	0	0	0	0	0	2	0	2	0	0	2	2	0	0	2	1	0	0	0	2	1	0	2	2	2	0	0	0	2	2	0	0	2	2	0	1	2	1	1	2	0	1	0	1	0
A09	105.12	chrA09_bin4875	2	0	0	0	0	0	0	2	0	2	0	0	2	2	0	0	2	1	0	0	0	2	1	0	2	2	2	0	0	2	2	2	0	0	2	2	0	1	2	1	1	2	0	1	0	1	0
A09	106.25	chrA09_bin4876	2	0	0	0	0	0	0	2	0	2	0	0	2	2	0	0	2	1	0	0	0	2	1	0	2	2	2	2	0	2	2	2	0	0	2	2	0	1	2	1	1	2	0	1	0	1	0
A09	106.25	chrA09_bin4877	2	0	0	0	0	0	0	2	0	2	0	0	2	2	0	0	2	1	0	0	0	2	1	0	2	2	2	2	0	2	2	2	0	0	2	2	0	1	2	1	1	2	0	1	0	1	0
A09	123.52	chrA09_bin4895	2	0	0	2	0	2	0	2	0	0	0	0	0	2	2	0	2	0	0	0	0	2	0	0	2	2	0	0	0	0	2	2	0	0	2	2	0	2	2	2	2	2	0	0	0	0	0
A09	123.52	chrA09_bin4896	2	0	0	2	0	2	0	2	0	0	0	0	2	2	2	0	2	0	0	0	0	2	0	0	2	2	0	0	0	0	2	2	0	0	2	2	0	2	2	2	2	2	0	0	0	0	0
A09	125.21	chrA09_bin4897	2	0	0	0	0	2	0	2	0	0	0	0	2	2	2	0	2	0	0	0	0	2	0	0	2	2	0	0	0	0	2	2	0	0	2	2	0	2	2	2	2	2	0	0	0	0	0
A09	126.02	chrA09_bin4898	2	0	0	0	0	2	0	2	0	0	0	0	2	2	2	0	2	0	0	0	0	2	0	0	2	2	0	0	0	0	2	2	0	0	2	2	0	2	2	2	2	2	0	0	0	0	0
A09	126.55	chrA09_bin4899	2	0	0	0	0	2	0	2	0	0	0	0	2	2	2	0	2	0	0	0	0	2	0	0	2	2	0	0	0	0	2	2	0	0	2	2	0	2	2	2	2	2	0	0	0	0	0
A09	127.39	chrA09_bin4901	2	0	0	0	0	2	0	2	0	0	0	0	2	2	2	0	2	0	0	0	0	2	0	0	2	2	0	0	0	0	2	2	0	0	2	2	0	2	2	2	2	2	0	0	0	0	0
A09	127.95	chrA09_bin4902	2	0	0	0	0	2	0	2	0	0	0	0	2	2	2	0	2	0	0	0	0	2	0	0	2	2	0	0	0	0	2	2	0	0	2	2	0	2	2	2	2	2	0	0	0	0	0
A09	129.08	chrA09_bin4903	2	0	0	0	0	2	0	2	0	0	0	0	2	2	2	0	2	0	0	0	0	2	0	0	2	2	0	0	0	0	2	2	0	0	2	2	0	2	2	2	2	2	0	0	0	0	0
A09	129.64	chrA09_bin4904	2	0	0	0	0	2	0	2	0	0	0	0	2	2	2	0	2	0	0	0	0	2	0	0	2	2	0	0	0	0	2	0	0	0	2	2	0	2	2	2	2	2	0	0	0	0	0
A09	129.64	chrA09_bin4914	2	0	0	0	0	2	0	2	0	0	0	0	0	2	2	0	2	0	0	0	0	2	0	0	2	2	0	0	0	0	2	0	0	0	2	2	0	2	2	2	2	2	0	0	0	0	0
A09	130.2	chrA09_bin4916	2	0	0	0	0	2	0	2	0	0	0	0	2	2	2	0	2	0	0	0	0	2	0	0	2	2	0	0	0	0	2	0	0	0	2	2	0	2	2	2	2	2	0	0	0	0	0
A09	131.32	chrA09_bin4917	2	2	0	0	0	2	0	2	0	0	0	0	2	2	2	0	2	0	0	0	0	2	0	0	2	2	0	0	0	0	2	0	0	0	2	2	0	2	2	2	2	2	0	0	0	0	0
A09	131.88	chrA09_bin4918	2	2	0	0	0	2	0	2	0	0	0	0	2	2	2	0	2	0	0	0	0	2	0	0	2	2	0	0	0	0	2	0	0	0	2	2	0	2	2	2	2	2	0	0	0	0	0
A09	133	chrA09_bin4919	2	2	0	0	0	2	0	2	0	0	0	0	2	2	2	0	2	0	0	2	0	2	0	0	2	2	0	0	0	0	2	0	0	0	2	2	0	2	2	2	2	2	0	0	0	0	0
A09	133.56	chrA09_bin4920	2	2	0	0	0	2	0	2	0	0	0	0	2	2	2	0	2	0	0	2	0	2	0	0	2	2	0	0	0	0	2	0	0	0	2	2	0	2	2	2	2	2	0	0	0	0	0
A09	137.78	chrA09_bin4921	2	2	0	1	0	2	0	2	0	0	0	0	2	2	2	0	2	0	0	2	0	2	0	0	2	2	1	0	0	0	2	0	0	0	2	2	0	2	2	2	2	2	0	0	0	0	0
A09	140.03	chrA09_bin4922	2	2	0	1	0	2	0	2	0	0	0	0	2	2	2	0	2	0	0	2	0	2	0	0	2	2	1	0	0	0	2	0	0	0	2	2	0	2	2	2	2	2	0	0	0	0	0
A09	140.31	chrA09_bin4923	2	2	0	1	0	2	0	2	0	0	0	0	2	2	2	0	2	0	0	2	0	2	0	0	2	2	0	0	0	0	2	0	0	0	2	2	0	2	2	2	2	2	0	0	0	0	0
A09	140.59	chrA09_bin4924	2	2	0	1	0	2	0	2	0	0	0	0	2	2	2	0	2	0	0	2	0	2	0	0	2	2	0	0	0	0	2	0	0	0	2	2	0	2	2	2	2	2	0	0	0	0	0
A09	142	chrA09_bin4925	2	2	0	1	0	2	0	2	0	0	0	0	2	2	2	0	2	0	0	2	0	2	0	0	2	2	0	0	0	0	2	0	0	0	2	2	0	2	2	2	2	2	0	0	0	0	0
A09	143.12	chrA09_bin4926	2	2	0	2	0	2	0	2	0	0	0	0	2	2	2	0	2	0	0	2	0	2	0	0	2	2	0	0	0	0	2	0	0	0	2	2	0	2	2	2	2	2	0	0	0	0	0
A09	144.53	chrA09_bin4934	2	0	0	2	0	2	0	2	0	0	0	0	2	2	2	0	2	0	0	2	0	2	0	0	2	2	0	0	0	0	2	0	0	0	2	2	0	2	2	2	2	2	0	0	0	0	0
A09	145.09	chrA09_bin4935	2	0	0	2	0	2	0	2	0	0	0	0	2	2	2	0	2	0	0	2	0	2	0	0	2	2	0	0	0	0	2	0	0	0	2	2	0	2	2	2	2	2	0	0	0	0	0
A09	145.65	chrA09_bin4936	2	2	0	2	0	2	0	2	0	0	0	0	2	2	2	0	2	0	0	2	0	2	0	0	2	2	0	0	0	0	2	0	0	0	2	2	0	2	2	2	2	2	0	0	0	0	0
A09	145.93	chrA09_bin4937	2	2	0	2	0	2	0	2	0	0	0	0	2	2	2	0	2	0	0	2	0	2	0	0	2	2	0	0	0	0	2	0	0	0	2	2	0	2	2	2	2	2	0	0	0	0	0
A09	146.5	chrA09_bin4938	2	2	0	2	0	2	0	2	0	0	0	0	2	2	2	0	2	0	0	2	0	2	0	0	2	2	0	0	0	0	2	0	0	0	2	2	0	2	2	2	2	2	0	0	0	0	0
A09	147.62	chrA09_bin4939	2	2	0	2	0	2	0	2	0	0	0	0	2	2	2	0	2	0	0	2	0	2	0	0	2	2	0	0	0	0	2	0	0	0	2	2	0	2	2	2	2	2	0	0	0	0	0
A09	147.9	chrA09_bin4940	2	2	0	2	0	2	0	2	0	0	0	0	2	2	2	0	2	0	0	2	0	2	0	0	2	2	0	0	0	0	2	0	0	0	2	2	0	2	2	2	2	2	0	0	0	0	0
A09	148.46	chrA09_bin4941	2	2	0	2	0	2	0	2	0	0	0	0	2	2	2	0	2	0	0	2	0	2	0	0	2	2	0	0	0	0	2	0	0	0	2	2	0	2	2	2	2	2	0	0	0	0	0
A09	148.74	chrA09_bin4942	2	2	0	2	0	2	0	2	0	0	0	0	2	2	2	0	2	0	0	2	0	2	0	0	2	2	0	0	0	0	2	0	0	0	2	2	0	2	2	2	2	2	0	0	0	0	0
A09	149.02	chrA09_bin4943	2	1	0	2	0	2	0	2	0	0	0	0	2	2	2	0	2	0	0	2	0	2	0	0	2	2	0	0	0	0	2	0	0	0	2	2	0	2	2	2	2	2	0	0	0	0	0
A09	149.59	chrA09_bin4944	2	1	0	2	0	2	0	2	0	0	0	0	2	2	2	0	2	0	0	2	0	2	0	0	2	2	0	0	0	0	2	0	0	0	2	2	0	2	2	2	2	2	0	0	0	0	0
A09	150.15	chrA09_bin4945	2	1	0	2	0	2	0	2	0	0	0	0	2	2	2	0	2	0	0	2	0	2	0	0	2	2	0	0	0	0	2	0	0	0	2	2	0	2	2	2	2	2	0	0	0	0	0
A09	158.66	chrA09_bin4946	2	1	0	2	0	2	1	2	0	0	0	1	2	2	2	0	2	0	0	2	0	2	0	0	1	2	0	1	1	0	2	0	1	0	2	1	0	2	2	2	2	2	0	1	0	0	0
A09	162.62	chrA09_bin4947	2	1	0	2	0	2	1	2	0	0	0	1	2	2	2	0	2	0	0	2	0	2	0	0	2	2	0	1	1	0	2	0	1	0	2	2	0	2	2	2	2	2	0	0	0	0	0
A09	163.18	chrA09_bin4948	2	1	0	2	0	2	1	2	0	0	0	1	2	2	2	0	2	0	0	2	0	2	0	0	2	2	0	0	1	0	2	0	1	0	2	2	0	2	2	2	2	2	0	0	0	0	0
A09	164.02	chrA09_bin4949	2	1	0	2	0	2	1	2	0	0	0	1	2	2	2	0	2	0	0	2	0	2	0	0	2	2	0	0	1	0	2	0	1	0	2	2	0	2	2	2	2	2	0	0	0	0	0
A09	165.99	chrA09_bin4950	2	1	0	2	0	2	0	2	0	0	0	1	2	2	2	0	2	0	0	2	0	2	0	0	2	2	0	0	1	0	2	0	1	0	2	2	0	2	2	2	2	2	0	0	0	0	0
A09	170.22	chrA09_bin4951	2	2	0	2	0	2	0	2	0	0	0	0	2	2	2	0	2	0	0	2	0	2	0	0	2	2	0	0	0	0	2	0	0	0	2	2	0	2	2	2	2	2	0	0	0	0	0
A09	170.49	chrA09_bin4952	2	2	0	2	0	2	0	2	0	0	0	0	2	2	2	0	2	0	0	2	0	2	0	0	2	2	0	0	0	0	2	0	0	0	2	2	0	2	2	2	2	2	0	0	0	0	0
A09	171.06	chrA09_bin4953	2	2	0	2	0	2	0	2	0	0	0	0	2	2	2	0	2	0	0	2	0	2	0	0	2	2	0	0	0	0	2	0	0	0	2	2	0	2	2	2	2	2	0	0	0	0	0
A09	171.31	chrA09_bin4954	2	2	0	2	0	2	0	2	0	0	0	0	2	2	2	0	2	0	0	2	0	2	0	0	2	2	0	0	0	0	2	0	0	0	2	2	0	2	2	2	2	2	0	0	0	0	0
A09	172.4	chrA09_bin4956	2	2	0	2	0	2	0	2	0	0	0	0	2	2	2	0	2	0	0	2	0	2	0	0	2	2	0	0	0	0	2	0	0	0	2	2	0	2	2	2	2	2	0	0	0	0	0
A09	172.67	chrA09_bin4957	2	2	0	2	0	2	0	2	0	0	0	0	2	2	2	0	2	0	0	2	0	2	0	0	2	2	0	0	0	0	2	0	0	0	2	2	0	2	2	2	2	2	0	0	0	0	0
A09	172.92	chrA09_bin4958	2	2	0	2	0	2	0	2	0	0	0	0	2	2	2	0	2	0	0	2	0	2	0	0	2	2	0	0	0	0	2	0	0	0	2	2	0	2	2	2	2	2	0	0	0	0	0
A09	173.72	chrA09_bin4959	2	2	0	2	0	2	0	2	0	0	0	0	2	2	2	0	2	0	0	2	0	2	0	0	2	2	0	0	0	0	2	0	0	0	2	2	0	2	2	2	2	2	0	0	0	0	0
A09	174.27	chrA09_bin4960	2	2	0	2	0	2	0	2	0	0	0	0	2	2	2	0	2	0	0	2	0	2	0	0	2	2	0	0	0	0	2	0	0	0	2	2	0	2	2	2	2	2	0	0	0	0	0
A09	174.84	chrA09_bin4961	2	2	0	2	0	2	0	2	0	0	0	0	2	2	2	0	2	0	0	2	0	2	0	0	2	2	0	0	0	0	2	0	0	0	2	2	0	2	2	2	2	2	0	0	0	0	0
A09	175.96	chrA09_bin4962	2	2	0	2	0	2	0	0	0	0	0	0	2	2	2	0	2	0	0	2	0	2	0	0	2	2	0	0	0	0	2	0	0	0	2	2	0	2	2	2	2	2	0	0	0	0	0
A09	177.92	chrA09_bin4963	2	1	0	2	0	2	0	0	0	0	0	0	2	2	2	0	2	0	0	2	0	2	0	0	2	2	0	0	0	0	2	0	0	0	2	2	0	2	2	2	2	2	0	0	0	0	0
A09	179.31	chrA09_bin4964	2	2	0	2	0	2	0	0	0	0	0	0	2	2	2	0	2	0	0	2	0	2	0	0	2	2	0	0	0	0	2	0	0	0	2	2	0	2	2	2	2	2	0	0	0	0	0
A09	179.79	chrA09_bin4965	2	2	0	2	0	2	0	0	0	0	0	0	2	2	2	0	2	0	0	2	0	2	0	0	2	2	0	0	0	0	2	0	0	0	2	2	0	2	2	2	2	2	0	0	0	0	0
A09	180.62	chrA09_bin4966	2	2	0	2	0	2	0	0	0	0	0	0	2	2	2	0	2	0	0	2	0	2	0	0	2	2	0	0	0	0	2	0	0	0	2	2	0	2	2	2	2	2	0	0	0	0	0
A09	181.46	chrA09_bin4967	2	2	0	2	0	2	0	0	0	0	0	0	2	2	2	0	2	0	0	2	0	2	0	0	2	2	0	0	0	0	2	0	0	0	2	2	0	2	2	2	2	2	0	0	0	0	0
A09	181.74	chrA09_bin4968	2	2	0	2	0	2	0	0	0	0	0	0	2	2	2	0	2	0	0	2	0	2	0	0	2	2	0	0	0	0	2	0	0	0	2	2	0	2	2	2	2	2	0	0	0	0	0
A09	182.58	chrA09_bin4969	2	2	0	2	0	2	0	0	0	0	0	0	2	2	2	0	2	0	0	2	0	2	0	0	2	2	0	0	0	0	2	0	0	0	2	2	0	2	2	2	2	2	0	0	0	0	0
A09	182.86	chrA09_bin4970	2	2	0	2	0	2	0	0	0	0	0	0	2	2	2	0	2	0	0	2	0	2	0	0	2	2	0	0	0	0	2	0	0	0	2	2	0	2	2	2	2	2	0	0	0	0	0
A09	183.42	chrA09_bin4971	2	2	0	2	0	2	0	0	0	0	0	0	2	2	2	0	2	0	0	2	0	2	0	0	2	2	0	0	0	0	2	0	0	0	2	2	0	2	2	2	2	2	0	0	0	0	0
A09	183.7	chrA09_bin4972	2	2	0	2	0	2	0	0	0	0	0	0	2	2	2	0	2	0	0	2	0	2	0	0	2	2	0	0	0	0	2	0	0	0	2	2	0	2	2	2	2	2	0	0	0	0	0
A09	184.24	chrA09_bin4973	2	2	0	2	0	2	0	0	0	0	0	0	2	2	2	0	2	0	0	2	0	2	0	0	2	2	0	0	0	0	2	0	0	0	2	2	0	2	2	2	2	2	0	0	0	0	0
A09	184.7	chrA09_bin4974	2	2	0	2	0	2	0	0	0	0	0	0	2	2	2	0	2	0	0	2	0	2	0	0	2	2	0	0	0	0	2	0	0	0	2	2	0	2	2	2	2	2	0	0	0	0	0
A09	185.55	chrA09_bin4975	2	2	0	2	0	2	0	0	0	0	0	0	2	2	2	0	2	0	0	2	0	2	0	0	2	2	0	0	0	0	2	0	0	0	2	2	0	2	2	2	2	2	0	0	0	0	0
A09	186.67	chrA09_bin4976	2	2	0	2	0	2	0	0	0	0	0	0	2	2	2	0	2	0	0	2	0	2	0	0	2	2	0	0	0	0	2	0	0	0	2	2	0	2	2	2	2	2	0	0	0	0	0
A09	186.95	chrA09_bin4977	2	1	0	2	0	2	0	0	0	0	0	0	2	2	2	0	2	0	0	2	0	2	0	0	2	2	0	0	0	0	2	0	0	0	2	2	0	2	2	2	2	2	0	0	0	0	0
A09	187.51	chrA09_bin4978	2	1	0	2	0	2	0	0	0	0	0	0	2	2	2	0	2	0	0	2	0	2	0	0	2	2	0	0	0	0	2	0	0	0	2	2	0	2	2	2	2	2	0	0	0	0	0
A09	187.99	chrA09_bin4979	2	1	0	2	0	2	0	0	0	0	0	0	2	2	2	0	2	0	0	2	0	2	0	0	2	2	0	0	0	0	2	0	0	0	2	2	0	2	2	2	2	2	0	0	0	0	0
A09	189.1	chrA09_bin4980	2	0	0	2	0	2	0	0	0	0	0	0	2	2	2	0	2	0	0	2	0	2	0	0	2	2	0	0	0	0	2	0	0	0	2	2	0	2	2	2	2	2	0	0	0	0	0
A09	189.66	chrA09_bin4981	2	0	0	2	0	2	0	0	0	0	0	0	2	2	2	0	2	0	0	2	0	2	0	0	2	2	0	0	0	0	2	0	0	0	2	2	0	2	2	2	2	2	0	0	0	0	0
A09	190.22	chrA09_bin4982	2	0	0	2	0	2	0	0	0	0	0	0	2	2	2	0	2	0	0	2	0	2	0	0	2	2	0	0	0	2	2	0	0	0	2	2	0	2	2	2	2	2	0	0	0	0	0
A09	191.07	chrA09_bin4983	2	0	0	2	0	2	0	0	0	0	0	0	2	2	2	0	2	0	0	2	0	2	0	0	2	2	0	0	0	2	2	0	0	0	2	2	0	2	2	2	2	2	0	0	0	0	0
A09	191.35	chrA09_bin4984	2	0	0	2	0	2	0	0	0	0	0	0	2	2	2	0	2	0	0	2	0	2	0	0	2	2	0	0	0	2	2	0	0	0	2	2	0	2	2	2	2	2	0	0	0	0	0
A09	191.91	chrA09_bin4985	2	0	0	2	0	2	0	0	0	0	0	0	2	2	2	0	2	0	0	2	0	2	0	0	2	2	0	0	0	2	2	0	0	0	2	2	0	2	2	2	2	2	0	0	0	0	0
A09	192.47	chrA09_bin4986	2	1	0	2	0	2	0	0	0	0	0	0	2	2	2	0	2	0	0	2	0	2	0	0	2	2	0	0	0	2	2	0	0	0	2	2	0	2	2	2	2	2	0	0	0	0	0
A09	193.6	chrA09_bin4987	2	1	0	2	0	2	0	0	0	0	0	0	2	2	2	0	2	0	2	2	0	2	0	0	2	2	0	0	0	2	2	0	0	0	2	2	0	2	2	2	2	2	0	0	0	0	0
A09	193.88	chrA09_bin4988	2	1	0	2	0	2	0	0	0	0	0	0	2	2	2	0	2	0	2	2	0	2	0	0	2	2	0	0	0	2	2	0	0	0	2	2	0	2	2	2	2	2	0	0	0	0	0
A09	194.72	chrA09_bin4989	2	1	0	2	0	2	0	0	0	0	0	0	2	2	2	0	2	0	2	2	0	2	0	0	2	2	0	0	0	2	2	0	0	0	2	2	0	2	2	2	2	2	0	0	0	0	0
A09	195.28	chrA09_bin4990	2	1	0	2	0	2	0	0	0	0	0	0	2	2	2	0	2	0	2	2	0	2	0	0	2	2	0	0	0	2	2	0	0	0	2	2	0	2	2	2	0	2	0	0	0	0	0
A09	195.56	chrA09_bin4991	2	1	0	2	0	2	0	0	0	0	0	0	2	2	2	0	2	0	2	2	0	2	0	0	2	2	0	0	0	2	2	0	0	0	2	2	0	2	2	2	0	2	0	0	0	0	0
A09	196.1	chrA09_bin4992	2	1	0	2	0	2	0	0	0	0	0	0	2	2	2	0	2	0	2	2	0	2	0	0	2	2	0	0	0	2	2	0	0	0	2	2	0	2	2	2	0	2	0	0	0	0	0
A09	197.76	chrA09_bin4993	2	1	0	2	0	2	0	0	0	0	0	0	2	2	2	0	2	0	2	2	0	2	0	0	2	2	0	0	0	2	2	0	0	0	2	2	0	2	2	2	0	2	0	0	0	0	0
A09	198.04	chrA09_bin4994	2	1	0	2	0	2	0	0	0	0	0	0	2	2	2	0	2	0	2	2	0	2	0	0	2	2	0	0	0	2	2	0	0	0	2	2	0	2	2	2	0	2	0	0	0	0	0
A09	198.32	chrA09_bin4995	2	2	0	2	0	2	0	0	0	0	0	0	2	2	2	0	2	0	2	2	0	2	0	0	2	2	0	0	0	2	2	0	0	0	2	2	0	2	2	2	0	2	0	0	0	0	0
A09	198.88	chrA09_bin4996	2	2	0	2	0	2	0	0	0	0	0	0	2	2	2	0	2	0	2	2	0	2	0	0	2	2	0	0	0	2	2	0	0	0	2	2	0	2	2	2	0	2	0	0	0	0	0
A09	199.44	chrA09_bin4997	2	2	0	2	0	2	0	0	0	0	0	0	2	2	2	0	2	0	2	2	0	2	0	0	2	2	0	0	0	2	2	0	0	0	2	2	0	2	2	0	0	2	0	0	0	0	0
A09	200.57	chrA09_bin4998	2	2	0	2	0	2	0	0	0	0	0	0	2	2	2	0	2	0	2	2	0	2	0	0	2	2	0	0	0	2	2	0	0	0	2	2	0	2	2	0	0	2	0	0	0	0	0
A09	201.03	chrA09_bin4999	2	2	0	2	0	2	0	0	0	0	0	0	2	2	2	0	2	0	2	2	0	2	0	0	2	2	0	0	0	2	2	0	0	0	2	2	0	2	2	0	0	2	0	0	0	0	0
A09	201.57	chrA09_bin5000	2	2	0	2	0	2	0	0	0	0	0	0	2	2	2	0	2	0	2	2	0	2	0	0	2	2	0	0	0	2	2	0	0	0	2	2	0	2	2	0	0	2	0	0	0	0	0
A09	202.69	chrA09_bin5001	2	2	0	2	0	2	0	0	0	0	0	0	2	2	2	0	2	0	2	2	0	2	0	0	2	2	0	0	0	2	2	0	0	0	2	2	0	2	2	0	0	2	0	0	0	0	0
A09	202.97	chrA09_bin5002	2	1	0	2	0	2	0	0	0	0	0	0	2	2	2	0	2	0	2	2	0	2	0	0	2	2	0	0	0	2	2	0	0	0	2	2	0	2	2	0	0	2	0	0	0	0	0
A09	203.25	chrA09_bin5003	2	1	0	2	0	2	0	0	0	0	0	0	2	2	2	0	2	0	2	2	0	2	0	0	2	2	0	0	0	2	2	0	0	0	2	2	0	2	2	0	0	2	0	0	0	0	0
A09	203.53	chrA09_bin5004	2	0	0	2	0	2	0	0	0	0	0	0	2	2	2	0	2	0	2	2	0	2	0	0	2	2	0	0	0	2	2	0	0	0	2	2	0	2	2	0	0	2	0	0	0	0	0
A09	203.81	chrA09_bin5005	2	0	0	2	0	2	0	0	0	0	0	0	2	2	2	0	2	0	2	2	0	2	0	0	2	2	0	0	0	2	2	0	0	0	2	2	0	2	2	0	0	2	0	0	0	0	0
A09	204.09	chrA09_bin5006	2	0	0	2	0	2	0	0	0	0	0	0	2	2	2	0	2	0	2	2	0	2	0	0	2	2	0	0	0	2	2	0	0	0	2	2	0	2	2	0	0	2	0	0	0	0	0
A09	204.38	chrA09_bin5007	2	0	0	2	0	2	0	0	0	0	0	0	2	2	2	0	2	0	2	2	0	2	0	0	2	2	0	0	0	2	2	0	0	0	2	2	0	2	2	0	0	2	0	0	0	0	0
A09	204.94	chrA09_bin5008	2	0	0	2	0	2	0	0	0	0	0	0	2	2	2	0	2	0	2	2	0	2	0	0	2	2	0	0	0	2	2	0	0	0	2	2	0	2	2	0	0	2	0	0	0	0	0
A09	205.78	chrA09_bin5009	2	2	0	2	0	2	0	0	0	0	0	0	2	2	2	0	2	0	2	2	0	2	0	0	2	2	0	0	0	2	2	0	0	0	2	2	0	2	2	0	0	2	0	0	0	0	0
A09	206.06	chrA09_bin5010	2	2	0	2	0	2	0	0	0	0	0	0	2	2	2	0	2	0	2	2	0	2	0	0	2	2	0	0	0	2	2	0	0	0	2	2	0	2	2	0	0	2	0	0	0	0	0
A09	206.9	chrA09_bin5012	2	2	0	2	0	2	0	0	0	0	0	0	2	2	2	0	2	0	2	2	0	2	0	0	2	2	0	0	0	2	2	0	0	0	2	2	0	2	2	0	0	2	0	0	0	0	0
A09	212.27	chrA09_bin5032	0	2	0	2	0	2	0	0	0	0	0	0	2	2	2	0	0	0	2	2	0	2	0	0	2	2	0	0	2	2	2	0	0	0	2	2	0	2	2	0	0	0	0	1	2	0	0
A09	212.27	chrA09_bin5033	0	2	0	2	0	2	0	0	0	0	0	0	2	2	2	0	0	0	2	2	0	2	0	0	2	2	0	0	2	2	2	0	0	0	2	2	0	2	2	0	0	0	0	1	2	0	0
A09	215.36	chrA09_bin5034	0	2	0	2	0	2	0	0	0	0	0	0	2	2	2	0	0	0	2	2	0	2	0	0	2	2	0	0	0	2	2	0	0	0	2	2	0	2	2	0	0	0	0	0	2	0	0
A09	218.46	chrA09_bin5035	2	2	0	2	0	2	0	0	0	0	0	0	2	2	2	0	0	0	2	2	0	2	0	0	2	2	0	0	0	2	2	0	0	0	2	2	0	2	2	0	0	2	0	0	2	0	0
A09	218.74	chrA09_bin5036	2	2	0	2	0	2	0	0	0	0	0	0	2	2	2	0	0	0	2	2	0	2	0	0	2	2	0	0	0	2	2	0	0	0	2	2	0	2	2	0	0	2	0	0	2	0	0
A09	219.3	chrA09_bin5037	2	2	0	2	0	2	0	0	0	0	0	0	2	2	2	0	0	0	2	2	0	2	0	0	2	2	0	0	0	2	2	0	0	0	2	2	0	2	2	0	0	2	0	0	2	0	0
A09	220.42	chrA09_bin5038	2	2	0	2	0	2	0	0	2	0	0	0	2	2	2	0	0	0	2	2	0	2	0	0	2	2	0	0	0	2	2	0	0	0	2	2	0	2	2	0	0	2	0	0	2	0	0
A09	221.27	chrA09_bin5039	2	2	0	2	0	2	0	0	2	0	0	0	2	2	2	0	0	0	2	2	0	2	0	0	2	2	0	0	0	2	2	0	2	0	2	2	0	2	2	0	0	2	0	0	2	0	0
A09	221.55	chrA09_bin5040	2	2	0	2	0	2	0	0	2	0	0	0	2	2	2	0	0	0	2	2	0	2	0	0	2	2	0	0	0	2	2	0	2	0	2	2	0	2	2	0	0	2	0	0	2	0	0
A09	223.24	chrA09_bin5041	2	2	0	2	0	2	0	0	2	0	0	0	2	2	2	0	0	0	2	2	0	2	0	0	2	2	0	0	0	2	2	0	2	0	2	2	0	2	2	0	0	2	0	0	2	0	0
A09	223.51	chrA09_bin5042	2	2	0	2	0	2	0	0	2	0	0	0	2	2	2	0	0	0	2	2	0	2	0	0	2	2	0	0	0	2	2	0	2	0	2	2	0	2	2	0	0	2	0	0	2	0	0
A09	227.21	chrA09_bin5060	2	2	0	2	0	2	0	0	2	0	0	0	0	2	2	0	0	0	2	2	0	2	0	0	2	2	0	0	0	2	2	0	2	0	2	2	0	2	2	0	0	2	0	0	2	0	0
A09	228.67	chrA09_bin5061	2	2	0	2	0	2	0	0	2	0	0	0	0	2	2	0	0	0	2	2	0	2	0	0	2	2	2	0	0	2	2	0	2	0	2	2	0	2	2	0	0	2	0	0	2	0	0
A09	228.92	chrA09_bin5065	2	2	0	2	0	2	0	0	2	0	0	0	0	2	2	0	0	0	2	2	0	2	0	0	2	2	2	0	0	2	2	0	2	0	2	2	0	2	2	0	0	2	0	0	2	0	0
A09	229.45	chrA09_bin5067	2	2	0	2	0	2	0	0	2	0	0	0	0	2	2	0	0	0	2	2	0	2	0	0	2	2	2	0	0	2	2	0	2	0	2	2	0	2	2	0	0	2	0	0	2	0	0
A09	230.57	chrA09_bin5068	2	2	0	2	0	2	0	0	2	0	0	0	0	2	2	0	0	0	2	2	0	2	0	0	2	2	2	0	0	2	2	0	2	0	2	2	0	2	2	0	0	2	0	1	2	0	0
A09	230.85	chrA09_bin5069	2	2	0	2	0	2	0	0	2	0	0	0	0	2	2	0	0	0	2	2	0	2	0	0	2	2	2	0	0	2	2	0	2	0	2	2	0	2	2	0	0	2	0	1	2	0	0
A09	231.41	chrA09_bin5070	2	2	0	2	0	2	0	0	2	0	0	0	0	2	2	0	0	0	2	2	0	2	0	0	2	2	2	0	0	2	2	0	2	0	2	2	0	2	2	0	0	2	0	1	0	0	0
A09	231.98	chrA09_bin5071	2	2	0	2	0	2	0	0	2	0	0	0	0	2	2	0	0	0	2	2	0	2	0	0	2	2	2	0	0	2	2	0	2	0	2	2	0	2	2	0	0	2	0	1	0	0	0
A09	233.1	chrA09_bin5072	2	2	0	2	0	2	0	0	2	0	0	0	0	2	2	0	0	0	2	2	0	2	0	0	2	2	2	0	0	2	2	0	2	0	2	2	0	2	2	0	0	2	0	1	0	0	0
A09	233.38	chrA09_bin5073	2	2	0	2	0	2	0	0	2	0	0	0	0	2	2	0	0	0	2	2	0	2	0	0	2	2	2	0	0	2	2	0	2	0	2	2	0	2	2	0	0	2	0	1	0	0	0
A09	233.66	chrA09_bin5074	2	2	0	2	0	2	0	0	2	0	0	0	0	2	2	0	0	0	2	2	0	2	0	0	2	2	2	0	0	2	2	0	2	0	2	2	0	2	2	0	0	2	0	1	0	0	0
A09	234.22	chrA09_bin5075	2	2	0	2	0	2	0	0	2	0	0	0	0	2	2	0	0	0	2	2	0	2	0	0	2	2	2	0	0	2	2	0	2	0	2	2	0	2	2	0	0	2	0	1	0	0	0
A09	235.35	chrA09_bin5076	2	2	0	2	0	2	0	0	2	0	0	0	0	2	2	0	0	0	2	2	0	2	0	0	2	2	2	0	0	2	2	0	2	0	2	2	0	2	2	0	0	2	0	1	2	0	0
A09	236.75	chrA09_bin5077	2	2	0	2	0	2	0	0	2	0	0	0	0	2	2	0	0	0	2	2	0	2	0	0	2	2	2	0	0	2	2	0	2	0	2	2	0	2	2	0	0	2	0	0	2	0	0
A09	237.6	chrA09_bin5078	2	2	0	2	0	2	0	0	2	0	0	0	0	2	2	0	0	0	2	2	0	2	0	0	2	2	2	0	0	2	2	0	2	0	2	2	0	2	2	0	0	2	0	0	2	0	0
A09	241.26	chrA09_bin5079	2	1	0	2	0	1	0	0	2	0	0	0	0	2	2	0	0	0	2	2	0	2	0	0	2	2	2	0	0	2	2	0	2	0	2	2	1	2	2	0	0	2	0	0	2	0	0
A09	241.54	chrA09_bin5080	2	1	0	2	0	1	0	0	2	0	0	0	0	2	2	0	0	0	2	2	0	2	0	0	2	2	2	0	0	2	2	0	2	0	2	2	1	2	2	0	0	2	0	0	2	0	0
A09	241.82	chrA09_bin5081	2	1	0	2	0	1	0	0	2	0	0	0	0	2	2	0	0	0	2	2	0	2	0	0	2	2	2	0	0	2	2	0	2	0	2	1	1	2	2	0	0	2	0	0	2	0	0
A09	242.38	chrA09_bin5082	2	1	0	2	0	1	0	0	2	0	0	0	0	2	2	0	0	0	2	2	0	2	0	0	2	2	2	0	0	2	2	0	2	0	2	1	1	2	2	0	0	2	0	0	2	0	0
A09	242.38	chrA09_bin5083	2	1	0	2	0	1	0	0	2	0	0	0	0	2	2	0	0	0	2	2	0	2	0	0	2	2	2	0	0	2	2	0	2	0	2	1	1	2	2	0	0	2	0	0	2	0	0
A09	249.74	chrA09_bin5098	2	2	0	2	0	2	0	0	2	0	0	0	0	2	2	0	0	0	2	2	0	2	0	0	2	2	2	0	0	2	2	0	2	0	2	2	0	2	2	0	0	2	0	0	2	0	0
A09	250.3	chrA09_bin5099	2	2	0	2	0	2	0	0	2	0	0	0	0	2	2	0	0	0	2	2	0	2	0	0	2	2	2	0	0	2	2	0	2	0	2	2	0	2	2	0	0	2	0	0	2	0	0
A09	250.86	chrA09_bin5100	1	2	0	2	0	2	0	0	2	0	0	0	0	2	2	0	0	0	2	2	0	2	0	0	2	2	2	0	0	2	2	0	2	0	2	2	0	2	2	0	0	2	0	0	2	0	0
A09	251.43	chrA09_bin5101	1	2	0	2	0	2	0	0	2	0	0	0	0	2	2	0	0	0	2	2	0	2	0	0	2	2	2	0	0	2	2	0	2	0	2	2	0	2	2	0	0	2	0	0	2	0	0
A09	251.71	chrA09_bin5102	2	2	0	2	0	2	0	0	2	0	0	0	0	2	2	0	0	0	2	2	0	2	0	0	2	2	2	0	0	2	2	0	2	0	2	2	0	2	2	0	0	2	0	0	2	0	0
A09	253.67	chrA09_bin5103	2	2	0	2	0	2	0	0	2	0	0	0	0	2	2	0	0	0	2	2	0	2	0	0	2	2	2	0	0	2	2	0	2	0	2	2	0	2	2	0	0	2	0	0	2	0	0
A09	254.51	chrA09_bin5104	2	2	0	2	0	2	0	0	2	0	0	0	0	2	2	0	0	0	2	2	0	2	0	0	2	2	2	0	0	2	2	0	2	0	2	2	0	2	2	0	0	2	0	0	2	0	0
A09	259.02	chrA09_bin5105	2	2	0	2	0	2	0	0	2	0	0	0	0	2	2	0	0	0	2	2	0	2	0	0	2	2	2	0	0	2	2	0	2	0	2	2	0	2	2	0	0	2	0	0	2	0	0
A10	0.28	chrA10_bin5125	0	2	0	2	0	0	2	0	0	2	2	0	0	0	0	0	2	0	0	0	2	0	0	2	2	2	0	2	0	2	0	0	0	0	2	0	0	0	0	2	0	2	2	0	0	2	2
A10	0.84	chrA10_bin5128	0	2	0	2	2	0	2	0	0	2	2	0	0	0	0	0	2	0	0	0	2	0	0	2	2	2	0	2	0	2	0	0	0	0	2	0	0	0	0	2	0	2	2	0	0	2	2
A10	1.4	chrA10_bin5129	0	2	0	2	2	0	2	0	0	2	2	0	0	0	0	0	2	0	0	0	2	0	0	2	2	2	0	2	0	2	0	0	0	0	2	0	0	0	0	2	0	2	2	0	0	2	2
A10	2.77	chrA10_bin5130	0	2	0	2	2	0	2	0	0	2	2	0	0	0	0	0	2	0	0	0	2	0	0	2	2	2	0	2	0	2	0	0	0	0	2	0	0	0	0	2	0	2	2	0	0	2	2
A10	3.02	chrA10_bin5131	0	2	0	2	2	0	2	0	0	2	2	0	0	0	0	0	2	0	0	0	2	0	0	2	2	2	0	2	0	2	0	0	0	0	2	0	0	0	0	2	0	2	2	0	0	2	2
A10	3.3	chrA10_bin5132	0	2	0	2	2	0	2	0	0	2	2	0	0	0	0	0	2	0	0	0	2	0	0	2	2	2	0	2	0	2	0	0	0	0	2	0	0	0	0	2	0	2	2	0	0	2	2
A10	3.87	chrA10_bin5133	0	2	0	2	2	0	2	0	0	2	2	0	0	0	0	0	2	0	0	0	2	0	0	2	2	2	0	2	0	2	0	0	0	0	2	0	0	0	0	2	0	2	2	0	0	2	2
A10	4.99	chrA10_bin5135	0	1	0	2	2	0	2	0	0	2	2	0	0	0	0	0	2	0	0	0	2	0	0	2	2	2	0	2	0	2	0	0	0	0	2	0	0	0	0	2	0	2	2	0	0	2	2
A10	5.55	chrA10_bin5136	0	1	0	2	2	0	2	0	0	2	2	0	0	0	0	0	2	0	0	0	0	0	0	2	2	2	0	2	0	2	0	0	0	0	2	0	0	0	0	2	0	2	2	0	0	2	2
A10	6.11	chrA10_bin5137	0	1	0	2	2	0	2	0	0	2	2	0	0	0	0	0	2	0	0	0	0	0	0	2	2	2	0	2	0	2	0	0	0	0	2	0	0	0	0	2	0	2	2	0	0	2	2
A10	6.68	chrA10_bin5138	0	1	0	2	2	0	2	0	0	2	2	0	0	0	0	0	2	0	0	0	0	0	0	2	2	2	0	2	0	2	0	0	0	0	2	0	0	0	0	2	0	2	2	0	0	2	2
A10	6.96	chrA10_bin5139	0	1	0	2	2	0	2	0	0	2	2	0	0	0	0	0	2	0	0	0	0	0	0	2	2	2	0	2	0	2	0	0	0	0	2	0	0	0	0	2	0	2	2	0	0	2	2
A10	7.24	chrA10_bin5140	0	1	0	2	2	0	2	0	0	2	2	0	0	0	0	0	2	0	0	0	0	0	0	2	2	2	0	2	0	2	0	0	0	0	2	0	0	0	0	2	0	2	2	0	0	2	2
A10	7.8	chrA10_bin5141	0	1	0	2	2	0	2	0	0	2	2	0	0	0	0	0	2	0	0	0	0	0	0	2	2	2	0	2	0	2	0	0	0	0	2	0	0	0	0	2	0	2	2	0	0	2	2
A10	8.36	chrA10_bin5142	0	1	0	2	2	0	2	0	0	2	2	0	0	0	0	0	2	0	0	0	0	0	0	2	2	2	0	2	0	2	0	0	0	0	2	0	0	0	0	2	0	2	2	0	0	2	2
A10	14.01	chrA10_bin5158	0	2	0	2	2	0	2	0	0	1	2	0	0	0	0	0	2	0	0	0	0	0	0	2	2	2	2	0	0	2	0	0	0	0	2	0	0	0	0	2	0	2	2	0	0	2	2
A10	14.29	chrA10_bin5159	0	1	0	2	2	0	2	0	0	1	2	0	0	0	0	0	2	0	0	0	0	0	0	2	2	2	2	0	0	2	0	0	0	0	2	0	0	0	0	2	0	2	2	0	0	2	2
A10	16.82	chrA10_bin5160	0	1	0	2	2	0	2	0	0	2	2	0	0	0	0	0	2	0	0	0	0	0	0	2	2	2	2	0	0	2	0	0	0	0	2	0	0	0	0	2	0	2	2	0	0	2	2
A10	17.38	chrA10_bin5161	0	1	0	2	2	0	2	0	0	2	2	0	0	0	0	0	2	0	0	0	0	0	0	2	2	2	2	0	0	2	0	0	0	0	2	0	0	0	0	2	0	2	2	0	0	2	2
A10	18.79	chrA10_bin5162	0	1	0	2	2	0	2	0	0	2	2	0	0	0	0	0	2	0	0	0	0	0	0	2	2	2	0	2	0	2	0	0	0	0	2	0	0	0	0	2	0	2	2	0	0	2	2
A10	19.63	chrA10_bin5163	0	1	0	2	2	0	2	0	0	2	2	0	0	0	0	0	2	0	0	0	0	0	0	2	2	2	0	2	0	2	0	0	0	0	2	0	0	0	0	2	0	2	2	0	0	2	2
A10	20.16	chrA10_bin5164	0	1	0	2	2	0	2	0	0	2	2	0	0	0	0	0	2	0	0	0	0	0	0	2	2	2	0	2	0	2	0	0	0	0	2	0	0	0	0	2	0	2	2	0	0	2	2
A10	20.41	chrA10_bin5165	0	1	0	2	2	0	2	0	0	2	2	0	0	0	0	0	2	0	0	0	0	0	0	2	2	2	0	2	0	2	0	0	0	0	2	0	0	0	0	2	0	2	2	0	0	2	2
A10	23.78	chrA10_bin5166	0	2	0	2	2	0	2	0	0	2	2	0	0	0	0	0	2	0	0	0	0	2	0	2	2	2	0	2	0	2	0	0	0	0	2	0	0	0	0	2	0	2	2	0	0	2	2
A10	24.05	chrA10_bin5167	0	2	0	2	2	0	2	0	0	2	2	0	0	0	0	0	2	0	0	0	0	2	0	2	2	2	0	2	0	2	0	0	0	0	2	0	0	0	0	2	0	2	2	0	0	2	2
A10	24.33	chrA10_bin5168	0	2	0	2	2	0	2	0	0	2	2	0	0	0	0	0	2	0	0	0	0	2	0	2	2	2	0	2	0	2	0	0	0	0	2	0	0	0	0	2	0	2	2	0	0	2	2
A10	24.61	chrA10_bin5169	0	2	0	2	2	0	2	0	0	2	2	0	0	0	0	0	2	0	0	0	0	2	0	2	2	2	0	2	0	2	0	0	0	0	2	0	0	0	0	2	0	2	2	0	0	2	2
A10	25.72	chrA10_bin5171	0	2	0	2	2	0	2	0	0	2	2	0	0	0	0	0	2	0	0	0	0	2	0	2	2	2	0	2	0	2	0	0	0	0	2	0	0	0	0	2	0	2	2	0	0	2	2
A10	25.99	chrA10_bin5172	0	2	0	2	2	0	2	0	0	2	2	0	0	0	0	0	2	0	0	0	0	2	0	2	2	2	0	2	0	2	0	0	0	0	2	0	0	0	0	2	0	2	2	0	0	2	2
A10	26.55	chrA10_bin5173	0	2	0	2	2	0	2	0	0	2	2	0	0	0	0	0	2	0	0	0	0	2	0	2	2	2	0	2	0	2	0	0	0	0	2	0	0	0	0	2	0	2	2	0	0	2	2
A10	26.83	chrA10_bin5174	0	2	0	2	2	0	2	0	0	2	2	0	0	0	0	0	2	0	0	0	0	2	0	2	2	2	0	2	0	2	0	0	0	0	2	0	0	0	0	2	0	2	2	0	0	2	2
A10	27.39	chrA10_bin5175	0	0	0	2	2	0	2	0	0	2	2	0	0	0	0	0	2	0	0	0	0	2	0	2	2	2	0	2	0	2	0	0	0	0	2	0	0	0	0	2	0	2	2	0	0	2	2
A10	27.92	chrA10_bin5176	0	0	0	2	2	0	2	0	0	2	2	0	0	0	0	0	2	0	0	0	0	2	0	2	2	2	0	2	0	2	0	0	0	0	2	0	0	0	0	2	0	2	2	0	0	2	2
A10	28.74	chrA10_bin5177	0	0	0	2	2	0	2	0	0	2	2	0	0	0	0	0	2	0	0	0	0	2	0	2	2	2	0	2	0	2	0	0	0	0	2	0	0	0	0	2	0	2	2	0	0	2	2
A10	29.3	chrA10_bin5178	0	0	0	2	2	0	2	0	0	2	2	0	0	0	0	0	2	0	0	0	0	2	0	2	2	2	0	2	0	2	0	0	0	0	2	0	0	0	0	2	0	2	2	0	0	2	2
A10	29.58	chrA10_bin5179	0	0	0	2	2	0	2	0	0	2	2	0	0	0	0	0	2	0	0	0	0	2	0	2	2	2	0	2	0	2	0	0	0	0	2	0	0	0	0	2	0	2	2	0	0	2	2
A10	29.86	chrA10_bin5180	0	0	0	2	2	0	2	0	0	2	2	0	0	0	0	0	2	0	0	0	0	2	0	2	2	2	0	2	0	2	0	0	0	0	2	0	0	0	0	2	0	2	2	0	0	2	2
A10	30.14	chrA10_bin5181	0	0	0	2	2	0	2	0	0	2	2	0	0	0	0	0	2	0	0	0	0	2	0	2	2	2	0	2	0	2	0	0	0	0	2	0	0	0	0	2	0	2	2	0	0	2	2
A10	32.11	chrA10_bin5182	0	0	0	2	2	0	2	0	0	2	2	0	0	0	0	0	2	0	0	0	0	2	0	2	2	2	0	2	0	2	0	0	0	0	2	0	0	0	0	2	0	2	2	0	0	2	2
A10	34.92	chrA10_bin5183	0	2	0	2	2	0	2	0	0	2	2	0	0	0	0	0	2	2	0	0	0	2	0	2	2	2	0	2	0	2	0	0	0	0	2	0	0	0	0	2	0	2	2	0	0	2	2
A10	35.49	chrA10_bin5184	0	2	0	2	2	0	2	0	0	2	2	0	0	0	0	0	2	2	0	0	0	2	0	2	2	2	0	2	0	2	0	0	0	0	2	0	0	0	0	2	0	2	2	0	0	2	2
A10	35.77	chrA10_bin5185	0	2	0	2	2	0	2	0	0	2	2	0	0	0	0	0	2	2	0	0	0	2	0	2	2	2	0	2	0	2	0	0	0	0	2	0	0	0	0	2	0	2	2	0	0	2	2
A10	39.14	chrA10_bin5186	0	2	0	2	0	0	2	0	0	2	2	0	0	0	0	0	2	0	0	0	0	0	0	2	2	2	0	2	0	2	0	0	0	0	2	0	0	0	0	2	0	2	2	0	0	2	2
A10	41.96	chrA10_bin5187	0	2	0	2	0	0	2	0	0	2	2	0	0	0	0	0	2	0	0	0	0	0	0	2	2	2	0	2	0	2	0	0	0	0	2	0	0	0	0	2	0	2	2	0	0	2	2
A10	42.8	chrA10_bin5188	0	2	0	2	0	0	2	0	0	2	2	0	0	0	0	0	2	0	0	0	2	0	0	2	2	2	0	2	0	2	0	0	0	0	2	0	0	0	0	2	0	2	2	0	0	2	2
A10	43.64	chrA10_bin5189	0	2	0	2	0	0	2	0	0	2	2	0	0	0	0	0	2	0	0	0	2	0	0	2	2	2	0	2	0	2	0	0	0	0	2	0	0	0	0	2	0	2	2	0	0	2	2
A10	43.91	chrA10_bin5190	0	2	0	2	0	0	2	0	0	2	2	0	0	0	0	0	2	0	0	0	2	0	0	2	2	2	0	2	0	2	0	0	0	0	2	0	0	0	0	2	0	2	2	0	0	2	2
A10	45.28	chrA10_bin5192	0	2	0	2	0	0	2	0	0	2	2	0	0	0	0	0	2	0	0	0	2	0	0	2	2	2	0	2	0	2	0	0	0	0	2	0	0	0	0	2	0	2	2	0	0	2	2
A10	45.77	chrA10_bin5205	0	2	0	2	0	0	2	0	0	2	2	0	0	0	0	0	2	0	0	0	2	0	0	2	2	2	0	2	0	2	0	0	0	0	2	0	0	2	0	2	0	2	2	0	0	2	2
A10	45.77	chrA10_bin5206	0	2	0	2	0	0	2	0	0	2	2	0	0	0	0	0	2	0	0	0	2	0	0	2	2	2	0	2	0	2	0	0	0	0	2	0	0	0	0	2	0	2	2	0	0	2	2
A10	46.61	chrA10_bin5210	0	2	0	2	0	0	2	0	0	2	2	0	0	0	0	0	2	0	0	0	2	0	0	2	2	2	0	2	0	2	0	0	0	0	2	0	0	0	0	2	0	2	2	0	0	2	2
A10	47.17	chrA10_bin5211	0	2	0	2	0	0	2	0	0	2	2	0	0	0	0	0	2	0	0	0	2	0	0	2	2	2	0	2	0	2	0	0	0	0	2	0	0	0	0	2	0	2	0	0	0	2	2
A10	47.73	chrA10_bin5212	0	2	0	2	0	0	2	0	0	2	2	0	0	0	0	0	2	0	0	0	2	0	0	2	2	2	0	2	0	2	0	0	0	0	2	0	0	0	0	2	0	2	0	0	0	2	2
A10	49.98	chrA10_bin5213	0	2	0	2	0	0	2	0	0	2	2	0	0	0	0	0	2	0	0	0	2	0	0	2	2	2	0	2	0	2	0	0	0	0	2	0	0	0	1	2	0	2	1	0	0	2	2
A10	50.54	chrA10_bin5214	0	2	0	2	0	0	2	0	0	2	2	0	0	0	0	0	2	0	0	0	2	0	0	2	2	2	0	2	0	2	0	0	0	0	2	0	0	0	1	2	0	2	1	0	0	2	2
A10	52.51	chrA10_bin5215	0	2	0	2	0	0	2	0	0	2	2	0	0	0	0	0	2	0	1	0	2	0	0	2	2	2	1	2	0	2	0	0	0	0	2	0	0	0	1	2	0	2	1	0	0	2	2
A10	54.49	chrA10_bin5216	0	1	0	1	0	0	2	0	0	2	2	0	0	0	0	0	2	0	1	0	2	0	0	2	2	2	1	2	0	2	0	0	0	0	2	0	0	0	1	2	0	2	1	0	0	2	1
A10	55.61	chrA10_bin5217	0	1	0	1	0	0	2	0	0	2	2	0	0	0	0	0	2	0	1	0	2	0	0	2	2	2	1	2	0	2	0	0	0	0	2	0	0	0	1	2	0	2	1	0	0	2	1
A10	60.45	chrA10_bin5218	0	1	0	1	0	0	2	0	0	2	2	0	1	0	0	0	2	0	1	0	2	0	0	2	2	2	1	1	0	2	0	0	0	0	2	0	1	1	1	2	0	2	1	1	0	1	1
A10	61.01	chrA10_bin5219	0	1	0	1	0	0	2	0	0	2	2	0	1	0	0	0	2	0	1	0	2	0	0	2	2	2	1	1	0	2	0	0	0	0	2	0	1	1	1	2	0	2	1	1	0	1	1
A10	62.42	chrA10_bin5220	0	1	0	1	0	0	2	0	0	2	2	0	1	0	0	0	2	0	1	0	2	0	0	2	1	2	1	1	0	2	0	0	0	0	2	0	1	1	1	2	0	2	1	1	0	1	1
A10	64.97	chrA10_bin5221	0	1	0	1	0	1	2	0	1	2	2	0	1	0	0	0	2	0	1	0	2	0	0	2	1	2	1	1	0	2	0	0	0	0	2	0	1	1	1	2	1	2	1	1	0	1	1
A10	67.53	chrA10_bin5222	0	1	0	1	0	1	1	0	1	2	2	1	1	0	0	0	2	0	1	0	2	0	0	2	1	2	1	1	0	2	0	0	0	0	2	0	1	1	1	2	1	2	1	1	0	1	1
A10	92.89	chrA10_bin5246	0	0	0	2	0	0	2	0	0	2	2	0	0	0	0	0	2	0	0	2	2	0	0	2	2	2	0	2	0	2	2	0	0	0	2	0	0	0	0	2	0	2	0	0	0	2	2
A10	96.24	chrA10_bin5247	0	0	0	0	0	0	2	0	0	2	2	0	0	0	0	0	2	0	0	2	2	0	0	2	2	2	0	2	0	2	0	0	0	0	2	0	0	0	0	2	0	2	0	0	0	2	2
A10	96.81	chrA10_bin5248	0	0	0	0	0	0	2	0	0	2	2	0	0	0	0	0	2	0	0	2	2	0	0	2	2	2	0	2	0	2	0	0	0	0	2	0	0	0	0	2	0	2	0	0	0	2	2
A10	97.09	chrA10_bin5249	0	0	0	0	0	0	2	0	0	2	2	0	0	0	0	0	2	0	0	2	2	0	0	2	2	2	0	2	0	2	0	0	0	0	2	0	0	0	0	2	0	2	0	0	0	2	2
A10	98.21	chrA10_bin5250	0	0	0	0	0	0	2	0	0	2	2	0	0	0	0	0	2	0	0	2	2	0	0	2	2	2	0	2	0	2	0	0	0	0	2	0	0	0	0	2	0	2	0	0	0	2	2
A10	98.77	chrA10_bin5251	0	0	0	0	0	0	2	0	0	2	2	0	0	0	0	0	2	0	0	0	2	0	0	2	2	2	0	2	0	2	0	0	0	0	2	0	0	0	0	2	0	2	0	0	0	2	2
A10	99.33	chrA10_bin5252	0	2	0	0	0	0	2	0	0	2	2	0	0	0	0	0	2	0	0	0	2	0	0	2	2	2	0	2	0	2	0	0	0	0	2	0	0	0	0	2	0	2	0	0	0	2	2
A10	99.9	chrA10_bin5253	0	2	0	0	0	0	2	0	0	2	2	0	0	0	0	0	2	0	0	0	2	0	0	2	2	2	0	2	0	2	0	0	0	0	2	0	0	0	0	2	0	2	0	0	0	2	2
A10	102.71	chrA10_bin5254	0	2	0	0	0	0	2	0	0	2	2	0	0	0	0	2	2	0	0	0	2	0	0	2	2	2	0	2	0	2	0	0	0	0	2	0	0	0	0	2	0	2	2	0	0	2	2
A10	102.99	chrA10_bin5255	0	2	0	0	0	0	2	0	0	2	2	0	0	0	0	2	2	0	0	0	2	0	0	2	2	2	0	2	0	2	0	0	0	0	2	0	0	0	0	2	0	2	2	0	0	2	2
A10	105.24	chrA10_bin5256	0	2	0	0	0	0	2	0	0	2	2	0	0	0	0	0	2	0	0	0	2	0	0	2	2	2	0	2	0	2	0	0	0	0	2	0	0	0	0	2	0	2	2	0	0	2	2
A10	105.8	chrA10_bin5257	0	2	0	0	0	0	2	0	0	2	2	0	0	0	0	0	2	0	0	0	2	0	0	2	2	2	0	2	0	2	0	0	0	0	2	0	0	0	0	2	0	2	0	0	0	2	2
A10	106.28	chrA10_bin5259	0	2	0	0	0	0	2	0	0	2	2	0	0	0	0	0	2	0	0	0	2	0	0	2	2	2	0	2	0	2	0	0	0	0	2	0	0	0	0	2	0	2	0	0	0	2	2
A10	106.78	chrA10_bin5261	0	2	0	0	0	0	2	0	0	2	2	0	0	0	0	0	2	0	0	0	2	0	0	2	2	2	0	2	0	2	0	0	0	0	2	0	0	0	0	2	0	2	0	0	0	2	2
A10	107.02	chrA10_bin5262	0	2	0	0	0	0	2	0	0	2	2	0	0	0	0	0	2	0	0	0	2	0	0	2	2	2	0	2	0	2	0	0	0	0	2	0	0	0	0	2	0	2	0	0	0	2	2
A10	107.58	chrA10_bin5263	0	2	0	0	0	0	2	0	0	2	2	0	0	0	0	0	2	0	0	0	2	0	0	2	0	2	0	2	0	2	0	0	0	0	2	0	0	0	0	2	0	2	0	0	0	2	2
A10	109.55	chrA10_bin5268	0	1	0	0	0	0	2	0	0	2	2	0	0	0	0	0	2	0	0	0	2	0	0	2	0	2	0	2	0	2	0	0	0	0	2	0	0	2	0	2	0	2	0	0	0	2	2
A10	109.55	chrA10_bin5269	0	1	0	0	0	0	2	0	0	2	2	0	0	0	0	0	2	0	0	0	2	0	0	2	0	2	0	2	0	2	0	0	0	0	2	0	0	2	0	2	0	2	0	0	0	2	2
A10	110.39	chrA10_bin5270	0	1	0	0	0	0	2	0	0	2	2	0	0	0	0	0	2	0	0	0	2	0	0	2	0	2	0	2	0	2	0	0	0	0	2	0	0	0	0	2	0	2	0	0	0	2	2
A10	110.95	chrA10_bin5271	0	1	0	0	0	0	2	0	0	2	2	0	0	0	0	0	2	0	0	0	2	0	0	2	0	2	0	2	0	2	0	0	0	0	2	0	0	0	0	2	0	2	0	0	0	2	2
A10	111.8	chrA10_bin5272	0	1	0	0	0	0	2	0	0	2	2	0	0	0	0	0	2	0	0	0	2	0	0	2	0	2	0	2	0	2	0	0	0	0	2	0	0	0	0	2	0	2	0	0	0	2	2
A10	112.33	chrA10_bin5273	0	2	0	0	0	0	2	0	0	2	2	0	0	0	0	0	2	0	0	0	2	0	0	2	0	2	0	2	0	2	0	0	0	0	2	0	0	0	0	2	0	2	0	0	0	2	2
A10	112.58	chrA10_bin5274	0	1	0	0	0	0	2	0	0	2	2	0	0	0	0	0	2	0	0	0	2	0	0	2	0	2	0	2	0	2	0	0	0	0	2	0	0	0	0	2	0	2	0	0	0	2	2
A10	112.86	chrA10_bin5275	0	0	0	0	0	0	2	0	0	2	2	0	0	0	0	0	2	0	0	0	2	0	0	2	0	2	0	2	0	2	0	0	0	0	2	0	0	0	0	2	0	2	0	0	0	2	2
A10	113.42	chrA10_bin5276	0	0	0	0	0	0	2	0	0	2	2	0	0	0	0	0	2	0	0	0	2	0	0	2	0	2	0	2	0	2	0	0	0	0	2	0	0	0	0	2	0	2	0	0	0	2	2
A10	113.7	chrA10_bin5277	0	0	0	0	0	0	2	0	0	2	2	0	0	0	0	0	2	0	0	0	2	0	0	2	0	2	0	2	0	2	0	0	0	0	2	0	0	0	0	2	0	2	0	0	0	2	2
A10	114.26	chrA10_bin5278	0	1	0	0	0	0	2	0	0	2	2	0	0	0	0	0	2	0	0	0	2	0	0	2	0	2	0	2	0	2	0	0	0	0	2	0	0	0	0	2	0	2	0	0	0	2	2
A10	114.54	chrA10_bin5279	0	1	0	0	0	0	2	0	0	2	2	0	0	0	0	0	2	0	0	0	2	0	0	2	0	2	0	2	0	2	0	0	0	0	2	0	0	0	0	2	0	2	0	0	0	2	2
A10	115.11	chrA10_bin5280	0	2	0	0	0	0	2	0	0	2	2	0	0	0	0	0	2	0	0	0	2	0	0	2	0	2	0	2	0	2	0	0	0	0	2	0	0	0	0	2	0	2	0	0	0	2	2
A10	117.92	chrA10_bin5281	0	2	0	0	0	0	2	0	0	2	2	0	0	0	0	0	2	0	0	0	2	0	0	2	0	2	0	2	0	2	0	0	0	0	2	0	0	0	0	2	0	2	2	0	0	2	2
A10	121.3	chrA10_bin5282	0	2	0	2	0	0	2	0	0	2	2	0	0	0	0	0	2	0	0	0	2	0	0	2	2	2	0	2	0	2	0	0	0	0	2	0	0	0	0	2	0	2	2	0	0	2	2
A10	121.86	chrA10_bin5283	0	2	0	2	0	0	2	0	0	2	2	0	0	0	0	0	2	0	0	0	2	0	0	2	2	2	0	2	0	2	0	0	0	0	2	0	0	0	0	2	0	2	2	0	0	2	2
A10	122.14	chrA10_bin5284	0	2	0	2	0	0	2	0	0	2	2	0	0	0	0	0	2	0	0	0	2	0	0	2	2	2	0	2	0	2	0	0	0	0	2	0	0	0	0	2	0	2	2	0	0	2	2
A10	122.68	chrA10_bin5285	0	2	0	2	0	0	2	0	0	2	2	0	0	0	0	0	2	0	0	0	2	0	0	2	2	2	0	2	0	2	0	0	0	0	2	0	0	0	0	2	0	2	2	0	0	2	2
A10	123.22	chrA10_bin5287	0	2	0	2	0	0	2	0	0	2	2	0	0	0	0	0	2	0	0	0	2	0	0	2	2	2	0	2	0	2	0	0	0	0	2	0	0	0	0	2	0	2	2	0	0	2	2
A10	123.5	chrA10_bin5288	0	2	0	2	0	0	2	0	0	2	2	0	0	0	0	0	2	0	0	0	2	0	0	2	2	2	0	2	0	2	0	0	0	0	2	0	0	0	0	2	0	2	2	0	0	2	2
A10	126.6	chrA10_bin5289	0	2	0	2	0	0	2	0	0	2	2	0	0	0	0	0	2	0	0	0	2	0	0	2	0	2	0	2	0	2	0	0	0	0	2	0	0	0	0	2	0	2	2	0	0	2	2
A10	128.84	chrA10_bin5290	0	2	0	0	0	0	2	0	0	2	2	0	0	0	0	0	2	0	0	0	2	0	0	2	0	2	0	2	0	2	0	0	0	0	2	0	0	0	0	2	0	2	0	0	0	2	2
A10	130.53	chrA10_bin5291	0	2	0	0	0	0	2	0	0	2	2	0	0	0	0	0	2	0	0	0	2	0	0	2	0	2	0	2	0	2	0	0	0	0	2	0	0	0	0	2	0	2	0	0	0	2	2
A10	131.09	chrA10_bin5292	0	2	0	0	0	0	2	0	0	2	2	0	0	0	0	0	2	0	0	0	2	0	0	2	0	2	0	2	0	2	0	0	0	0	2	0	0	0	0	2	0	2	0	0	0	2	2
A10	131.94	chrA10_bin5293	0	2	0	0	0	0	2	0	0	2	2	0	0	0	0	0	2	0	0	0	2	0	0	2	0	2	0	2	0	2	0	0	0	0	2	0	0	0	0	2	0	2	0	0	0	2	2
A10	132.22	chrA10_bin5294	0	2	0	0	0	0	2	0	0	2	2	0	0	0	0	0	2	0	0	0	2	0	0	2	0	2	0	2	0	2	0	0	0	0	2	0	0	0	0	2	0	2	0	0	0	2	2
A10	132.5	chrA10_bin5295	0	2	0	0	0	0	2	0	0	2	2	0	0	0	0	0	2	0	0	0	2	0	0	2	0	2	0	2	0	2	0	0	0	0	2	0	0	0	0	2	0	2	0	0	0	2	2
A10	132.5	chrA10_bin5296	0	2	0	0	0	0	2	0	0	2	2	0	0	0	0	0	2	0	0	0	2	0	0	2	0	2	0	2	0	2	0	0	0	0	2	0	0	0	0	2	0	2	0	0	0	2	2
A10	132.78	chrA10_bin5297	0	2	0	0	0	0	2	0	0	2	2	0	0	0	0	0	2	0	0	0	2	0	0	2	0	2	0	2	0	2	0	0	0	0	2	0	0	0	0	2	0	2	0	0	0	2	2
A10	133.34	chrA10_bin5298	0	2	0	0	0	0	2	0	0	2	2	0	0	0	0	0	2	0	0	0	2	0	0	2	0	2	0	2	0	2	0	0	0	0	2	0	0	0	0	2	0	2	0	0	0	2	2
A10	133.62	chrA10_bin5299	0	2	0	0	0	0	2	0	0	2	2	0	0	0	0	0	2	0	0	0	2	0	0	2	0	2	0	2	0	2	0	0	0	0	2	0	0	0	0	2	0	2	0	0	0	2	2
A10	133.9	chrA10_bin5300	0	2	0	0	0	0	2	0	0	2	2	0	0	0	0	0	2	0	0	0	2	0	0	2	0	2	0	2	0	2	0	0	0	0	2	0	0	0	0	2	0	2	0	0	0	2	2
A10	134.46	chrA10_bin5301	0	2	0	0	0	0	2	0	0	2	2	0	0	0	0	0	2	0	0	0	2	0	0	2	0	2	0	2	0	2	0	0	0	0	2	0	0	0	0	2	0	2	0	0	0	2	2
A10	137.56	chrA10_bin5302	1	2	0	0	0	0	2	0	0	2	2	0	0	1	0	0	2	0	0	0	2	0	1	2	0	2	0	2	0	2	0	0	0	0	2	0	1	0	1	2	0	2	0	1	0	2	2
A10	147.83	chrA10_bin5432	0	2	0	2	0	0	2	0	0	2	2	0	0	0	0	0	2	0	0	0	2	0	0	2	2	2	0	2	0	2	0	0	0	0	2	0	0	0	0	2	0	2	2	0	0	2	2
A10	148.11	chrA10_bin5433	0	2	0	2	0	0	2	0	0	2	2	0	0	0	0	0	2	0	0	0	2	0	0	2	2	2	0	2	0	2	0	0	0	0	2	0	0	0	0	2	0	2	2	0	0	2	2
C01	0.28	chrC01_bin5462	0	0	0	0	2	0	2	2	0	0	2	0	2	0	0	0	2	0	0	2	0	2	2	1	2	2	2	2	0	0	2	2	0	0	2	2	0	0	0	0	2	0	0	2	2	2	2
C01	1.4	chrC01_bin5463	0	0	0	0	2	0	2	2	0	0	2	0	2	0	0	0	2	0	0	2	0	2	2	1	1	2	2	2	0	0	2	2	0	0	2	2	0	0	0	0	2	0	0	2	2	2	2
C01	1.97	chrC01_bin5464	0	1	0	0	2	0	2	2	0	0	2	0	2	0	0	0	2	0	0	2	0	2	2	1	1	2	2	2	0	0	2	2	0	0	2	2	0	0	0	0	2	0	0	2	2	2	2
C01	4.22	chrC01_bin5465	0	1	0	0	2	0	2	2	0	0	2	0	2	0	0	0	2	0	0	2	0	2	2	1	1	2	0	2	0	0	2	2	0	0	2	2	0	0	0	0	2	0	0	2	2	2	2
C01	5.34	chrC01_bin5466	0	1	0	0	2	0	2	2	0	0	2	0	2	0	0	0	2	0	0	2	0	2	2	1	1	2	0	2	0	0	2	2	0	0	2	2	0	0	0	0	2	0	0	2	2	2	2
C01	6.19	chrC01_bin5467	0	1	0	0	2	0	2	2	0	0	2	0	2	0	0	0	2	0	0	2	0	2	2	1	1	2	0	2	0	0	2	2	0	0	2	2	0	0	0	0	2	0	0	2	2	2	2
C01	6.75	chrC01_bin5468	0	1	0	0	2	0	2	2	0	0	2	0	2	0	0	0	2	0	0	2	0	2	2	1	1	2	0	2	0	0	2	2	0	0	2	2	0	0	0	0	2	0	0	2	2	2	2
C01	7.31	chrC01_bin5469	0	1	0	0	2	0	2	2	0	0	2	0	2	0	0	0	2	0	0	2	0	2	2	1	1	2	0	2	0	0	2	2	0	0	2	2	0	0	0	0	2	0	0	2	2	2	2
C01	7.31	chrC01_bin5470	0	1	0	0	2	0	2	2	0	0	2	0	2	0	0	0	2	0	0	2	0	2	2	1	1	2	0	2	0	0	2	2	0	0	2	2	0	0	0	0	2	0	0	2	2	2	2
C01	21.16	chrC01_bin5766	0	0	0	0	2	0	2	2	0	2	2	2	2	0	0	0	0	2	0	2	2	2	2	2	2	2	2	2	0	0	0	2	0	2	2	2	2	0	0	0	2	0	2	2	2	2	2
C01	21.16	chrC01_bin5767	0	0	0	0	2	0	2	2	0	2	2	2	2	0	0	0	2	2	0	2	2	2	2	2	2	2	2	2	0	0	0	2	0	2	2	2	2	0	0	0	2	0	2	2	2	2	2
C01	33.81	chrC01_bin5821	0	2	0	0	2	0	2	1	0	0	2	0	2	1	0	0	2	0	0	2	0	2	2	2	2	2	2	2	0	0	2	2	0	0	2	2	0	0	0	0	2	0	0	2	2	2	2
C01	34.37	chrC01_bin5822	0	2	0	0	2	0	2	1	0	0	2	0	2	1	0	0	2	0	0	2	0	2	2	2	2	2	2	2	0	0	2	2	0	0	2	2	0	0	0	0	2	0	0	2	2	2	2
C01	44.06	chrC01_bin5849	0	2	0	0	2	0	2	0	1	0	1	0	2	2	0	1	2	1	0	2	0	2	2	1	1	2	2	2	0	0	2	2	0	0	2	2	0	0	0	0	2	0	0	2	2	1	2
C01	45.19	chrC01_bin5850	0	2	0	0	2	0	2	0	1	0	1	0	2	2	0	1	2	1	0	2	0	2	2	1	1	2	2	2	0	0	2	2	0	0	2	2	0	0	0	0	2	0	0	2	2	1	2
C01	49.99	chrC01_bin5851	0	2	0	0	2	0	2	0	1	0	2	0	2	2	0	0	2	1	0	2	0	2	2	2	2	2	2	2	0	0	2	2	0	0	2	2	0	0	0	0	2	0	0	2	2	2	2
C01	51.4	chrC01_bin5852	0	2	0	0	2	0	2	0	0	0	2	0	2	2	0	0	2	0	0	2	0	2	2	2	2	2	2	2	0	0	2	2	0	0	2	2	0	0	0	0	2	0	0	2	2	2	2
C01	51.96	chrC01_bin5853	0	2	0	0	2	0	2	0	0	1	2	0	2	2	0	0	2	0	0	2	0	2	2	2	2	2	2	2	0	0	2	2	0	0	2	2	0	0	0	0	2	0	0	2	2	2	2
C01	53.91	chrC01_bin5872	0	0	0	0	2	0	2	0	0	1	2	0	2	0	0	0	2	0	0	2	0	2	2	2	2	2	2	2	0	0	2	2	0	0	2	2	0	1	0	0	2	0	0	2	2	2	2
C01	54.18	chrC01_bin5873	0	0	0	0	2	0	2	0	0	1	2	0	2	0	0	0	2	0	0	2	0	2	2	2	2	2	2	2	0	0	2	2	0	0	2	2	0	0	0	0	2	0	0	2	2	2	2
C01	58.03	chrC01_bin5892	0	2	0	0	2	0	2	1	0	1	2	0	0	1	0	0	2	0	0	2	0	2	2	2	2	2	2	2	0	0	2	2	0	0	2	0	0	0	0	0	2	0	0	2	2	2	2
C01	59.62	chrC01_bin5893	0	2	0	0	2	0	2	1	0	1	2	0	2	0	0	0	2	0	0	2	0	2	2	2	2	2	2	2	0	0	2	2	0	0	2	0	0	0	0	0	2	0	0	2	2	2	2
C01	60.46	chrC01_bin5894	0	2	0	0	2	0	2	1	0	1	2	0	2	0	0	0	2	0	0	2	0	2	2	2	2	2	2	2	0	0	2	2	0	0	2	2	0	0	0	0	2	0	0	2	2	2	2
C01	60.73	chrC01_bin5895	0	2	0	0	2	0	2	1	0	1	2	0	2	0	0	0	2	0	0	2	0	2	2	2	2	2	2	2	0	0	2	2	0	0	2	2	0	0	0	0	2	0	0	2	2	2	2
C01	65.24	chrC01_bin5911	0	0	1	0	2	0	2	1	0	1	2	0	2	0	0	0	2	0	0	1	0	2	2	2	2	2	2	2	0	0	1	2	0	0	2	2	0	0	0	0	2	0	0	2	2	2	2
C01	68.61	chrC01_bin5912	0	0	0	0	2	0	2	1	0	1	2	0	2	0	0	0	2	0	0	1	0	2	2	2	2	2	2	2	0	0	2	2	0	0	2	2	0	0	0	0	2	0	0	2	2	2	2
C01	68.89	chrC01_bin5913	0	0	0	0	2	0	2	1	0	1	2	0	2	0	0	0	2	0	0	2	0	2	2	2	2	2	2	2	0	0	2	2	0	0	2	2	0	0	0	0	2	0	0	2	2	2	2
C01	68.89	chrC01_bin5914	0	0	0	0	2	0	2	1	0	1	2	0	2	0	0	0	2	0	0	2	0	2	2	2	2	2	2	2	0	0	2	2	0	0	2	2	0	0	0	0	2	0	0	2	2	2	2
C01	69.18	chrC01_bin5916	0	0	0	0	2	0	2	1	0	1	2	0	2	0	0	0	2	0	0	2	0	2	2	2	2	2	2	2	0	0	2	2	0	0	2	2	0	0	0	0	2	0	0	2	2	2	2
C01	69.42	chrC01_bin5917	0	0	0	0	2	0	2	1	0	1	2	0	2	0	0	0	2	0	0	2	0	2	2	2	2	2	2	2	0	0	2	2	0	0	2	2	0	0	0	0	2	0	0	2	2	2	2
C01	70.22	chrC01_bin5935	0	0	0	0	2	0	2	1	0	1	2	0	2	0	0	0	2	0	0	2	0	2	2	2	2	2	2	2	0	0	2	2	0	0	2	1	0	0	0	0	2	0	0	2	2	2	2
C01	70.77	chrC01_bin5937	0	0	0	0	2	0	2	1	0	1	2	0	2	0	0	0	2	0	0	2	0	2	2	2	2	2	2	2	0	0	2	2	0	0	2	2	0	0	0	0	2	0	0	2	2	2	2
C01	71.04	chrC01_bin5938	0	0	0	0	2	0	2	1	0	1	2	0	2	0	0	0	2	0	0	2	0	2	2	2	2	2	2	2	0	0	2	2	0	0	2	2	0	0	0	0	2	0	0	2	2	2	2
C01	75.31	chrC01_bin6062	0	0	0	0	2	0	2	0	0	0	2	0	2	0	0	0	2	0	0	2	0	2	2	0	2	2	1	2	0	0	2	1	0	0	2	2	0	0	0	0	2	0	0	1	2	2	2
C01	76.2	chrC01_bin6063	0	0	0	0	2	0	2	0	0	0	2	0	2	0	0	0	2	0	0	2	0	2	2	0	2	2	2	2	0	0	2	2	0	0	2	2	0	0	0	0	2	0	0	2	2	2	2
C01	77.61	chrC01_bin6064	0	0	0	0	2	0	2	0	0	0	2	0	2	0	0	0	2	0	0	2	0	2	2	2	2	2	2	2	0	0	2	2	0	0	2	2	0	0	0	0	2	0	0	2	2	2	2
C01	85.84	chrC01_bin6083	0	0	0	0	2	0	2	1	0	2	2	2	2	0	0	0	2	0	0	2	0	2	2	2	1	2	2	2	1	0	2	2	0	0	1	2	0	0	0	0	2	0	0	2	2	0	2
C01	86.68	chrC01_bin6084	0	0	0	0	2	0	2	1	0	2	2	2	2	0	0	0	2	0	0	2	0	2	2	2	1	2	2	2	1	0	2	2	0	0	1	2	0	0	0	0	2	0	0	2	2	0	2
C01	90.63	chrC01_bin6085	0	0	0	0	2	0	2	1	0	2	2	0	2	0	0	0	2	0	0	2	0	2	2	2	2	2	2	2	0	0	2	2	0	0	2	2	0	0	0	0	2	0	0	2	2	2	2
C01	91.75	chrC01_bin6086	0	0	0	0	2	0	2	1	0	2	2	0	2	0	0	0	2	0	0	2	0	2	2	2	2	2	2	2	0	0	2	2	0	0	2	2	0	0	0	0	2	0	0	2	2	2	2
C01	92.03	chrC01_bin6087	0	0	0	0	2	0	2	1	0	1	2	0	2	0	0	0	2	0	0	2	0	2	2	2	2	2	2	2	0	0	2	2	0	0	2	2	0	0	0	0	2	0	0	2	2	2	2
C01	92.6	chrC01_bin6088	0	0	0	0	2	0	2	1	0	1	2	0	2	0	0	0	2	0	0	2	0	2	2	2	2	2	2	2	0	0	2	2	0	0	2	2	0	0	0	0	2	0	0	2	2	2	2
C01	92.88	chrC01_bin6089	0	0	0	0	2	0	2	1	0	1	2	0	2	0	0	0	2	0	0	2	0	2	2	2	2	2	2	2	0	0	2	2	0	0	2	2	0	0	0	0	2	0	0	2	2	2	2
C01	93.16	chrC01_bin6090	0	0	0	0	2	0	2	1	0	1	2	0	2	0	0	0	2	0	0	2	0	2	2	2	2	2	2	2	0	0	2	2	0	0	2	2	0	0	0	0	2	0	0	2	2	2	2
C01	93.44	chrC01_bin6091	0	0	0	0	2	0	2	1	0	1	2	0	2	0	0	0	2	0	0	2	0	2	2	2	2	2	2	2	0	0	2	2	0	0	2	2	0	0	0	0	2	0	0	2	2	2	2
C01	94	chrC01_bin6092	0	0	0	0	2	0	2	1	0	1	2	0	2	0	0	0	2	0	0	2	0	2	2	2	2	2	2	2	0	0	2	2	0	0	2	2	0	0	0	0	2	0	0	2	2	2	2
C01	95.97	chrC01_bin6093	0	0	0	0	2	0	2	1	0	1	2	0	2	0	0	0	2	1	0	2	0	2	2	2	2	2	2	2	0	0	2	2	0	0	2	2	0	0	0	1	2	0	0	2	2	2	2
C01	96.53	chrC01_bin6094	0	0	0	0	2	0	2	1	0	1	2	0	2	0	0	0	2	1	0	2	0	2	2	2	2	2	2	2	0	0	2	2	0	0	2	2	0	0	0	1	2	0	0	2	2	2	2
C01	96.81	chrC01_bin6095	0	0	0	0	1	0	2	1	0	1	2	0	2	0	0	0	2	1	0	2	0	2	2	2	2	2	2	2	0	0	2	2	0	0	2	2	0	0	0	1	2	0	0	2	2	2	2
C01	97.09	chrC01_bin6096	0	0	0	1	1	0	2	1	0	1	2	0	2	0	0	0	2	1	0	2	0	2	2	2	2	2	2	2	0	0	2	2	0	0	2	2	0	0	0	1	2	0	0	2	2	2	2
C01	97.66	chrC01_bin6097	0	0	0	1	1	0	2	1	0	1	2	0	2	0	0	0	2	1	0	2	0	2	2	2	2	2	2	2	0	0	2	2	0	0	2	2	0	0	0	1	2	0	0	2	2	2	2
C01	100.48	chrC01_bin6098	0	0	0	1	1	0	2	1	0	1	2	0	2	0	0	0	2	1	0	2	0	2	2	2	2	2	2	2	0	0	2	2	0	0	2	2	0	0	0	1	2	0	0	2	2	2	2
C01	103.02	chrC01_bin6099	0	0	0	1	1	0	1	1	0	1	2	0	2	0	0	0	2	1	0	2	0	1	2	2	2	2	2	2	0	1	2	2	0	0	2	2	0	0	0	1	2	0	0	2	2	2	2
C01	104.71	chrC01_bin6100	0	0	0	1	1	0	1	1	0	1	2	0	2	0	0	0	2	1	0	2	0	1	2	2	2	2	2	2	0	1	2	2	0	0	2	2	0	0	0	1	2	0	0	2	2	2	2
C01	106.4	chrC01_bin6101	0	0	0	1	1	0	1	1	0	1	2	0	2	0	0	0	2	1	0	2	0	1	2	2	2	2	2	2	0	1	2	2	0	0	2	2	0	0	0	1	2	0	0	2	2	2	2
C01	106.97	chrC01_bin6102	0	0	0	1	1	0	1	1	0	1	2	0	2	0	0	0	2	1	0	2	0	1	2	2	2	2	2	2	0	1	2	2	0	0	2	2	0	0	0	1	2	0	0	2	2	2	2
C01	107.53	chrC01_bin6103	0	0	0	1	1	0	1	1	0	1	2	0	2	0	0	0	2	1	0	2	0	1	2	2	2	2	2	2	0	1	2	2	0	0	2	2	0	0	0	1	2	0	0	2	2	1	2
C01	123.93	chrC01_bin6143	0	0	0	0	2	0	2	1	0	1	2	2	2	0	0	0	2	0	0	2	0	2	2	2	2	2	2	2	0	0	2	2	0	0	2	2	2	0	0	0	2	0	0	2	2	2	2
C01	124.22	chrC01_bin6144	0	0	0	0	2	0	2	1	0	1	2	2	2	0	0	0	2	0	0	2	0	2	2	2	2	2	2	2	0	0	2	2	0	0	2	2	2	0	0	0	2	0	0	2	2	2	2
C01	124.5	chrC01_bin6145	0	0	0	0	2	0	2	1	0	1	2	2	2	0	0	0	2	0	0	2	0	2	2	2	2	2	2	2	0	0	2	2	0	0	2	2	2	0	0	0	2	0	0	2	2	2	2
C01	124.78	chrC01_bin6146	0	0	0	0	2	0	2	1	0	1	2	2	2	0	0	0	2	0	0	2	0	2	2	2	2	2	2	2	0	0	2	2	0	0	2	2	2	0	0	0	2	0	0	2	2	2	2
C01	125.06	chrC01_bin6147	0	0	0	0	2	0	2	1	0	1	2	2	2	0	0	0	2	0	0	2	0	2	2	2	2	2	2	2	0	0	2	2	0	0	2	2	2	0	0	0	2	0	0	2	2	2	2
C01	125.34	chrC01_bin6148	0	0	0	0	2	0	2	1	0	1	2	2	2	0	0	0	2	0	0	2	0	2	2	2	2	2	2	2	0	0	2	2	0	0	2	2	2	0	0	0	2	0	0	2	2	2	2
C01	126.15	chrC01_bin6149	0	0	0	0	2	0	2	1	0	1	2	2	2	0	1	0	2	0	0	2	0	2	2	2	2	2	2	2	0	0	2	2	0	0	2	2	2	0	0	0	2	0	0	2	2	2	2
C01	126.68	chrC01_bin6150	0	0	0	0	2	0	2	1	0	1	2	2	2	0	0	0	2	0	0	2	0	2	2	2	2	2	2	2	0	0	2	2	0	0	2	2	2	0	0	0	2	0	0	2	2	2	2
C01	127.25	chrC01_bin6151	0	0	0	0	2	0	2	1	0	1	2	2	2	0	0	0	2	0	0	2	0	2	2	2	2	2	2	2	0	0	2	2	0	0	2	2	2	0	0	0	2	0	0	2	2	2	2
C01	127.81	chrC01_bin6152	0	0	0	0	2	0	2	1	0	1	2	2	2	0	0	0	2	0	0	2	0	2	2	2	2	2	2	2	0	0	2	2	0	0	2	2	2	0	0	0	2	0	0	2	2	2	2
C01	128.09	chrC01_bin6153	0	0	0	0	2	0	2	1	0	1	2	2	2	0	0	0	2	0	0	2	0	2	2	2	2	2	2	2	0	0	2	2	0	0	2	2	2	0	0	0	2	0	0	2	2	2	2
C01	128.37	chrC01_bin6154	0	0	0	0	2	0	2	1	0	1	2	2	2	0	0	0	2	0	0	2	0	2	2	2	2	2	2	2	0	0	2	2	0	0	2	2	2	0	0	0	2	0	0	2	2	2	2
C01	130.34	chrC01_bin6155	0	0	0	0	2	0	2	1	0	1	2	2	2	0	0	0	0	2	0	2	0	2	2	2	2	2	2	2	0	0	2	2	0	0	2	2	2	0	0	0	2	0	0	2	2	2	2
C01	130.62	chrC01_bin6156	0	0	0	0	2	0	2	1	0	1	2	2	2	0	0	0	0	2	0	2	0	2	2	2	2	2	2	2	0	0	2	2	0	0	2	2	2	0	0	0	2	0	0	2	2	2	2
C01	130.9	chrC01_bin6157	0	0	0	0	2	0	2	1	0	1	2	2	2	0	0	0	0	2	0	2	0	2	2	2	2	2	2	2	0	0	2	2	0	0	2	2	2	0	0	0	2	0	0	2	2	2	2
C01	131.18	chrC01_bin6158	0	0	0	0	2	0	2	1	0	1	2	2	2	0	0	0	0	2	0	2	0	2	2	2	2	2	2	2	0	0	2	2	0	0	2	2	2	0	0	0	2	0	0	2	2	2	2
C01	131.46	chrC01_bin6159	0	0	0	0	2	0	2	1	0	1	2	2	2	0	0	0	0	2	0	2	0	2	2	2	2	2	2	2	0	0	2	2	0	0	2	2	2	0	0	0	2	0	0	2	2	2	2
C01	135.12	chrC01_bin6160	0	0	0	0	2	0	2	1	0	1	2	2	2	0	0	0	0	2	0	2	2	2	2	2	2	2	2	2	0	0	0	2	0	0	2	2	2	0	0	0	2	0	0	2	2	2	2
C01	135.69	chrC01_bin6161	0	0	0	0	2	0	2	1	0	1	2	2	2	0	0	0	0	2	0	2	2	2	2	2	2	2	2	2	0	0	0	2	0	0	2	2	2	0	0	0	2	0	0	2	2	2	2
C01	136.25	chrC01_bin6162	0	0	0	0	2	0	2	1	0	1	2	2	2	0	0	0	0	2	0	2	2	2	2	2	2	2	2	2	0	0	0	2	0	0	2	2	2	0	0	0	2	0	0	2	2	2	2
C01	136.81	chrC01_bin6163	0	0	0	0	2	0	2	1	0	2	2	2	2	0	0	0	0	2	0	2	2	2	2	1	2	2	2	2	0	0	0	2	0	0	2	2	2	0	0	0	2	0	0	2	2	2	2
C01	140.48	chrC01_bin6174	0	1	0	0	2	0	2	2	0	2	2	2	2	0	0	0	0	2	0	2	2	2	2	2	2	2	2	2	0	0	0	2	0	2	2	2	2	0	0	0	2	0	0	2	2	2	2
C01	141.06	chrC01_bin6175	0	1	0	0	2	0	2	2	0	2	2	2	2	0	0	0	0	2	0	2	2	2	2	2	2	2	2	2	0	0	0	2	0	2	2	2	2	0	0	0	2	0	0	2	2	2	2
C01	142.18	chrC01_bin6176	0	1	0	0	2	0	2	2	0	2	2	2	2	0	0	0	0	2	0	2	2	2	2	2	2	2	2	2	0	0	0	2	0	2	2	2	2	0	0	0	2	0	0	2	2	2	2
C01	145.55	chrC01_bin6190	0	0	0	0	2	0	2	0	0	0	2	2	2	0	0	0	0	2	0	2	2	2	2	2	2	2	2	2	0	0	0	2	0	2	2	2	2	0	0	0	2	0	2	2	2	2	2
C01	145.82	chrC01_bin6191	0	0	0	0	2	0	2	0	0	1	2	2	2	0	0	0	0	2	0	2	2	2	2	2	2	2	2	2	0	0	0	2	0	2	2	2	2	0	0	0	2	0	2	2	2	2	2
C01	146.38	chrC01_bin6192	0	0	0	0	2	0	2	0	0	1	2	2	2	0	0	0	0	2	0	2	2	2	2	2	2	2	2	2	0	0	0	2	0	2	2	2	2	0	0	0	2	0	2	2	2	2	2
C01	146.66	chrC01_bin6193	0	0	0	0	2	0	2	0	0	1	2	2	2	0	0	0	0	2	0	2	2	2	2	2	2	2	2	2	0	0	0	2	0	2	2	2	2	0	0	0	2	0	2	2	2	2	2
C01	146.94	chrC01_bin6194	0	0	0	0	2	0	2	0	0	1	2	2	2	0	0	0	0	2	1	2	2	2	2	2	2	2	2	2	0	0	0	2	0	2	2	2	2	0	0	0	2	0	2	2	2	2	2
C01	147.23	chrC01_bin6195	0	0	0	0	2	0	2	0	0	1	2	2	2	0	0	0	0	2	1	2	2	2	2	2	2	2	2	2	0	0	0	2	0	2	2	2	2	0	0	0	2	0	2	2	2	2	2
C01	147.51	chrC01_bin6196	0	0	0	0	2	0	2	0	0	1	2	2	2	0	0	0	0	2	1	2	2	2	2	2	2	2	2	2	0	0	0	2	0	2	2	2	2	0	0	0	2	0	2	2	2	2	2
C01	147.79	chrC01_bin6197	0	0	0	0	2	0	2	0	0	1	2	2	2	0	0	0	0	2	1	2	2	2	2	2	2	2	2	2	0	0	0	2	0	2	2	2	2	0	0	0	2	0	2	2	2	2	2
C01	148.35	chrC01_bin6198	0	0	0	0	2	0	2	0	0	1	2	2	2	0	0	0	0	2	0	2	2	2	2	2	2	2	2	2	0	0	0	2	0	2	2	2	2	0	0	0	2	0	2	2	2	2	2
C01	149.19	chrC01_bin6200	0	0	0	0	2	0	2	1	0	1	2	2	2	0	0	0	0	2	0	2	2	2	2	2	2	2	2	2	0	0	0	2	0	2	2	2	2	0	0	0	2	0	2	2	2	2	2
C01	149.75	chrC01_bin6201	0	0	0	0	2	0	2	1	0	1	2	2	2	0	0	0	0	2	0	2	2	2	2	2	2	2	2	2	0	0	0	2	0	2	2	2	2	0	0	0	2	0	2	2	2	2	2
C01	150.32	chrC01_bin6202	2	0	0	0	2	0	2	1	0	1	2	2	2	0	0	0	0	2	0	2	2	2	2	2	2	2	2	2	0	0	0	2	0	2	2	2	2	0	0	0	2	0	2	2	2	2	2
C01	150.88	chrC01_bin6203	2	0	0	0	2	0	2	1	0	1	2	2	2	0	0	0	0	2	0	2	2	2	2	2	2	2	2	2	0	0	0	2	0	2	2	2	2	0	0	0	2	0	2	2	2	2	2
C01	152.56	chrC01_bin6204	2	0	0	0	2	0	2	1	0	1	2	2	2	0	0	0	0	2	0	2	2	2	2	2	2	2	2	2	0	0	0	2	0	2	2	2	2	0	0	0	2	0	2	2	2	2	2
C01	153.13	chrC01_bin6205	2	0	0	0	2	0	2	1	0	1	2	2	2	0	0	0	0	2	0	2	2	2	2	2	2	2	2	2	0	0	0	2	0	2	2	2	2	0	0	0	2	0	2	2	2	2	2
C01	153.97	chrC01_bin6206	2	0	0	0	2	0	2	1	0	1	2	2	2	0	0	0	0	2	0	2	2	2	2	2	2	2	2	2	0	0	0	2	0	2	2	2	2	0	0	0	0	0	2	2	2	2	2
C01	154.46	chrC01_bin6207	2	0	0	0	2	0	2	1	0	1	2	2	2	0	0	0	0	2	0	2	2	2	2	2	2	2	2	2	0	0	0	2	0	2	2	2	2	0	0	0	0	0	2	2	2	2	2
C02	0.28	chrC02_bin6264	2	1	1	1	1	2	2	2	0	0	0	1	0	0	2	2	2	0	1	1	1	1	2	0	1	2	2	0	0	2	2	2	1	1	2	0	2	0	0	1	1	0	2	2	2	1	1
C02	1.98	chrC02_bin6265	2	1	1	1	1	2	2	2	0	0	0	1	0	0	2	2	2	0	1	1	1	1	2	0	1	2	2	0	0	2	2	2	1	0	2	0	2	0	0	1	1	0	2	2	2	1	1
C02	2.54	chrC02_bin6266	2	1	1	1	1	2	2	2	0	0	0	1	0	0	2	2	2	0	1	1	1	1	2	0	1	2	2	0	0	2	2	2	1	0	2	0	2	0	0	1	1	0	2	2	2	1	1
C02	4.81	chrC02_bin6267	2	1	1	1	1	2	2	2	0	0	0	1	0	0	2	2	2	0	1	1	2	1	2	0	1	2	2	0	0	2	2	2	1	0	2	0	2	0	0	1	1	0	2	2	2	0	1
C02	5.93	chrC02_bin6268	2	1	1	0	1	2	2	2	0	0	0	1	0	0	2	2	2	0	1	1	2	1	2	0	1	2	2	0	0	2	2	2	1	0	2	0	2	0	0	1	1	0	2	2	2	0	1
C02	6.21	chrC02_bin6269	2	1	1	0	1	2	2	2	0	0	0	1	0	0	2	2	2	0	1	1	2	1	2	0	1	2	2	0	0	2	2	2	1	0	2	0	2	0	0	1	1	0	2	2	2	0	1
C02	7.62	chrC02_bin6270	2	1	1	0	2	2	2	2	0	0	0	1	0	0	2	2	2	0	1	1	2	1	2	0	1	2	2	0	0	2	2	2	1	0	2	0	2	0	0	1	1	0	2	2	2	0	1
C02	9.88	chrC02_bin6271	2	1	0	0	2	2	2	2	0	0	0	1	0	0	2	2	2	0	1	1	2	2	2	0	1	2	2	0	0	2	2	2	1	0	2	0	2	0	0	1	1	0	2	2	2	0	1
C02	10.16	chrC02_bin6272	2	1	0	0	2	2	2	2	0	0	0	1	0	0	2	2	2	0	1	1	2	2	2	0	1	2	2	0	0	2	2	2	1	0	2	0	2	0	0	1	1	0	2	2	2	0	1
C02	12.7	chrC02_bin6273	2	1	0	0	2	2	2	2	0	0	0	2	0	0	2	2	2	0	1	1	2	2	2	0	1	2	2	0	0	2	2	2	2	0	2	0	2	0	0	1	1	0	2	2	2	0	2
C02	14.11	chrC02_bin6274	2	1	0	0	2	2	2	2	0	0	0	2	0	0	2	2	2	0	1	1	2	2	2	0	1	2	2	0	0	2	2	2	2	0	2	0	2	0	0	1	1	0	2	2	2	0	2
C02	15.8	chrC02_bin6275	2	1	0	0	2	2	2	2	0	0	0	2	0	0	2	2	2	0	1	1	2	2	2	0	2	2	2	0	0	2	2	2	2	0	2	0	2	0	0	2	1	0	2	2	2	0	2
C02	16.36	chrC02_bin6276	2	1	0	0	2	2	2	2	0	0	0	2	0	0	2	2	2	0	1	0	2	2	2	0	2	2	2	0	0	2	2	2	2	0	2	0	2	0	0	2	1	0	2	2	2	0	2
C02	16.64	chrC02_bin6277	2	1	0	0	2	2	2	2	0	0	0	2	0	0	2	2	2	0	1	0	2	2	2	0	2	2	2	0	0	2	2	2	2	0	2	0	2	0	0	2	1	0	2	2	2	0	2
C02	16.92	chrC02_bin6278	2	1	0	0	2	2	2	2	0	0	0	2	0	0	2	2	2	0	1	0	2	2	2	0	2	2	2	0	0	2	2	2	2	0	2	0	2	0	0	2	1	0	2	2	2	0	2
C02	17.2	chrC02_bin6279	2	1	0	0	2	2	2	2	0	0	0	2	0	0	2	2	2	0	1	0	2	2	2	0	2	2	2	0	0	2	2	2	2	0	2	0	2	0	0	2	1	0	2	2	2	0	2
C02	17.48	chrC02_bin6280	2	1	0	0	2	2	2	2	1	0	0	2	0	0	2	2	2	0	1	0	2	2	2	0	2	2	2	0	0	2	2	2	2	0	2	0	2	0	0	2	1	0	2	2	2	0	2
C02	17.77	chrC02_bin6281	2	1	0	0	2	2	2	2	1	0	0	2	0	0	2	2	2	0	1	0	2	2	2	0	2	2	2	0	0	2	2	2	2	0	2	0	2	0	0	2	1	0	2	2	2	0	2
C02	18.33	chrC02_bin6282	2	1	0	0	2	2	2	2	1	0	0	2	0	0	2	2	2	0	1	0	2	2	2	0	2	2	2	0	0	2	2	2	2	0	2	0	2	0	0	2	1	0	2	2	2	0	2
C02	18.61	chrC02_bin6283	2	1	0	0	2	2	2	2	1	0	0	2	0	0	2	2	2	0	1	0	2	2	2	0	2	2	2	0	0	2	2	2	2	0	2	0	2	0	0	2	1	0	2	2	2	0	2
C02	18.89	chrC02_bin6284	2	1	0	0	2	2	2	2	1	0	0	2	0	0	2	2	2	0	1	0	2	2	2	0	2	2	2	0	0	2	2	2	2	0	2	0	2	0	0	2	1	0	2	2	2	0	2
C02	19.17	chrC02_bin6285	2	1	0	0	2	2	2	2	1	0	0	2	0	0	2	2	2	0	1	0	2	2	2	0	2	2	2	0	0	2	2	2	2	0	2	0	2	0	0	2	1	0	2	2	2	0	2
C02	19.73	chrC02_bin6286	2	1	0	0	2	2	2	2	1	0	0	2	0	0	2	2	2	0	1	0	2	2	2	0	2	2	2	0	0	2	2	2	2	0	2	0	2	0	0	2	1	0	2	2	2	0	2
C02	20.01	chrC02_bin6287	2	1	0	0	2	2	2	2	1	0	0	2	0	0	2	2	2	0	0	0	2	2	2	0	2	2	2	0	0	2	2	2	2	0	2	0	2	0	0	2	1	0	2	2	2	0	2
C02	20.29	chrC02_bin6288	2	1	0	0	2	2	2	2	1	0	0	2	0	0	2	2	2	0	0	0	2	2	2	0	2	2	2	0	0	2	2	2	2	0	2	0	2	0	0	2	1	0	2	2	2	0	2
C02	20.58	chrC02_bin6289	2	1	0	0	2	2	2	2	0	0	0	2	0	0	2	2	2	0	0	0	2	2	2	0	2	2	2	0	0	2	2	2	2	0	2	0	2	0	0	2	1	0	2	2	2	0	2
C02	21.98	chrC02_bin6290	2	1	0	0	2	2	2	2	0	0	0	1	0	0	2	2	2	0	0	0	2	2	2	0	2	2	2	0	0	2	2	2	2	0	2	0	2	0	0	2	0	0	2	2	2	0	2
C02	22.26	chrC02_bin6291	2	1	0	0	2	2	2	2	0	0	0	1	0	0	2	2	2	0	0	0	2	2	2	0	2	2	2	0	0	2	2	2	2	0	2	0	2	0	0	2	0	0	2	2	2	0	2
C02	23.95	chrC02_bin6292	2	1	0	0	2	2	2	2	0	0	0	1	0	0	2	2	2	0	0	0	2	2	2	0	2	2	2	0	0	2	2	2	2	0	2	0	2	0	0	2	0	0	2	2	2	0	2
C02	24.23	chrC02_bin6293	2	1	0	0	2	2	2	2	0	0	0	1	0	0	2	2	2	0	0	0	2	2	2	0	2	2	2	0	0	2	2	2	2	0	2	0	2	0	0	2	0	0	2	2	1	0	2
C02	25.64	chrC02_bin6294	2	1	0	0	2	2	2	2	0	0	0	1	0	0	2	2	2	0	0	0	2	2	2	0	2	2	2	0	0	2	2	2	2	0	2	0	2	0	0	2	0	0	2	2	1	0	1
C02	28.17	chrC02_bin6295	2	1	0	0	2	2	2	1	0	0	0	1	0	0	2	2	1	0	0	0	2	2	2	0	2	2	1	0	0	2	2	2	1	0	2	0	2	0	0	2	0	0	2	2	1	0	1
C02	29.58	chrC02_bin6296	2	1	0	0	2	2	2	1	0	0	0	1	0	0	2	2	1	0	0	0	2	2	2	0	1	2	1	0	0	2	2	2	1	0	2	0	2	0	0	2	0	0	2	2	1	0	1
C02	29.86	chrC02_bin6297	2	1	0	0	2	2	2	1	0	0	0	1	0	0	2	2	1	0	0	0	2	2	2	0	1	2	1	0	0	2	2	2	1	0	2	0	2	0	0	2	0	0	2	2	1	0	1
C02	30.43	chrC02_bin6298	2	1	0	0	2	2	2	1	0	0	0	1	0	0	2	2	1	0	0	0	2	2	2	0	1	1	1	0	0	2	2	2	1	0	2	0	2	0	0	2	0	0	2	2	1	0	1
C02	30.71	chrC02_bin6299	2	1	0	0	1	2	2	1	0	0	0	1	0	0	2	2	1	0	0	0	2	2	2	0	1	1	1	0	0	2	2	2	1	0	2	0	2	0	0	2	0	0	2	2	1	0	1
C02	30.99	chrC02_bin6300	2	1	0	0	1	2	2	1	0	0	0	1	0	0	2	2	1	0	0	0	2	2	2	0	1	1	1	0	0	2	2	2	1	0	2	0	2	0	0	2	0	0	2	2	1	0	1
C02	31.27	chrC02_bin6301	2	1	0	0	1	2	2	1	0	0	0	1	0	0	2	2	1	0	0	0	2	2	2	0	1	1	1	0	0	2	2	2	1	0	2	0	2	0	0	1	0	0	2	2	1	0	1
C02	31.83	chrC02_bin6302	2	1	0	0	1	2	2	1	0	0	0	1	0	0	2	2	1	0	0	0	2	2	2	0	1	1	1	0	0	2	2	2	1	0	2	0	2	0	0	1	0	0	2	2	1	0	1
C02	33.52	chrC02_bin6303	2	1	0	0	1	2	2	1	0	0	0	1	0	0	2	2	1	0	0	0	2	2	2	0	1	1	1	2	0	2	2	2	1	0	2	0	2	0	0	1	0	0	2	2	1	0	1
C02	33.81	chrC02_bin6304	2	1	0	0	1	2	2	1	0	0	0	1	0	0	2	2	1	0	0	0	2	2	2	0	1	1	1	2	0	2	2	2	1	0	2	0	2	0	0	1	0	0	2	2	1	0	1
C02	34.09	chrC02_bin6305	2	1	0	0	1	2	2	1	0	0	0	1	0	0	2	2	1	0	0	0	2	2	2	0	1	1	1	2	0	2	2	2	1	0	2	0	2	0	0	1	0	0	2	2	1	0	1
C02	34.37	chrC02_bin6306	2	1	0	0	1	2	2	1	0	0	0	1	0	0	2	2	1	0	0	0	2	2	2	0	1	1	1	2	0	2	2	2	1	0	2	0	2	0	0	1	0	0	2	2	1	0	1
C02	35.78	chrC02_bin6307	2	1	0	0	1	2	2	1	0	0	0	1	0	0	2	2	2	0	0	0	2	2	2	0	1	1	1	2	0	2	2	2	1	0	2	0	2	0	0	2	0	0	2	2	1	0	1
C02	37.75	chrC02_bin6308	2	1	0	0	1	2	2	1	0	0	0	1	0	0	2	2	2	0	0	0	2	2	2	0	1	2	1	2	0	2	2	2	1	0	2	0	2	0	0	2	0	0	2	2	1	0	1
C02	39.72	chrC02_bin6309	2	1	0	0	1	2	2	1	0	0	0	2	0	0	2	2	2	0	0	0	2	2	2	0	1	2	1	2	0	2	2	2	1	0	2	0	2	0	0	2	0	0	2	2	1	0	2
C02	41.13	chrC02_bin6310	2	1	0	0	1	2	2	1	0	0	0	2	0	0	2	2	2	0	0	0	2	2	2	0	1	2	2	2	0	2	2	2	1	0	2	0	2	0	0	2	0	0	2	2	2	0	2
C02	42.25	chrC02_bin6311	2	1	0	0	1	2	2	1	0	0	0	2	0	0	2	2	2	0	0	0	2	2	2	0	1	2	2	2	0	2	2	2	1	0	2	0	2	0	0	2	0	0	2	2	2	0	2
C02	43.66	chrC02_bin6312	2	1	0	0	1	2	2	1	0	2	0	2	0	0	2	2	2	0	0	0	2	2	2	0	1	2	2	2	0	2	2	2	1	0	2	0	2	0	0	2	0	0	2	2	2	0	2
C02	46.48	chrC02_bin6313	2	1	0	0	1	2	2	1	0	2	0	2	0	0	2	1	2	0	0	0	2	2	2	0	1	2	2	2	1	2	2	2	1	0	2	0	2	0	0	2	0	0	2	2	2	0	2
C02	48.17	chrC02_bin6314	2	1	0	0	1	2	2	1	0	2	0	2	0	0	2	1	2	0	0	0	2	2	2	0	1	2	2	2	1	2	2	2	1	0	2	0	2	0	0	2	0	0	2	2	2	0	2
C02	50.14	chrC02_bin6315	2	1	0	0	1	2	2	1	0	2	1	2	0	0	2	1	2	0	0	0	2	2	2	0	1	2	2	2	1	2	2	2	1	0	2	0	2	0	0	2	0	0	2	2	2	0	2
C02	50.7	chrC02_bin6316	2	1	0	0	1	2	2	1	0	2	1	2	0	0	2	1	2	0	0	0	2	2	2	0	1	2	2	2	1	2	2	2	1	0	2	0	2	0	0	2	0	0	2	2	2	0	2
C02	51.83	chrC02_bin6317	2	1	0	0	1	2	2	1	0	2	1	2	0	0	2	1	2	0	0	0	2	2	1	0	1	2	2	2	1	2	2	2	1	0	2	0	2	0	0	2	0	0	2	2	2	0	2
C02	52.11	chrC02_bin6318	2	1	0	0	1	2	2	1	0	2	1	2	0	0	2	1	2	0	0	0	2	2	1	0	1	2	2	2	1	1	2	2	1	0	2	0	2	0	0	2	0	0	2	2	2	0	2
C02	52.39	chrC02_bin6319	2	1	0	0	1	2	2	1	0	2	1	2	0	0	2	1	2	0	0	0	2	2	1	0	1	2	2	2	1	1	2	2	1	0	2	0	2	0	0	2	0	0	2	2	2	0	2
C02	52.39	chrC02_bin6320	2	1	0	0	1	2	2	1	0	2	1	2	0	0	2	1	2	0	0	0	2	2	1	0	1	2	2	2	1	1	2	2	1	0	2	0	2	0	0	2	0	0	2	2	2	0	2
C02	65.68	chrC02_bin6333	2	1	0	0	2	2	2	2	0	2	0	2	0	0	2	2	2	0	0	0	2	2	2	0	2	2	2	2	0	2	2	2	2	0	2	0	2	0	0	2	0	0	2	2	2	0	2
C02	66.8	chrC02_bin6334	2	1	0	0	2	2	2	2	0	2	0	2	0	0	2	2	2	0	2	0	2	2	2	0	2	2	2	2	0	2	2	2	2	0	2	0	2	0	0	2	0	0	2	2	2	0	2
C02	67.36	chrC02_bin6335	2	1	0	0	2	2	2	2	0	2	0	2	0	0	2	2	2	0	2	0	2	2	2	0	2	2	2	2	0	2	2	2	2	0	2	0	2	0	0	2	0	0	2	2	2	0	2
C02	67.64	chrC02_bin6336	2	1	0	0	2	2	2	2	0	2	0	2	0	0	2	2	2	0	2	0	2	2	2	0	2	2	2	2	0	2	2	2	2	0	2	0	2	0	0	2	0	0	2	2	2	0	2
C02	68.21	chrC02_bin6337	2	1	0	0	2	2	2	2	0	2	0	2	0	0	2	2	2	0	2	0	2	2	2	0	2	2	2	2	0	2	2	2	2	0	2	0	2	0	0	2	0	0	2	2	2	0	2
C02	69.33	chrC02_bin6338	2	1	0	0	2	2	2	2	0	2	0	2	0	0	2	2	2	0	2	0	2	2	2	0	2	2	2	2	0	2	2	2	2	0	2	0	2	0	0	2	0	0	2	2	2	0	2
C02	69.89	chrC02_bin6339	2	1	0	0	2	2	2	2	0	2	0	2	0	0	2	2	2	0	2	0	2	2	2	0	2	2	2	2	0	2	2	2	2	0	2	0	2	0	0	2	0	0	2	2	2	0	2
C02	70.17	chrC02_bin6340	2	1	0	0	1	2	2	2	0	2	0	2	0	0	2	2	2	0	2	0	2	2	2	0	2	2	2	2	0	2	2	2	2	0	2	0	2	0	0	2	0	0	2	2	2	0	2
C02	70.45	chrC02_bin6341	2	1	0	0	1	2	2	2	0	2	0	2	0	0	2	2	2	0	2	0	2	2	2	0	2	2	2	2	0	2	2	2	2	0	2	0	2	0	0	2	0	0	2	2	2	0	2
C02	70.73	chrC02_bin6342	2	1	0	0	1	2	2	2	0	2	0	2	0	0	2	2	2	0	2	0	2	2	2	0	2	2	2	2	0	2	2	2	2	0	2	0	2	0	0	2	0	0	2	2	2	0	2
C02	71.3	chrC02_bin6343	2	1	0	0	2	2	2	2	0	2	0	2	0	0	2	2	2	0	2	0	2	2	2	0	2	2	2	2	0	2	2	2	2	0	2	0	2	0	0	2	0	0	2	2	2	0	2
C02	71.86	chrC02_bin6344	2	0	0	0	2	2	2	2	1	2	0	2	0	0	2	2	2	0	2	0	2	2	2	0	2	2	2	2	0	2	2	2	2	0	2	0	2	0	0	2	0	0	2	2	2	0	2
C02	73.55	chrC02_bin6345	2	0	0	0	2	2	2	2	1	2	0	2	0	0	2	0	2	0	2	0	2	2	2	0	2	2	2	2	0	2	2	2	2	0	2	0	2	0	0	2	0	0	2	2	2	0	2
C02	74.11	chrC02_bin6346	2	0	0	0	2	2	2	2	1	2	0	2	0	0	2	0	2	0	2	0	2	2	2	0	2	2	2	2	0	2	2	2	2	0	2	0	2	0	0	2	0	0	2	2	2	0	2
C02	74.39	chrC02_bin6347	2	0	0	0	2	2	2	2	0	2	0	2	0	0	2	0	2	0	2	0	2	2	2	0	2	2	2	2	0	2	2	2	2	0	2	0	2	0	0	2	0	0	2	2	2	0	2
C02	74.95	chrC02_bin6348	2	0	0	0	2	2	2	2	0	2	0	2	0	0	2	0	2	0	2	0	2	2	2	0	2	2	2	2	0	2	2	2	2	0	2	0	2	0	0	2	0	0	2	2	2	0	2
C02	75.51	chrC02_bin6349	2	0	0	0	2	2	2	2	0	2	0	2	0	0	2	0	2	0	2	0	2	2	2	0	2	2	2	2	0	2	2	2	2	0	2	0	2	0	0	2	0	0	2	2	2	0	2
C02	75.75	chrC02_bin6350	2	0	0	0	2	2	2	2	0	2	0	2	0	0	2	0	2	0	2	0	2	2	2	0	2	2	2	2	0	2	2	2	2	0	2	0	2	0	0	2	0	0	2	2	2	0	2
C02	76.26	chrC02_bin6351	2	0	0	0	2	2	2	2	0	2	0	2	0	0	2	0	2	0	2	0	2	2	2	0	2	2	2	2	0	2	2	2	2	0	2	0	2	0	0	2	0	0	2	2	2	0	2
C02	77.1	chrC02_bin6353	2	0	0	0	2	2	2	2	0	2	0	2	0	0	2	0	2	0	2	0	2	2	2	0	2	2	2	2	0	2	2	2	2	0	2	0	2	0	0	2	0	0	2	2	2	0	2
C02	77.66	chrC02_bin6354	2	0	0	0	2	2	2	2	0	2	0	2	0	0	2	0	2	0	2	0	2	2	2	0	2	2	2	2	0	0	2	2	2	0	2	0	2	0	0	2	0	0	2	2	2	0	2
C02	78.79	chrC02_bin6355	2	0	0	0	2	2	2	2	0	2	0	2	0	0	2	0	0	0	2	0	2	2	2	0	2	2	2	2	0	0	2	2	2	0	2	0	2	0	0	2	0	0	2	2	2	0	2
C02	79.35	chrC02_bin6356	2	0	0	0	2	2	2	2	0	2	0	2	0	0	2	0	0	0	2	0	2	2	2	0	2	2	2	2	0	0	2	2	2	0	2	0	2	0	0	2	0	0	2	2	2	0	2
C02	81.32	chrC02_bin6357	2	0	0	0	2	2	2	2	0	2	0	2	0	0	2	0	0	0	2	0	2	2	2	0	2	2	2	2	0	0	2	2	2	0	2	0	2	0	0	2	0	0	2	2	2	0	2
C02	81.6	chrC02_bin6358	2	0	0	0	2	2	2	2	0	2	0	2	0	0	2	0	0	0	2	0	2	2	2	0	2	2	2	2	0	0	2	2	2	0	2	0	2	0	0	2	0	0	2	2	2	0	2
C02	82.16	chrC02_bin6359	2	0	0	0	2	2	2	2	0	2	0	2	0	0	2	0	0	0	2	0	2	2	2	0	2	2	2	2	0	0	2	2	2	0	2	0	2	0	0	2	0	0	2	2	2	0	2
C02	85.27	chrC02_bin6360	2	0	0	0	2	2	2	2	0	2	0	2	0	0	2	0	0	0	2	0	2	2	1	0	2	2	2	2	0	0	2	2	2	0	2	0	2	0	0	2	0	0	2	1	2	0	2
C02	90.92	chrC02_bin6365	1	0	0	0	2	2	2	2	0	2	0	2	0	0	2	0	0	0	2	0	2	2	2	0	2	2	2	2	0	0	2	2	2	0	2	0	2	0	0	2	0	0	2	2	2	0	2
C02	91.19	chrC02_bin6366	1	0	0	0	2	2	2	2	0	2	0	2	0	0	2	0	0	0	2	0	2	2	2	0	2	2	2	2	0	0	2	2	2	0	2	0	2	0	0	2	0	0	2	2	2	0	2
C02	91.47	chrC02_bin6367	1	0	0	0	2	2	2	2	0	2	0	2	0	0	2	0	0	0	2	0	2	2	2	0	2	2	2	2	0	0	2	2	2	0	2	0	2	0	0	2	0	0	2	2	2	0	2
C02	93.44	chrC02_bin6368	1	0	0	0	2	2	2	2	0	2	0	2	0	0	2	0	0	0	2	0	2	2	2	0	2	2	2	2	0	0	2	2	2	0	2	0	2	0	0	2	0	0	2	2	2	0	2
C02	94	chrC02_bin6369	2	0	0	0	2	2	2	2	0	2	0	2	0	0	2	0	0	0	2	0	2	2	2	0	2	2	2	2	0	0	2	2	2	0	2	0	2	0	0	2	0	0	2	2	2	0	2
C02	94.57	chrC02_bin6370	2	0	0	0	2	2	2	2	0	2	0	2	0	0	2	0	0	0	2	0	2	2	2	0	2	2	2	2	0	0	2	2	2	0	2	0	2	0	0	2	0	0	2	2	2	0	2
C02	94.85	chrC02_bin6371	2	0	0	0	2	2	2	2	0	2	0	2	0	0	2	0	0	0	2	0	2	2	2	0	2	2	2	2	0	0	2	2	2	0	2	0	2	0	0	2	0	0	2	2	2	0	2
C02	95.69	chrC02_bin6372	2	0	0	0	2	2	2	2	0	2	0	2	0	0	2	0	0	0	2	0	2	2	2	0	2	2	2	2	0	0	2	2	2	0	2	0	2	0	0	2	0	0	2	2	2	0	2
C02	95.97	chrC02_bin6373	2	0	0	0	2	2	2	2	0	2	0	2	0	0	2	0	0	0	2	0	2	2	2	0	2	2	2	2	0	0	2	2	2	0	2	0	2	0	0	2	0	0	2	2	2	0	2
C02	96.81	chrC02_bin6374	2	0	0	0	2	2	2	2	0	2	0	2	0	0	2	0	0	0	2	0	2	2	2	0	2	2	2	2	0	0	2	1	2	0	2	0	2	0	0	2	0	0	2	2	2	0	2
C02	97.38	chrC02_bin6375	2	0	0	0	2	2	1	2	0	2	0	2	0	0	2	0	0	0	2	0	2	2	2	0	2	2	2	2	0	0	2	1	2	0	2	0	2	0	0	2	0	0	2	2	2	0	2
C02	97.66	chrC02_bin6376	2	0	0	0	2	2	1	2	0	2	0	2	0	0	2	0	0	0	2	0	2	2	2	0	2	2	2	2	0	0	2	1	2	0	2	0	2	0	0	2	0	0	2	2	2	0	2
C02	97.94	chrC02_bin6377	2	0	0	0	2	2	1	2	0	2	0	2	0	0	2	0	0	0	2	0	2	2	2	0	2	2	2	2	0	0	2	1	2	0	2	0	2	0	0	2	0	0	2	2	2	0	2
C02	98.22	chrC02_bin6378	2	0	0	0	2	2	1	2	0	2	0	2	0	0	2	0	0	0	2	0	2	2	2	0	2	2	2	2	0	0	2	1	2	0	2	0	2	0	0	2	0	0	2	2	2	0	2
C02	99.34	chrC02_bin6379	2	0	0	0	2	2	1	2	0	2	0	2	0	0	2	0	0	0	2	0	2	2	2	0	2	2	2	2	0	0	2	1	2	0	2	0	2	0	0	2	0	0	0	2	2	0	2
C02	99.62	chrC02_bin6380	2	0	0	0	2	2	1	2	0	2	0	2	0	0	2	0	0	0	2	0	2	2	2	0	2	2	2	2	0	0	2	1	2	0	2	0	2	0	0	2	0	0	0	2	2	0	2
C02	100.19	chrC02_bin6381	2	0	0	0	2	2	1	2	2	2	0	2	0	0	2	0	0	0	2	0	2	2	2	0	2	2	2	2	0	0	2	1	2	0	2	0	2	0	0	2	0	0	0	2	2	0	2
C02	100.47	chrC02_bin6382	2	0	0	0	2	2	2	2	2	2	0	2	0	0	2	0	0	0	2	0	2	2	2	0	2	2	2	2	0	0	2	1	2	0	2	0	2	0	0	2	0	0	0	2	2	0	2
C02	101.87	chrC02_bin6383	2	0	0	0	2	2	2	2	2	2	0	2	0	0	2	0	0	0	2	0	2	2	2	0	2	2	2	2	0	0	2	2	2	0	2	0	2	0	0	2	0	0	0	2	2	0	2
C02	102.44	chrC02_bin6384	2	0	0	0	2	2	2	2	2	2	0	2	0	0	2	0	0	0	2	0	2	2	2	0	2	2	2	2	0	0	2	2	2	0	2	0	2	0	0	2	0	0	2	2	2	0	2
C02	103.28	chrC02_bin6385	2	0	0	0	2	2	2	2	2	2	0	2	0	0	2	0	0	0	2	0	2	2	2	0	2	2	2	2	0	0	2	2	2	0	2	0	2	0	0	2	0	0	2	2	2	0	2
C02	103.56	chrC02_bin6386	2	0	0	0	2	2	2	2	2	2	0	2	0	0	2	0	0	0	2	0	2	2	2	0	2	2	2	2	0	0	2	2	2	0	2	0	2	0	0	2	0	0	2	2	2	0	2
C02	103.83	chrC02_bin6387	2	0	0	0	2	2	2	2	2	2	0	2	0	0	2	0	0	0	2	0	2	2	2	0	2	2	2	2	0	0	2	2	2	0	2	0	2	0	0	2	0	0	2	2	2	0	2
C02	107.77	chrC02_bin6388	2	0	0	0	2	2	2	2	2	2	0	2	0	0	2	0	0	0	2	0	2	0	2	0	2	2	2	2	0	0	2	2	2	0	2	0	2	0	0	2	0	0	2	2	2	0	2
C02	107.77	chrC02_bin6389	2	0	0	0	2	2	2	2	2	2	0	2	0	0	2	0	0	0	2	0	2	0	2	0	2	2	2	2	0	0	2	2	2	0	2	0	2	0	0	2	0	0	2	2	2	0	2
C02	108.33	chrC02_bin6390	2	0	0	0	2	2	2	2	2	2	0	2	0	0	2	0	0	0	2	0	2	0	2	0	2	2	2	2	0	0	2	2	2	0	2	0	2	0	0	2	0	0	2	2	2	0	2
C02	108.89	chrC02_bin6391	2	0	0	0	2	2	2	2	2	2	0	2	0	0	2	0	0	0	2	0	2	0	2	0	2	2	2	2	0	0	2	2	2	0	2	0	2	0	0	2	0	0	2	2	2	0	2
C02	113.69	chrC02_bin6392	2	0	0	0	2	2	2	0	0	2	0	0	0	0	2	0	0	0	2	0	2	0	2	0	2	2	2	2	0	0	2	0	2	0	2	0	2	0	0	2	0	0	2	2	2	0	2
C02	114.25	chrC02_bin6393	2	0	0	0	2	2	2	0	0	2	0	0	0	0	2	0	0	0	2	0	2	0	2	0	2	2	2	2	0	0	2	0	2	0	2	0	2	0	0	2	0	0	2	2	2	0	2
C02	124.56	chrC02_bin6404	2	0	0	0	2	2	2	2	0	2	0	2	2	2	2	0	0	0	2	2	2	0	2	0	2	2	2	2	0	0	2	2	2	0	2	0	2	0	0	2	0	0	2	2	2	0	2
C02	124.86	chrC02_bin6405	2	0	0	0	2	2	2	2	0	2	0	2	2	2	2	0	0	0	2	2	2	0	2	0	2	2	2	2	0	0	2	2	2	0	2	0	2	0	0	2	0	0	2	2	2	0	2
C02	127.11	chrC02_bin6406	2	0	0	0	2	2	2	2	0	2	0	2	0	2	2	0	0	0	2	2	2	0	2	0	2	2	2	2	0	0	2	2	2	0	2	0	2	0	0	2	0	0	2	2	2	0	2
C02	127.67	chrC02_bin6407	2	0	0	0	2	2	2	2	0	2	0	2	0	2	2	0	0	0	2	2	2	0	2	0	2	2	2	2	0	0	2	2	2	0	2	0	2	0	0	2	0	0	2	2	2	0	2
C02	128.23	chrC02_bin6408	2	0	0	0	2	2	2	2	0	2	0	2	0	2	2	0	0	0	2	2	2	0	2	0	2	2	2	2	0	0	2	2	2	0	2	0	2	0	0	2	0	0	2	2	2	0	2
C02	129.36	chrC02_bin6409	2	0	0	0	2	2	2	2	0	2	0	2	0	2	2	0	0	0	2	2	2	0	1	0	2	2	2	2	0	0	2	2	2	0	2	0	2	0	0	2	0	0	2	2	2	0	2
C02	129.64	chrC02_bin6410	2	0	0	0	2	2	2	2	0	2	0	2	0	2	2	0	0	0	2	2	2	0	1	0	2	2	2	2	0	0	2	2	2	0	2	0	2	0	0	2	0	0	2	2	2	0	2
C02	130.2	chrC02_bin6411	2	0	0	0	2	2	2	2	0	2	0	2	0	2	2	0	2	0	2	2	2	0	1	0	2	2	2	2	0	0	2	2	2	0	2	0	2	0	0	2	0	0	2	2	2	0	2
C02	132.45	chrC02_bin6412	2	0	0	0	2	2	2	2	0	2	0	2	0	2	2	0	2	2	2	2	2	0	1	0	2	2	2	2	0	0	2	2	2	0	2	0	2	0	0	2	0	2	2	2	2	0	2
C02	133.02	chrC02_bin6413	2	0	2	0	2	2	2	2	0	2	0	2	0	2	2	0	2	2	2	2	2	0	1	0	2	2	2	2	0	0	2	2	2	0	2	0	2	0	0	2	0	2	2	2	2	0	2
C02	133.02	chrC02_bin6414	2	0	2	0	2	2	2	2	0	2	0	2	0	2	2	0	2	2	2	2	2	0	1	0	0	2	2	2	0	0	2	2	2	0	2	0	2	0	0	2	0	2	2	2	2	0	0
C02	151.95	chrC02_bin7201	2	0	0	0	2	2	2	2	0	2	0	2	0	0	2	0	2	0	2	0	2	2	2	0	2	2	2	2	0	0	2	2	2	0	2	0	2	0	0	2	0	0	2	2	2	0	2
C02	152.23	chrC02_bin7202	2	0	0	0	2	2	2	2	0	2	0	2	0	0	2	0	2	0	2	0	2	2	2	0	2	2	2	2	0	0	2	2	2	0	2	0	2	0	0	2	0	0	2	2	2	0	2
C02	152.79	chrC02_bin7203	2	0	0	0	2	2	2	2	0	2	0	2	0	0	2	0	2	0	2	0	2	2	2	0	2	2	2	2	0	0	2	2	2	0	2	0	2	0	0	2	0	0	2	2	2	0	2
C02	153.08	chrC02_bin7204	2	0	0	0	2	2	2	2	0	2	0	2	0	0	2	0	2	0	2	0	2	2	2	0	2	2	2	2	0	0	2	2	2	0	2	0	2	0	0	2	0	0	2	2	2	0	2
C02	154.76	chrC02_bin7205	2	0	0	0	2	2	2	2	0	2	0	2	0	0	2	0	2	0	2	0	2	2	2	0	2	2	2	2	0	0	2	2	2	0	2	0	2	0	0	2	0	0	2	2	2	0	2
C02	155.86	chrC02_bin7206	2	0	0	0	2	2	2	2	0	2	0	2	0	0	2	0	2	0	2	0	2	2	2	0	2	2	2	2	0	0	2	2	2	0	2	0	2	0	0	2	0	0	2	2	2	0	2
C03	0.28	chrC03_bin7414	0	0	2	2	0	2	0	0	2	0	0	2	0	2	0	0	2	0	0	2	0	0	2	2	2	2	0	2	0	2	2	0	2	2	2	2	2	2	2	2	0	2	2	2	2	0	0
C03	0.56	chrC03_bin7415	0	0	2	2	0	2	0	0	2	0	0	2	0	2	0	0	2	0	0	2	0	0	2	2	2	2	0	2	0	2	2	0	2	2	2	2	2	2	2	2	0	2	2	2	2	0	0
C03	1.12	chrC03_bin7416	0	0	2	2	0	2	0	0	2	0	0	2	0	2	0	0	2	0	0	2	0	0	2	2	2	2	0	2	0	2	2	0	2	2	2	2	2	2	2	2	0	2	2	2	2	0	0
C03	1.69	chrC03_bin7417	0	0	2	2	0	2	0	0	2	0	0	2	0	2	0	0	2	0	0	2	0	0	2	2	2	2	0	2	0	2	2	0	2	2	2	2	2	2	2	2	0	2	2	2	2	0	0
C03	5.06	chrC03_bin7418	0	0	2	2	0	2	0	0	2	0	0	2	0	2	0	0	2	0	0	2	0	0	2	2	2	2	0	2	0	2	2	2	2	2	2	2	2	2	2	2	0	0	2	2	2	0	0
C03	9	chrC03_bin7419	0	0	2	2	0	0	0	0	2	0	0	2	0	2	0	0	2	0	0	2	0	0	2	2	2	2	0	2	0	2	2	2	2	2	2	2	2	2	2	2	0	0	2	2	2	0	0
C03	10.69	chrC03_bin7420	0	0	2	2	0	0	0	0	2	0	0	2	0	2	0	0	2	0	0	2	0	0	2	2	2	2	0	2	0	2	2	2	2	2	2	2	2	2	2	0	0	0	2	2	2	0	0
C03	11.82	chrC03_bin7421	0	0	2	2	0	0	0	0	2	0	2	2	0	2	0	0	2	0	0	2	0	0	2	2	2	2	0	2	0	2	2	2	2	2	2	2	2	2	2	0	0	0	2	2	2	0	0
C03	12.38	chrC03_bin7422	0	0	2	2	0	0	0	0	2	0	2	2	0	2	0	0	2	0	0	2	0	0	2	2	2	2	0	2	0	2	2	2	2	2	2	2	2	2	2	0	0	0	2	2	2	0	0
C03	12.94	chrC03_bin7423	0	0	2	2	0	0	0	0	2	0	2	2	0	2	0	0	2	0	0	2	0	0	2	2	2	2	0	2	0	2	2	2	2	2	2	2	2	2	2	0	0	0	2	2	2	0	0
C03	13.22	chrC03_bin7424	0	0	2	2	0	0	0	0	2	0	2	2	0	2	0	0	2	0	0	2	0	0	2	2	2	2	0	2	0	2	2	2	2	2	2	2	2	2	2	0	0	0	2	2	2	0	0
C03	13.5	chrC03_bin7425	0	0	2	2	0	0	0	0	2	0	2	2	0	2	0	0	2	0	0	2	0	0	2	2	2	2	0	2	0	2	2	2	2	2	2	2	2	2	2	0	0	0	2	2	2	0	0
C03	26.76	chrC03_bin8166	0	1	2	2	0	0	2	1	2	0	2	2	0	2	1	0	2	2	2	2	1	0	2	2	2	2	0	2	1	2	2	2	1	2	2	2	2	2	2	0	0	0	2	2	2	1	0
C03	27.89	chrC03_bin8167	0	2	2	2	0	0	2	1	2	0	2	2	0	2	1	0	2	2	2	2	1	0	2	2	2	2	0	2	1	2	2	2	1	2	2	2	2	2	2	0	0	0	2	2	2	1	0
C03	28.17	chrC03_bin8168	0	2	2	2	0	0	2	1	2	0	2	2	0	2	1	0	2	2	2	2	1	0	2	2	2	2	0	2	1	2	2	2	1	2	2	2	2	2	2	0	0	0	2	2	2	1	0
C03	32.96	chrC03_bin8169	0	1	2	2	0	0	2	0	2	0	2	2	0	2	0	0	2	2	2	2	0	2	2	2	2	2	0	2	0	2	2	2	2	2	2	2	2	2	2	0	0	0	2	2	2	0	0
C03	33.52	chrC03_bin8170	0	1	2	2	0	0	2	0	2	0	2	2	0	2	0	0	2	2	2	2	0	2	2	2	2	2	0	2	0	2	2	2	2	2	2	2	2	2	2	0	0	0	2	2	2	0	0
C03	36.34	chrC03_bin8171	0	1	2	2	0	0	2	0	2	0	2	2	0	2	0	0	2	2	0	2	0	2	2	2	2	2	0	2	0	2	2	2	2	2	2	2	2	2	2	0	0	0	2	2	2	0	0
C03	36.59	chrC03_bin8172	0	1	2	2	0	0	2	0	2	0	2	2	0	2	0	0	2	2	0	2	0	2	2	2	2	2	0	2	0	2	2	2	2	2	2	2	2	2	2	0	0	0	2	2	2	0	0
C03	37.4	chrC03_bin8173	0	0	2	2	0	0	2	0	2	0	2	2	0	2	0	0	2	2	0	2	0	2	2	2	2	2	0	2	0	2	2	2	2	2	2	2	2	2	2	0	0	0	2	2	2	0	0
C03	37.68	chrC03_bin8174	0	0	2	2	0	0	2	0	2	0	2	2	0	2	0	0	2	2	0	2	0	2	2	2	2	2	0	2	0	2	2	2	2	2	2	2	2	2	2	0	0	0	2	2	2	0	0
C03	38.52	chrC03_bin8175	0	0	2	2	0	0	2	0	2	0	2	2	1	2	0	0	2	2	0	2	0	2	2	2	2	2	0	2	0	2	2	2	2	2	2	2	2	2	2	0	0	0	2	2	2	0	0
C03	42.74	chrC03_bin8286	0	2	2	2	0	0	2	0	2	0	2	2	0	2	0	0	2	2	0	2	0	2	2	2	2	2	0	2	0	2	2	2	2	2	2	2	2	2	2	0	0	0	2	2	2	0	0
C03	43.02	chrC03_bin8287	0	2	2	2	0	0	2	0	2	0	2	2	0	2	0	0	2	2	0	2	0	2	2	2	2	2	0	2	0	2	2	2	2	2	2	2	2	2	2	0	0	0	2	2	2	0	0
C03	43.3	chrC03_bin8288	0	2	2	2	0	0	2	0	2	0	2	2	0	2	0	0	2	2	0	2	0	2	2	2	2	2	0	2	0	2	2	2	2	2	2	2	2	2	2	0	0	0	2	2	2	0	0
C03	43.58	chrC03_bin8289	0	2	2	2	0	0	2	0	2	0	2	2	0	2	0	0	2	2	0	2	0	2	2	2	2	2	0	2	0	2	2	2	2	2	2	2	2	2	2	0	0	0	2	2	2	0	0
C03	44.42	chrC03_bin8290	0	2	2	2	0	0	2	0	2	0	2	2	0	2	0	0	2	0	0	2	0	2	2	2	2	2	0	2	0	2	2	2	2	2	2	2	2	2	2	0	0	0	2	2	2	0	0
C03	44.67	chrC03_bin8291	0	1	2	2	0	0	2	0	2	0	2	2	0	2	0	0	2	0	0	2	0	2	2	2	2	2	0	2	0	2	2	2	2	2	2	2	2	2	2	0	0	0	2	2	2	0	0
C03	45.47	chrC03_bin8292	0	2	2	2	0	0	2	0	2	0	2	2	0	2	0	0	2	0	0	2	0	2	2	2	2	2	0	2	0	2	2	2	2	2	2	2	2	2	2	0	0	0	2	2	2	0	0
C03	46.03	chrC03_bin8293	0	2	2	2	0	0	2	0	2	0	2	2	0	2	0	0	2	0	0	2	0	2	2	2	2	2	0	2	0	2	2	2	2	2	2	2	2	2	2	0	0	0	2	2	2	0	0
C03	46.31	chrC03_bin8294	0	2	2	2	0	0	2	0	2	0	2	2	0	2	0	0	2	0	0	2	0	2	2	2	2	2	0	2	0	2	2	2	2	2	2	2	2	2	2	0	0	0	2	2	2	0	0
C03	46.87	chrC03_bin8295	0	2	2	2	0	0	2	0	2	0	2	2	0	2	0	0	2	0	0	2	0	2	2	2	2	2	0	2	0	2	2	2	2	2	2	2	2	2	1	0	0	0	2	2	2	0	0
C03	47.15	chrC03_bin8296	0	2	2	2	0	0	2	0	2	0	2	2	0	2	0	0	2	0	0	2	0	2	2	2	2	2	0	2	0	2	2	2	2	2	2	2	2	2	1	0	0	0	2	2	2	0	0
C03	47.71	chrC03_bin8297	0	2	2	2	0	0	2	0	2	0	2	2	0	2	0	0	2	0	0	2	0	2	2	2	2	2	0	2	0	2	2	2	2	2	2	2	2	2	1	0	0	0	2	2	2	0	0
C03	47.99	chrC03_bin8298	0	2	2	2	0	0	2	0	2	0	2	2	0	2	0	0	2	0	0	2	0	2	2	2	2	2	0	2	0	2	2	2	2	2	2	2	2	2	1	0	0	0	2	2	2	0	0
C03	48.55	chrC03_bin8299	0	2	2	2	0	0	2	0	2	0	2	2	0	2	0	0	2	0	0	2	0	2	2	2	2	2	0	2	0	2	2	2	2	2	2	2	2	2	1	0	0	0	2	2	2	0	0
C03	48.83	chrC03_bin8300	0	2	2	2	0	0	2	0	2	0	2	2	0	2	0	0	2	0	0	2	0	2	2	2	2	2	0	2	0	2	2	2	2	2	2	2	2	2	1	0	0	0	2	2	2	0	0
C03	49.12	chrC03_bin8301	0	2	2	2	0	0	2	0	2	0	2	2	0	2	0	0	2	0	0	2	0	2	2	2	2	2	0	2	0	2	2	2	2	2	2	2	2	2	1	0	0	0	2	2	2	0	0
C03	51.08	chrC03_bin8302	0	2	2	2	0	0	2	0	2	0	2	2	0	2	0	0	2	0	0	2	0	2	2	2	2	2	0	2	0	2	2	2	2	2	2	2	2	2	2	0	0	0	2	2	2	0	0
C03	51.35	chrC03_bin8303	0	2	2	2	0	0	2	0	2	0	2	2	0	2	0	0	2	0	0	2	0	2	2	2	2	2	0	2	0	2	2	2	2	2	2	2	2	2	2	0	0	0	2	2	2	0	0
C03	53.02	chrC03_bin8305	0	0	2	2	0	0	2	0	2	0	2	2	0	2	0	0	2	0	0	2	0	2	2	2	2	2	0	2	0	2	2	2	2	2	2	2	2	2	2	0	0	0	2	2	2	0	0
C03	53.58	chrC03_bin8306	0	0	2	2	0	0	2	0	2	0	2	2	0	2	0	0	2	0	0	2	0	2	2	2	2	2	0	2	0	2	2	2	2	2	2	2	2	2	2	0	0	0	2	2	2	0	0
C03	54.14	chrC03_bin8307	0	0	2	2	0	0	2	0	2	0	2	2	0	2	0	0	2	0	0	2	0	2	2	2	2	2	0	2	0	2	2	2	2	2	2	2	2	2	2	0	0	0	2	2	2	0	0
C03	54.43	chrC03_bin8308	0	0	2	2	0	0	2	0	2	0	2	2	0	2	0	0	2	0	0	2	0	2	2	2	2	2	0	2	0	2	2	2	2	2	2	2	2	2	2	0	0	0	2	2	2	0	0
C03	55.83	chrC03_bin8309	0	0	2	2	0	0	2	0	2	0	2	2	0	2	0	0	2	0	0	2	0	0	2	2	2	2	0	2	0	2	2	2	2	2	2	2	2	2	2	0	0	0	2	2	2	0	0
[truncated: 779 more rows]
[truncated: 133 more columns]

## Sheet: Table S5
Table S5 The genetic position of all the mapped Bin markers in each linkage group
Bin marker ID	Genetic position	Linkage group
chrA01_bin80	0.5	A01
chrA01_bin81	0.73	A01
chrA01_bin82	1.24	A01
chrA01_bin83	1.52	A01
chrA01_bin84	1.8	A01
chrA01_bin85	2.65	A01
chrA01_bin86	3.21	A01
chrA01_bin87	3.77	A01
chrA01_bin88	4.05	A01
chrA01_bin89	4.33	A01
chrA01_bin90	4.61	A01
chrA01_bin91	5.74	A01
chrA01_bin92	9.48	A01
chrA01_bin93	11.24	A01
chrA01_bin94	13.78	A01
chrA01_bin95	15.46	A01
chrA01_bin96	15.74	A01
chrA01_bin97	16.02	A01
chrA01_bin98	16.59	A01
chrA01_bin99	17.15	A01
chrA01_bin100	17.43	A01
chrA01_bin106	23.65	A01
chrA01_bin107	23.93	A01
chrA01_bin108	27.87	A01
chrA01_bin109	28.15	A01
chrA01_bin110	28.43	A01
chrA01_bin111	29	A01
chrA01_bin112	29.26	A01
chrA01_bin113	30.37	A01
chrA01_bin114	30.93	A01
chrA01_bin115	30.93	A01
chrA01_bin120	38.3	A01
chrA01_bin121	39.14	A01
chrA01_bin122	39.71	A01
chrA01_bin123	39.99	A01
chrA01_bin124	40.55	A01
chrA01_bin125	41.39	A01
chrA01_bin126	41.95	A01
chrA01_bin127	43.08	A01
chrA01_bin128	43.92	A01
chrA01_bin129	45.05	A01
chrA01_bin130	45.33	A01
chrA01_bin131	45.89	A01
chrA01_bin132	46.17	A01
chrA01_bin133	46.7	A01
chrA01_bin134	46.95	A01
chrA01_bin135	49.2	A01
chrA01_bin136	50.32	A01
chrA01_bin137	50.61	A01
chrA01_bin138	51.17	A01
chrA01_bin139	51.45	A01
chrA01_bin140	51.73	A01
chrA01_bin141	52.85	A01
chrA01_bin142	53.13	A01
chrA01_bin143	53.7	A01
chrA01_bin144	53.98	A01
chrA01_bin145	54.26	A01
chrA01_bin146	54.54	A01
chrA01_bin147	55.66	A01
chrA01_bin148	56.51	A01
chrA01_bin149	57.07	A01
chrA01_bin150	57.63	A01
chrA01_bin151	59.88	A01
chrA01_bin152	60.16	A01
chrA01_bin153	60.44	A01
chrA01_bin154	61.01	A01
chrA01_bin155	61.85	A01
chrA01_bin156	62.97	A01
chrA01_bin157	63.25	A01
chrA01_bin158	63.53	A01
chrA01_bin159	64.66	A01
chrA01_bin160	65.78	A01
chrA01_bin161	66.06	A01
chrA01_bin162	68.03	A01
chrA01_bin163	68.31	A01
chrA01_bin164	68.88	A01
chrA01_bin165	69.44	A01
chrA01_bin166	69.72	A01
chrA01_bin167	70.28	A01
chrA01_bin168	70.56	A01
chrA01_bin169	71.12	A01
chrA01_bin170	71.4	A01
chrA01_bin171	72.25	A01
chrA01_bin173	75.34	A01
chrA01_bin174	76.18	A01
chrA01_bin175	77.02	A01
chrA01_bin176	77.45	A01
chrA01_bin177	77.67	A01
chrA01_bin178	77.95	A01
chrA01_bin179	78.23	A01
chrA01_bin180	78.51	A01
chrA01_bin181	78.76	A01
chrA01_bin182	79.29	A01
chrA01_bin183	79.57	A01
chrA01_bin196	81.53	A01
chrA01_bin197	82.1	A01
chrA01_bin198	82.66	A01
chrA01_bin199	82.94	A01
chrA01_bin200	83.5	A01
chrA01_bin201	83.78	A01
chrA01_bin204	87.48	A01
chrA01_bin205	88.08	A01
chrA01_bin206	88.36	A01
chrA01_bin207	88.93	A01
chrA01_bin208	89.19	A01
chrA01_bin210	90.01	A01
chrA01_bin211	91.97	A01
chrA01_bin212	92.21	A01
chrA01_bin213	93.58	A01
chrA01_bin214	93.86	A01
chrA01_bin222	97.51	A01
chrA01_bin223	97.78	A01
chrA01_bin224	98.91	A01
chrA01_bin239	103.13	A01
chrA01_bin240	103.13	A01
chrA01_bin241	106.51	A01
chrA01_bin242	106.79	A01
chrA01_bin243	107.64	A01
chrA01_bin244	107.92	A01
chrA01_bin245	108.2	A01
chrA01_bin246	108.76	A01
chrA01_bin247	109.04	A01
chrA01_bin253	115.01	A01
chrA01_bin254	115.33	A01
chrA01_bin255	115.89	A01
chrA01_bin256	116.46	A01
chrA01_bin257	120.68	A01
chrA01_bin258	121.25	A01
chrA01_bin259	121.81	A01
chrA01_bin260	122.65	A01
chrA01_bin261	122.93	A01
chrA01_bin262	123.21	A01
chrA01_bin263	123.77	A01
chrA01_bin264	124.05	A01
chrA01_bin267	124.34	A01
chrA01_bin268	124.85	A01
chrA01_bin269	125.08	A01
chrA01_bin271	125.92	A01
chrA01_bin343	131	A01
chrA01_bin344	135.22	A01
chrA01_bin345	135.47	A01
chrA01_bin347	136	A01
chrA01_bin348	138.81	A01
chrA01_bin349	140.22	A01
chrA01_bin350	141.62	A01
chrA01_bin384	148.98	A01
chrA01_bin385	148.98	A01
chrA01_bin386	149.55	A01
chrA01_bin387	149.83	A01
chrA01_bin388	150.39	A01
chrA01_bin389	150.67	A01
chrA01_bin390	151.23	A01
chrA01_bin391	151.46	A01
chrA01_bin393	151.98	A01
chrA01_bin394	152.26	A01
chrA01_bin395	152.54	A01
chrA01_bin396	152.82	A01
chrA01_bin397	154.51	A01
chrA01_bin398	154.79	A01
chrA01_bin399	155.07	A01
chrA01_bin400	155.35	A01
chrA01_bin401	155.63	A01
chrA01_bin402	156.19	A01
chrA01_bin403	156.75	A01
chrA01_bin404	157.04	A01
chrA01_bin405	157.57	A01
chrA01_bin406	158.03	A01
chrA01_bin407	158.32	A01
chrA01_bin408	158.6	A01
chrA01_bin409	158.88	A01
chrA01_bin410	159.09	A01
chrA01_bin411	159.52	A01
chrA01_bin412	159.81	A01
chrA01_bin413	162.62	A01
chrA01_bin414	162.9	A01
chrA01_bin415	163.18	A01
chrA01_bin416	164.31	A01
chrA01_bin417	164.87	A01
chrA01_bin418	167.96	A01
chrA01_bin419	168.24	A01
chrA01_bin420	168.46	A01
chrA01_bin421	168.89	A01
chrA01_bin422	169.16	A01
chrA01_bin433	170.55	A01
chrA01_bin434	170.83	A01
chrA01_bin443	174.77	A01
chrA01_bin444	175.05	A01
chrA01_bin445	175.32	A01
chrA01_bin478	177.56	A01
chrA01_bin479	177.84	A01
chrA01_bin480	179.24	A01
chrA01_bin481	179.8	A01
chrA01_bin487	182.89	A01
chrA01_bin488	182.89	A01
chrA01_bin489	184.02	A01
chrA01_bin490	184.58	A01
chrA01_bin491	185.7	A01
chrA01_bin492	185.99	A01
chrA01_bin493	186.25	A01
chrA01_bin494	187.64	A01
chrA01_bin495	187.92	A01
chrA01_bin496	189.04	A01
chrA01_bin497	189.32	A01
chrA01_bin498	189.88	A01
chrA01_bin499	190.45	A01
chrA01_bin500	191.57	A01
chrA01_bin501	192.69	A01
chrA01_bin502	194.1	A01
chrA01_bin503	194.66	A01
chrA01_bin504	195.22	A01
chrA01_bin505	195.79	A01
chrA01_bin506	196.35	A01
chrA01_bin507	196.91	A01
chrA01_bin508	197.19	A01
chrA01_bin509	197.46	A01
chrA01_bin519	198.54	A01
chrA01_bin520	198.8	A01
chrA01_bin521	199.64	A01
chrA01_bin522	200.21	A01
chrA01_bin523	201.32	A01
chrA01_bin573	206.11	A01
chrA01_bin574	207.8	A01
chrA01_bin575	208.64	A01
chrA01_bin576	210.33	A01
chrA01_bin577	210.61	A01
chrA01_bin578	211.45	A01
chrA01_bin579	212	A01
chrA01_bin580	213.12	A01
chrA01_bin581	213.4	A01
chrA01_bin582	214.24	A01
chrA01_bin583	214.48	A01
chrA01_bin584	215.26	A01
chrA01_bin585	215.54	A01
chrA01_bin586	216.09	A01
chrA01_bin594	217.76	A01
chrA01_bin595	217.76	A01
chrA01_bin596	218.32	A01
chrA01_bin598	219.72	A01
chrA01_bin599	220.01	A01
chrA01_bin600	221.97	A01
chrA01_bin601	222.25	A01
chrA01_bin602	224.22	A01
chrA01_bin603	224.78	A01
chrA01_bin604	226.76	A01
chrA01_bin605	227.04	A01
chrA01_bin606	228.09	A01
chrA01_bin639	264.06	A01
chrA01_bin640	265.18	A01
chrA01_bin641	267.71	A01
chrA01_bin642	268.84	A01
chrA01_bin643	271.65	A01
chrA01_bin644	271.93	A01
chrA01_bin645	272.21	A01
chrA01_bin646	273.9	A01
chrA02_bin709	2.26	A02
chrA02_bin710	3.66	A02
chrA02_bin711	4.21	A02
chrA02_bin712	4.49	A02
chrA02_bin713	4.78	A02
chrA02_bin714	7.04	A02
chrA02_bin715	7.6	A02
chrA02_bin716	7.88	A02
chrA02_bin717	9.01	A02
chrA02_bin718	9.57	A02
chrA02_bin719	10.7	A02
chrA02_bin720	13.53	A02
chrA02_bin721	15.23	A02
chrA02_bin722	15.51	A02
chrA02_bin723	16.92	A02
chrA02_bin724	17.2	A02
chrA02_bin725	20.04	A02
chrA02_bin726	24.9	A02
chrA02_bin727	27.17	A02
chrA02_bin728	27.17	A02
chrA02_bin729	42.7	A02
chrA02_bin730	42.95	A02
chrA02_bin734	43.76	A02
chrA02_bin735	44.32	A02
chrA02_bin736	46.58	A02
chrA02_bin737	46.85	A02
chrA02_bin738	47.13	A02
chrA02_bin739	47.69	A02
chrA02_bin740	48.26	A02
chrA02_bin741	48.54	A02
chrA02_bin742	48.82	A02
chrA02_bin743	49.1	A02
chrA02_bin744	49.38	A02
chrA02_bin745	50.79	A02
chrA02_bin746	51.92	A02
chrA02_bin747	52.2	A02
chrA02_bin748	54.75	A02
chrA02_bin749	55.87	A02
chrA02_bin750	57	A02
chrA02_bin751	58.12	A02
chrA02_bin752	58.41	A02
chrA02_bin753	58.97	A02
chrA02_bin754	59.25	A02
chrA02_bin755	59.53	A02
chrA02_bin756	59.81	A02
chrA02_bin757	60.09	A02
chrA02_bin758	60.37	A02
chrA02_bin759	60.66	A02
chrA02_bin760	60.94	A02
chrA02_bin761	61.22	A02
chrA02_bin762	61.5	A02
chrA02_bin763	61.77	A02
chrA02_bin776	64.59	A02
chrA02_bin777	64.87	A02
chrA02_bin778	65.15	A02
chrA02_bin779	66.27	A02
chrA02_bin780	66.55	A02
chrA02_bin781	69.1	A02
chrA02_bin782	69.38	A02
chrA02_bin783	73.92	A02
chrA02_bin784	74.48	A02
chrA02_bin785	75.04	A02
chrA02_bin786	75.32	A02
chrA02_bin787	75.89	A02
chrA02_bin788	77.01	A02
chrA02_bin789	77.86	A02
chrA02_bin790	78.14	A02
chrA02_bin791	79.83	A02
chrA02_bin792	82.37	A02
chrA02_bin793	86.88	A02
chrA02_bin794	88.57	A02
chrA02_bin795	88.85	A02
chrA02_bin796	89.97	A02
chrA02_bin797	90.25	A02
chrA02_bin798	90.81	A02
chrA02_bin799	91.09	A02
chrA02_bin800	91.66	A02
chrA02_bin801	91.94	A02
chrA02_bin802	92.5	A02
chrA02_bin803	93.03	A02
chrA02_bin804	93.84	A02
chrA02_bin805	94.41	A02
chrA02_bin806	94.97	A02
chrA02_bin807	95.78	A02
chrA02_bin808	96.03	A02
chrA02_bin809	97.72	A02
chrA02_bin810	98.84	A02
chrA02_bin811	99.67	A02
chrA02_bin813	101.05	A02
chrA02_bin814	103.56	A02
chrA02_bin815	103.82	A02
chrA02_bin816	105.21	A02
chrA02_bin817	105.77	A02
chrA02_bin818	106.62	A02
chrA02_bin819	107.46	A02
chrA02_bin820	108.02	A02
chrA02_bin821	108.58	A02
chrA02_bin822	108.86	A02
chrA02_bin823	109.42	A02
chrA02_bin824	109.69	A02
chrA02_bin826	110.51	A02
chrA02_bin827	111.9	A02
chrA02_bin828	113	A02
chrA02_bin829	113.28	A02
chrA02_bin830	113.83	A02
chrA02_bin831	114.66	A02
chrA02_bin832	115.5	A02
chrA02_bin833	115.78	A02
chrA02_bin834	116.06	A02
chrA02_bin835	116.34	A02
chrA02_bin836	116.63	A02
chrA02_bin837	116.91	A02
chrA02_bin857	120.85	A02
chrA02_bin858	120.85	A02
chrA02_bin859	121.13	A02
chrA02_bin860	121.69	A02
chrA02_bin861	123.37	A02
chrA02_bin862	123.91	A02
chrA02_bin863	124.45	A02
chrA02_bin864	124.73	A02
chrA02_bin865	125.29	A02
chrA02_bin866	125.57	A02
chrA02_bin867	125.85	A02
chrA02_bin868	126.41	A02
chrA02_bin883	126.97	A02
chrA02_bin884	127.25	A02
chrA02_bin885	127.54	A02
chrA02_bin886	128.31	A02
chrA02_bin887	128.55	A02
chrA02_bin888	128.84	A02
chrA02_bin889	129.4	A02
chrA02_bin890	129.68	A02
chrA02_bin891	130.24	A02
chrA02_bin892	132.77	A02
chrA02_bin893	134.18	A02
chrA02_bin894	135.3	A02
chrA02_bin895	135.58	A02
chrA02_bin896	136.01	A02
chrA02_bin897	136.23	A02
chrA02_bin898	136.79	A02
chrA02_bin899	137.35	A02
chrA02_bin900	137.91	A02
chrA02_bin901	138.19	A02
chrA02_bin902	138.48	A02
chrA02_bin903	138.76	A02
chrA02_bin904	139.04	A02
chrA02_bin905	140.44	A02
chrA02_bin906	140.72	A02
chrA02_bin907	142.67	A02
chrA02_bin908	143.21	A02
chrA02_bin909	143.49	A02
chrA02_bin910	143.77	A02
chrA02_bin911	144.62	A02
chrA02_bin912	145.74	A02
chrA02_bin913	146.86	A02
chrA02_bin914	147.14	A02
chrA02_bin915	147.42	A02
chrA02_bin916	147.71	A02
chrA02_bin917	148.26	A02
chrA02_bin918	148.54	A02
chrA02_bin919	149.1	A02
chrA02_bin920	149.38	A02
chrA02_bin921	151.07	A02
chrA02_bin922	151.63	A02
chrA02_bin923	151.88	A02
chrA02_bin925	152.41	A02
chrA02_bin926	154.35	A02
chrA02_bin927	154.62	A02
chrA02_bin928	155.46	A02
chrA02_bin929	155.74	A02
chrA02_bin930	156.59	A02
chrA02_bin931	157.15	A02
chrA02_bin932	157.42	A02
chrA02_bin936	159.65	A02
chrA02_bin937	159.65	A02
chrA02_bin938	160.22	A02
chrA02_bin939	160.5	A02
chrA02_bin940	161.06	A02
chrA02_bin941	162.18	A02
chrA02_bin942	162.74	A02
chrA02_bin944	164.15	A02
chrA02_bin945	164.15	A02
chrA02_bin946	164.71	A02
chrA02_bin947	164.99	A02
chrA02_bin948	165.55	A02
chrA02_bin949	166.12	A02
chrA02_bin950	166.68	A02
chrA02_bin951	167.52	A02
chrA02_bin952	167.8	A02
chrA02_bin953	168.36	A02
chrA02_bin954	170.05	A02
chrA02_bin955	170.33	A02
chrA02_bin956	170.61	A02
chrA02_bin957	170.89	A02
chrA02_bin958	172	A02
chrA02_bin959	172.47	A02
chrA02_bin960	178.12	A02
chrA02_bin961	178.4	A02
chrA02_bin962	178.68	A02
chrA02_bin963	179.52	A02
chrA02_bin964	180.08	A02
chrA02_bin965	180.36	A02
chrA02_bin966	184.32	A02
chrA02_bin967	186.56	A02
chrA03_bin1664	0.28	A03
chrA03_bin1665	2.25	A03
chrA03_bin1666	2.53	A03
chrA03_bin1667	3.09	A03
chrA03_bin1668	3.65	A03
chrA03_bin1669	3.93	A03
chrA03_bin1670	4.22	A03
chrA03_bin1671	4.47	A03
chrA03_bin1673	5.27	A03
chrA03_bin1674	6.08	A03
chrA03_bin1675	6.61	A03
chrA03_bin1676	7.08	A03
chrA03_bin1677	7.36	A03
chrA03_bin1678	7.92	A03
chrA03_bin1679	8.2	A03
chrA03_bin1680	9.33	A03
chrA03_bin1681	10.17	A03
chrA03_bin1682	10.45	A03
chrA03_bin1683	10.73	A03
chrA03_bin1684	11.29	A03
chrA03_bin1685	11.58	A03
chrA03_bin1686	12.14	A03
chrA03_bin1687	13.82	A03
chrA03_bin1688	14.95	A03
chrA03_bin1689	15.23	A03
chrA03_bin1690	15.51	A03
chrA03_bin1691	15.79	A03
chrA03_bin1692	16.04	A03
chrA03_bin1693	16.57	A03
chrA03_bin1694	16.85	A03
chrA03_bin1695	17.13	A03
chrA03_bin1704	22.49	A03
chrA03_bin1705	25.86	A03
chrA03_bin1706	26.43	A03
chrA03_bin1707	26.99	A03
chrA03_bin1708	27.25	A03
chrA03_bin1709	28.06	A03
chrA03_bin1710	28.61	A03
chrA03_bin1711	31.42	A03
chrA03_bin1712	31.97	A03
chrA03_bin1713	32.8	A03
chrA03_bin1714	33.93	A03
chrA03_bin1715	34.49	A03
chrA03_bin1716	36.46	A03
chrA03_bin1717	37.58	A03
chrA03_bin1718	38.43	A03
chrA03_bin1719	38.99	A03
chrA03_bin1720	41.8	A03
chrA03_bin1721	42.93	A03
chrA03_bin1722	43.21	A03
chrA03_bin1727	44.33	A03
chrA03_bin1728	44.33	A03
chrA03_bin1729	45.17	A03
chrA03_bin1730	45.45	A03
chrA03_bin1731	45.73	A03
chrA03_bin1732	46.02	A03
chrA03_bin1733	47.14	A03
chrA03_bin1734	47.42	A03
chrA03_bin1735	47.98	A03
chrA03_bin1736	48.83	A03
chrA03_bin1737	50.5	A03
chrA03_bin1738	52.74	A03
chrA03_bin1739	53.58	A03
chrA03_bin1740	54.14	A03
chrA03_bin1741	54.42	A03
chrA03_bin1742	54.7	A03
chrA03_bin1743	55.27	A03
chrA03_bin1744	55.55	A03
chrA03_bin1745	56.67	A03
chrA03_bin1746	57.23	A03
chrA03_bin1747	57.49	A03
chrA03_bin1782	58.32	A03
chrA03_bin1784	58.32	A03
chrA03_bin1785	58.88	A03
chrA03_bin1786	59.16	A03
chrA03_bin1787	59.44	A03
chrA03_bin1788	60	A03
chrA03_bin1789	60.28	A03
chrA03_bin1790	60.56	A03
chrA03_bin1791	61.97	A03
chrA03_bin1792	62.53	A03
chrA03_bin1793	63.09	A03
chrA03_bin1794	64.22	A03
chrA03_bin1795	64.78	A03
chrA03_bin1796	65.06	A03
chrA03_bin1797	67.31	A03
chrA03_bin1798	67.59	A03
chrA03_bin1799	69.55	A03
chrA03_bin1807	83.42	A03
chrA03_bin1808	83.7	A03
chrA03_bin1809	85.38	A03
chrA03_bin1810	85.95	A03
chrA03_bin1811	86.51	A03
chrA03_bin1812	87.63	A03
chrA03_bin1813	89.88	A03
chrA03_bin1814	92.14	A03
chrA03_bin1815	93.26	A03
chrA03_bin1829	118.23	A03
chrA03_bin1830	118.23	A03
chrA03_bin1831	121.61	A03
chrA03_bin1832	122.73	A03
chrA03_bin1833	122.73	A03
chrA03_bin1834	124.42	A03
chrA03_bin1835	124.7	A03
chrA03_bin1836	124.98	A03
chrA03_bin1837	125.25	A03
chrA03_bin1838	126.92	A03
chrA03_bin1839	127.48	A03
chrA03_bin1840	129.16	A03
chrA03_bin1841	129.73	A03
chrA03_bin1842	130.29	A03
chrA03_bin1843	132.26	A03
chrA03_bin1844	132.54	A03
chrA03_bin1865	140.19	A03
chrA03_bin1866	141.03	A03
chrA03_bin1867	141.25	A03
chrA03_bin1868	141.68	A03
chrA03_bin1869	142.8	A03
chrA03_bin1870	143.09	A03
chrA03_bin1871	144.21	A03
chrA03_bin1872	144.49	A03
chrA03_bin1873	145.05	A03
chrA03_bin1874	147.59	A03
chrA03_bin1875	148.15	A03
chrA03_bin1876	150.68	A03
chrA03_bin1877	152.09	A03
chrA03_bin1878	152.65	A03
chrA03_bin1879	152.93	A03
chrA03_bin1880	155.74	A03
chrA03_bin1881	156.87	A03
chrA03_bin1882	157.15	A03
chrA03_bin1885	161.95	A03
chrA03_bin1886	162.23	A03
chrA03_bin1887	162.51	A03
chrA03_bin1888	162.79	A03
chrA03_bin1889	163.35	A03
chrA03_bin1890	164.2	A03
chrA03_bin1891	165.04	A03
chrA03_bin1892	166.73	A03
chrA03_bin1893	167.57	A03
chrA03_bin1894	167.85	A03
chrA03_bin1895	168.98	A03
chrA03_bin1896	169.25	A03
chrA03_bin1897	174.9	A03
chrA03_bin1898	175.46	A03
chrA03_bin1899	176.58	A03
chrA03_bin1900	177.14	A03
chrA03_bin1901	178.81	A03
chrA04_bin2126	0.49	A04
chrA04_bin2127	1.06	A04
chrA04_bin2128	1.62	A04
chrA04_bin2129	1.88	A04
chrA04_bin2131	2.7	A04
chrA04_bin2132	8.64	A04
chrA04_bin2133	8.92	A04
chrA04_bin2134	10.29	A04
chrA04_bin2135	10.55	A04
chrA04_bin2136	10.83	A04
chrA04_bin2137	11.11	A04
chrA04_bin2138	11.39	A04
chrA04_bin2139	11.67	A04
chrA04_bin2141	12.23	A04
chrA04_bin2142	12.51	A04
chrA04_bin2143	13.08	A04
chrA04_bin2144	19.01	A04
chrA04_bin2146	20.13	A04
chrA04_bin2147	20.69	A04
chrA04_bin2148	20.97	A04
chrA04_bin2149	21.26	A04
chrA04_bin2150	22.1	A04
chrA04_bin2151	22.38	A04
chrA04_bin2152	22.94	A04
chrA04_bin2153	23.22	A04
chrA04_bin2154	27.17	A04
chrA04_bin2155	28.29	A04
chrA04_bin2156	28.57	A04
chrA04_bin2157	29.13	A04
chrA04_bin2158	29.7	A04
chrA04_bin2159	35.34	A04
chrA04_bin2160	35.34	A04
chrA04_bin2161	37.87	A04
chrA04_bin2169	39.54	A04
chrA04_bin2170	40.65	A04
chrA04_bin2171	40.9	A04
chrA04_bin2173	41.43	A04
chrA04_bin2174	41.71	A04
chrA04_bin2175	41.99	A04
chrA04_bin2176	42.83	A04
chrA04_bin2177	43.11	A04
chrA04_bin2178	43.68	A04
chrA04_bin2179	43.96	A04
chrA04_bin2180	44.24	A04
chrA04_bin2181	44.24	A04
chrA04_bin2182	44.8	A04
chrA04_bin2183	45.36	A04
chrA04_bin2184	45.92	A04
chrA04_bin2185	46.2	A04
chrA04_bin2186	46.49	A04
chrA04_bin2187	46.77	A04
chrA04_bin2188	47.33	A04
chrA04_bin2189	47.6	A04
chrA04_bin2192	48.98	A04
chrA04_bin2200	49.79	A04
chrA04_bin2201	50.05	A04
chrA04_bin2202	50.62	A04
chrA04_bin2203	50.87	A04
chrA04_bin2205	51.97	A04
chrA04_bin2207	52.51	A04
chrA04_bin2209	53.34	A04
chrA04_bin2210	53.62	A04
chrA04_bin2211	53.9	A04
chrA04_bin2212	54.18	A04
chrA04_bin2213	54.46	A04
chrA04_bin2215	56.12	A04
chrA04_bin2216	56.38	A04
chrA04_bin2217	56.66	A04
chrA04_bin2218	56.94	A04
chrA04_bin2219	57.22	A04
chrA04_bin2220	57.51	A04
chrA04_bin2221	58.35	A04
chrA04_bin2222	58.9	A04
chrA04_bin2223	59.47	A04
chrA04_bin2224	60.02	A04
chrA04_bin2225	60.3	A04
chrA04_bin2226	60.58	A04
chrA04_bin2227	60.86	A04
chrA04_bin2228	61.43	A04
chrA04_bin2229	61.71	A04
chrA04_bin2230	62.27	A04
chrA04_bin2231	62.55	A04
chrA04_bin2232	63.39	A04
chrA04_bin2233	63.67	A04
chrA04_bin2234	64.24	A04
chrA04_bin2235	64.52	A04
chrA04_bin2236	64.8	A04
chrA04_bin2237	65.36	A04
chrA04_bin2238	65.64	A04
chrA04_bin2239	65.92	A04
chrA04_bin2240	66.48	A04
chrA04_bin2241	66.76	A04
chrA04_bin2242	67.33	A04
chrA04_bin2243	68.16	A04
chrA04_bin2244	68.96	A04
chrA04_bin2245	70.92	A04
chrA04_bin2246	73.17	A04
chrA04_bin2247	74.01	A04
chrA04_bin2248	74.57	A04
chrA04_bin2249	74.85	A04
chrA04_bin2250	75.7	A04
chrA04_bin2251	76.26	A04
chrA04_bin2252	76.54	A04
chrA04_bin2253	76.82	A04
chrA04_bin2254	77.38	A04
chrA04_bin2255	77.94	A04
chrA04_bin2256	79.07	A04
chrA04_bin2257	79.63	A04
chrA04_bin2258	80.47	A04
chrA04_bin2259	81.25	A04
chrA04_bin2260	81.49	A04
chrA04_bin2261	82.05	A04
chrA04_bin2262	82.32	A04
chrA04_bin2264	83.7	A04
chrA04_bin2265	84.51	A04
chrA04_bin2266	85.07	A04
chrA04_bin2267	85.35	A04
chrA04_bin2268	85.63	A04
chrA04_bin2269	86.19	A04
chrA04_bin2270	87.88	A04
chrA04_bin2271	89.29	A04
chrA04_bin2272	89.85	A04
chrA04_bin2273	90.41	A04
chrA04_bin2274	90.69	A04
chrA04_bin2275	91.25	A04
chrA04_bin2276	91.81	A04
chrA04_bin2277	92.09	A04
chrA04_bin2278	92.66	A04
chrA04_bin2279	92.94	A04
chrA04_bin2280	93.22	A04
chrA04_bin2281	94.91	A04
chrA04_bin2282	95.75	A04
chrA04_bin2283	98	A04
chrA04_bin2284	98.28	A04
chrA04_bin2285	100.53	A04
chrA04_bin2286	100.81	A04
chrA04_bin2287	103.35	A04
chrA04_bin2288	104.19	A04
chrA04_bin2289	104.19	A04
chrA04_bin2290	104.75	A04
chrA04_bin2291	105.03	A04
chrA04_bin2292	105.59	A04
chrA04_bin2293	105.87	A04
chrA04_bin2294	106.44	A04
chrA04_bin2295	107	A04
chrA04_bin2296	107.28	A04
chrA04_bin2297	107.56	A04
chrA04_bin2298	108.12	A04
chrA04_bin2299	112.35	A04
chrA04_bin2300	112.91	A04
chrA04_bin2301	112.91	A04
chrA04_bin2302	114.03	A04
chrA04_bin2303	114.32	A04
chrA04_bin2304	114.88	A04
chrA04_bin2305	115.16	A04
chrA04_bin2306	115.72	A04
chrA04_bin2307	116	A04
chrA04_bin2308	116.28	A04
chrA04_bin2312	119.09	A04
chrA04_bin2313	119.09	A04
chrA04_bin2314	119.94	A04
chrA04_bin2315	120.78	A04
chrA04_bin2316	121.34	A04
chrA04_bin2317	121.9	A04
chrA04_bin2318	123.03	A04
chrA04_bin2319	123.31	A04
chrA04_bin2320	123.58	A04
chrA04_bin2321	125.81	A04
chrA04_bin2322	126.07	A04
chrA04_bin2324	126.89	A04
chrA04_bin2325	127.17	A04
chrA04_bin2326	127.45	A04
chrA04_bin2327	127.73	A04
chrA04_bin2328	128.29	A04
chrA04_bin2329	128.58	A04
chrA04_bin2330	129.14	A04
chrA04_bin2331	133.08	A04
chrA04_bin2332	134.21	A04
chrA04_bin2333	135.89	A04
chrA04_bin2334	136.45	A04
chrA04_bin2335	136.73	A04
chrA04_bin2348	141.23	A04
chrA04_bin2349	141.8	A04
chrA04_bin2350	142.08	A04
chrA04_bin2351	142.92	A04
chrA04_bin2352	143.76	A04
chrA04_bin2353	144.04	A04
chrA04_bin2354	144.32	A04
chrA04_bin2355	144.57	A04
chrA04_bin2356	145.34	A04
chrA04_bin2357	145.91	A04
chrA04_bin2381	148.44	A04
chrA04_bin2382	148.72	A04
chrA04_bin2383	149	A04
chrA04_bin2384	152.67	A04
chrA04_bin2385	153.23	A04
chrA04_bin2389	161.16	A04
chrA04_bin2390	163.41	A04
chrA04_bin2391	165.67	A04
chrA04_bin2392	166.79	A04
chrA04_bin2393	167.63	A04
chrA04_bin2394	168.2	A04
chrA04_bin2395	168.76	A04
chrA04_bin2396	169.04	A04
chrA04_bin2397	169.32	A04
chrA04_bin2398	169.88	A04
chrA04_bin2399	170.16	A04
chrA04_bin2400	170.72	A04
chrA04_bin2401	171.01	A04
chrA04_bin2402	172.69	A04
chrA04_bin2403	173.25	A04
chrA04_bin2404	174.1	A04
chrA04_bin2405	174.66	A04
chrA04_bin2406	174.94	A04
chrA04_bin2407	176.06	A04
chrA04_bin2408	176.61	A04
chrA04_bin2409	177.17	A04
chrA04_bin2410	178.02	A04
chrA04_bin2411	179.14	A04
chrA04_bin2412	180.26	A04
chrA04_bin2413	180.55	A04
chrA04_bin2414	181.39	A04
chrA04_bin2415	182.51	A04
chrA04_bin2416	183.07	A04
chrA04_bin2417	183.92	A04
chrA04_bin2418	184.48	A04
chrA04_bin2419	184.76	A04
chrA04_bin2420	185.04	A04
chrA04_bin2421	185.6	A04
chrA04_bin2422	185.88	A04
chrA04_bin2423	186.73	A04
chrA04_bin2424	187.29	A04
chrA04_bin2425	187.57	A04
chrA04_bin2426	188.13	A04
chrA04_bin2427	188.69	A04
chrA04_bin2428	189.82	A04
chrA04_bin2429	191.79	A04
chrA04_bin2430	192.07	A04
chrA04_bin2431	192.91	A04
chrA04_bin2432	194.88	A04
chrA04_bin2433	195.72	A04
chrA04_bin2434	196.28	A04
chrA04_bin2435	197.38	A04
chrA05_bin2437	0.11	A05
chrA05_bin2438	0.17	A05
chrA05_bin2439	0.22	A05
chrA05_bin2440	0.45	A05
chrA05_bin2441	0.51	A05
chrA05_bin2442	0.56	A05
chrA05_bin2443	0.67	A05
chrA05_bin2444	0.73	A05
chrA05_bin2445	0.79	A05
chrA05_bin2446	0.84	A05
chrA05_bin2450	1.06	A05
chrA05_bin2451	1.11	A05
chrA05_bin2457	1.68	A05
chrA05_bin2458	1.79	A05
chrA05_bin2459	1.85	A05
chrA05_bin2460	1.9	A05
chrA05_bin2461	1.96	A05
chrA05_bin2462	2.07	A05
chrA05_bin2463	2.13	A05
chrA05_bin2465	2.24	A05
chrA05_bin2466	2.3	A05
chrA05_bin2467	2.41	A05
chrA05_bin2468	2.51	A05
chrA05_bin2469	2.68	A05
chrA05_bin2470	2.73	A05
chrA05_bin2471	2.9	A05
chrA05_bin2480	3.46	A05
chrA05_bin2482	3.74	A05
chrA05_bin2483	3.79	A05
chrA05_bin2484	3.84	A05
chrA05_bin2485	3.9	A05
chrA05_bin2486	3.96	A05
chrA05_bin2487	4.01	A05
chrA05_bin2488	4.13	A05
chrA05_bin2489	4.18	A05
chrA05_bin2491	4.29	A05
chrA05_bin2498	5.94	A05
chrA05_bin2499	6.05	A05
chrA05_bin2500	6.17	A05
chrA05_bin2501	6.33	A05
chrA05_bin2502	6.39	A05
chrA05_bin2503	6.5	A05
chrA05_bin2504	6.67	A05
chrA05_bin2505	6.84	A05
chrA05_bin2506	7	A05
chrA05_bin2507	7.28	A05
chrA05_bin2509	10.42	A05
chrA05_bin2566	30.63	A05
chrA05_bin2567	30.69	A05
chrA05_bin2580	30.86	A05
chrA05_bin2587	45.82	A05
chrA05_bin2589	45.99	A05
chrA05_bin2590	46.33	A05
chrA05_bin2591	46.67	A05
chrA05_bin2592	46.89	A05
chrA05_bin2594	47.06	A05
chrA05_bin2595	47.39	A05
chrA05_bin2596	47.45	A05
chrA05_bin2597	47.62	A05
chrA05_bin2598	47.79	A05
chrA05_bin2601	48.57	A05
chrA05_bin2602	48.63	A05
chrA05_bin2603	48.69	A05
chrA05_bin2605	48.86	A05
chrA05_bin2606	48.97	A05
chrA05_bin2607	49.02	A05
chrA05_bin2608	49.14	A05
chrA05_bin2609	49.36	A05
chrA05_bin2620	49.86	A05
chrA05_bin2621	50.03	A05
chrA05_bin2622	50.14	A05
chrA05_bin2623	50.2	A05
chrA05_bin2630	51.93	A05
chrA05_bin2631	53.25	A05
chrA05_bin2634	53.58	A05
chrA05_bin2693	71.19	A05
chrA05_bin2694	71.25	A05
chrA05_bin2695	71.3	A05
chrA05_bin2696	71.36	A05
chrA05_bin2697	71.41	A05
chrA05_bin2698	71.47	A05
chrA05_bin2699	71.64	A05
chrA05_bin2700	71.7	A05
chrA05_bin2701	71.75	A05
chrA05_bin2702	71.81	A05
chrA05_bin2703	71.92	A05
chrA05_bin2704	71.98	A05
chrA05_bin2705	72.04	A05
chrA05_bin2706	72.15	A05
chrA05_bin2747	72.61	A05
chrA05_bin2775	74.51	A05
chrA05_bin2776	74.57	A05
chrA05_bin2777	74.69	A05
chrA05_bin2799	74.93	A05
chrA05_bin2800	74.99	A05
chrA05_bin2831	91.76	A05
chrA05_bin2832	91.93	A05
chrA05_bin2833	91.99	A05
chrA05_bin2834	99.27	A05
chrA05_bin2835	99.66	A05
chrA05_bin2836	99.72	A05
chrA05_bin2837	100.06	A05
chrA05_bin2838	100.28	A05
chrA05_bin2839	108.36	A05
chrA05_bin2840	108.42	A05
chrA05_bin2841	108.53	A05
chrA05_bin2842	108.58	A05
chrA05_bin2844	108.74	A05
chrA05_bin2845	108.86	A05
chrA05_bin2846	108.97	A05
chrA05_bin2847	109.19	A05
chrA05_bin2848	109.76	A05
chrA05_bin2849	109.87	A05
chrA05_bin2850	110.37	A05
chrA05_bin2851	110.43	A05
chrA05_bin2854	113.32	A05
chrA05_bin2855	113.49	A05
chrA05_bin2856	113.67	A05
chrA05_bin2857	114.92	A05
chrA05_bin2858	117.03	A05
chrA05_bin2859	117.14	A05
chrA05_bin2861	117.65	A05
chrA05_bin2862	117.76	A05
chrA05_bin2863	117.87	A05
chrA05_bin2864	117.98	A05
chrA05_bin2865	118.04	A05
chrA05_bin2866	118.15	A05
chrA05_bin2867	118.26	A05
chrA05_bin2868	118.32	A05
chrA05_bin2869	118.43	A05
chrA05_bin2870	119.22	A05
chrA05_bin2871	119.28	A05
chrA05_bin2872	119.33	A05
chrA05_bin2874	119.55	A05
chrA05_bin2875	124.97	A05
chrA05_bin2876	125.42	A05
chrA05_bin2877	125.47	A05
chrA05_bin2878	131.13	A05
chrA05_bin2879	131.36	A05
chrA05_bin2880	131.41	A05
chrA05_bin2881	131.64	A05
chrA05_bin2882	131.75	A05
chrA05_bin2883	131.81	A05
chrA05_bin2884	131.92	A05
chrA05_bin2885	132.26	A05
chrA05_bin2886	132.31	A05
chrA06_bin3402	0.49	A06
chrA06_bin3403	0.78	A06
chrA06_bin3404	1.62	A06
chrA06_bin3405	3.31	A06
chrA06_bin3406	3.87	A06
chrA06_bin3407	4.15	A06
chrA06_bin3408	4.43	A06
chrA06_bin3409	7.52	A06
chrA06_bin3410	7.8	A06
chrA06_bin3411	8.37	A06
chrA06_bin3412	8.93	A06
chrA06_bin3413	9.49	A06
chrA06_bin3414	11.46	A06
chrA06_bin3415	12.02	A06
chrA06_bin3416	13.71	A06
chrA06_bin3417	14.27	A06
chrA06_bin3418	14.55	A06
chrA06_bin3419	15.66	A06
chrA06_bin3421	17.33	A06
chrA06_bin3422	17.89	A06
chrA06_bin3423	18.45	A06
chrA06_bin3424	19.58	A06
chrA06_bin3425	19.86	A06
chrA06_bin3426	20.42	A06
chrA06_bin3427	20.69	A06
chrA06_bin3436	22.64	A06
chrA06_bin3437	23.44	A06
chrA06_bin3438	23.99	A06
chrA06_bin3439	24.27	A06
chrA06_bin3440	24.55	A06
chrA06_bin3441	25.68	A06
chrA06_bin3442	26.52	A06
chrA06_bin3443	27.36	A06
chrA06_bin3444	27.64	A06
chrA06_bin3445	29.05	A06
chrA06_bin3446	29.33	A06
chrA06_bin3447	29.61	A06
chrA06_bin3448	29.89	A06
chrA06_bin3449	30.45	A06
chrA06_bin3450	31.58	A06
chrA06_bin3451	33.26	A06
chrA06_bin3452	33.26	A06
chrA06_bin3453	33.54	A06
chrA06_bin3454	34.67	A06
chrA06_bin3455	34.95	A06
chrA06_bin3457	36.31	A06
chrA06_bin3459	37.14	A06
chrA06_bin3461	37.42	A06
chrA06_bin3462	37.7	A06
chrA06_bin3463	37.98	A06
chrA06_bin3464	38.54	A06
chrA06_bin3465	52.39	A06
chrA06_bin3466	53.24	A06
chrA06_bin3467	53.52	A06
chrA06_bin3468	66.45	A06
chrA06_bin3469	67.01	A06
chrA06_bin3470	67.29	A06
chrA06_bin3471	67.57	A06
chrA06_bin3474	68.38	A06
chrA06_bin3477	69.21	A06
chrA06_bin3478	69.49	A06
chrA06_bin3479	69.77	A06
chrA06_bin3480	70.05	A06
chrA06_bin3481	70.61	A06
chrA06_bin3482	71.18	A06
chrA06_bin3483	72.58	A06
chrA06_bin3484	73.14	A06
chrA06_bin3485	73.69	A06
chrA06_bin3486	74.24	A06
chrA06_bin3487	74.52	A06
chrA06_bin3488	75.36	A06
chrA06_bin3489	77.05	A06
chrA06_bin3490	77.61	A06
chrA06_bin3491	77.89	A06
chrA06_bin3492	78.4	A06
chrA06_bin3493	78.61	A06
chrA06_bin3494	79.14	A06
chrA06_bin3495	79.42	A06
chrA06_bin3496	79.7	A06
chrA06_bin3497	79.98	A06
chrA06_bin3498	80.26	A06
chrA06_bin3499	81.1	A06
chrA06_bin3500	81.36	A06
chrA06_bin3501	82.46	A06
chrA06_bin3502	83.31	A06
chrA06_bin3503	83.59	A06
chrA06_bin3504	84.15	A06
chrA06_bin3505	85.27	A06
chrA06_bin3506	85.83	A06
chrA06_bin3507	86.4	A06
chrA06_bin3508	86.89	A06
chrA07_bin3754	0.28	A07
chrA07_bin3755	0.84	A07
chrA07_bin3756	1.12	A07
chrA07_bin3757	1.97	A07
chrA07_bin3758	2.52	A07
chrA07_bin3759	3.63	A07
chrA07_bin3760	4.19	A07
chrA07_bin3761	5.32	A07
chrA07_bin3762	5.88	A07
chrA07_bin3763	6.44	A07
chrA07_bin3764	6.72	A07
chrA07_bin3765	7	A07
chrA07_bin3766	7.56	A07
chrA07_bin3767	8.13	A07
chrA07_bin3768	8.41	A07
chrA07_bin3769	8.69	A07
chrA07_bin3770	9.25	A07
chrA07_bin3771	10.09	A07
chrA07_bin3772	10.37	A07
chrA07_bin3773	11.22	A07
chrA07_bin3777	16	A07
chrA07_bin3778	16.28	A07
chrA07_bin3779	16.84	A07
chrA07_bin3780	17.4	A07
chrA07_bin3781	17.96	A07
chrA07_bin3782	18.53	A07
chrA07_bin3783	18.81	A07
chrA07_bin3784	21.06	A07
chrA07_bin3785	21.34	A07
chrA07_bin3786	23.02	A07
chrA07_bin3787	23.31	A07
chrA07_bin3788	23.59	A07
chrA07_bin3789	24.15	A07
chrA07_bin3790	24.43	A07
chrA07_bin3791	26.66	A07
chrA07_bin3792	26.93	A07
chrA07_bin3793	27.21	A07
chrA07_bin3794	27.77	A07
chrA07_bin3795	28.33	A07
chrA07_bin3796	28.61	A07
chrA07_bin3797	28.61	A07
chrA07_bin3798	29.46	A07
chrA07_bin3799	30.02	A07
chrA07_bin3800	30.27	A07
chrA07_bin3802	31.08	A07
chrA07_bin3803	31.64	A07
chrA07_bin3804	32.48	A07
chrA07_bin3805	33.03	A07
chrA07_bin3806	33.32	A07
chrA07_bin3807	33.88	A07
chrA07_bin3808	34.44	A07
chrA07_bin3809	35	A07
chrA07_bin3810	35.28	A07
chrA07_bin3811	35.84	A07
chrA07_bin3812	36.12	A07
chrA07_bin3813	36.41	A07
chrA07_bin3814	37.25	A07
chrA07_bin3815	37.53	A07
chrA07_bin3816	38.09	A07
chrA07_bin3817	38.65	A07
chrA07_bin3818	39.49	A07
chrA07_bin3828	41.44	A07
chrA07_bin3829	41.71	A07
chrA07_bin3830	43.96	A07
chrA07_bin3831	44.77	A07
chrA07_bin3832	45.02	A07
chrA07_bin3833	45.3	A07
chrA07_bin3834	47.55	A07
chrA07_bin3836	49.52	A07
chrA07_bin3837	50.08	A07
chrA07_bin3838	50.64	A07
chrA07_bin3839	51.2	A07
chrA07_bin3840	52.28	A07
chrA07_bin3841	52.54	A07
chrA07_bin3842	53.38	A07
chrA07_bin3843	53.66	A07
chrA07_bin3844	53.93	A07
chrA07_bin3846	56.44	A07
chrA07_bin3847	56.7	A07
chrA07_bin3848	56.98	A07
chrA07_bin3849	57.27	A07
chrA07_bin3850	58.39	A07
chrA07_bin3851	59.23	A07
chrA07_bin3852	59.51	A07
chrA07_bin3853	59.76	A07
chrA07_bin3854	60.58	A07
chrA07_bin3855	61.14	A07
chrA07_bin3856	61.42	A07
chrA07_bin3857	61.89	A07
chrA07_bin3858	62.42	A07
chrA07_bin3859	62.67	A07
chrA07_bin3861	63.17	A07
chrA07_bin3866	63.98	A07
chrA07_bin3868	65.37	A07
chrA07_bin3869	66.21	A07
chrA07_bin3870	67.33	A07
chrA07_bin3871	68.46	A07
chrA07_bin3872	69.02	A07
chrA07_bin3873	69.3	A07
chrA07_bin3874	69.86	A07
chrA07_bin3875	72.67	A07
chrA07_bin3876	73.24	A07
chrA07_bin3877	73.8	A07
chrA07_bin3878	74.08	A07
chrA07_bin3879	75.2	A07
chrA07_bin3880	75.48	A07
chrA07_bin3881	76.05	A07
chrA07_bin3882	76.61	A07
chrA07_bin3883	76.89	A07
chrA07_bin3884	77.17	A07
chrA07_bin3885	77.45	A07
chrA07_bin3886	77.73	A07
chrA07_bin3887	78.01	A07
chrA07_bin3888	78.29	A07
chrA07_bin3890	79.42	A07
chrA07_bin3891	79.7	A07
chrA07_bin3892	79.94	A07
chrA07_bin3894	80.7	A07
chrA07_bin3895	81.5	A07
chrA07_bin3896	81.78	A07
chrA07_bin3897	82.61	A07
chrA07_bin3898	82.87	A07
chrA07_bin3910	84.27	A07
chrA07_bin3911	84.27	A07
chrA07_bin3912	84.84	A07
chrA07_bin3913	85.96	A07
chrA07_bin3914	86.24	A07
chrA07_bin3915	86.8	A07
chrA07_bin3916	87.08	A07
chrA07_bin3917	90.46	A07
chrA07_bin3918	92.71	A07
chrA07_bin3919	93.27	A07
chrA07_bin3929	93.55	A07
chrA07_bin3930	95.77	A07
chrA07_bin3931	96.32	A07
chrA07_bin3932	96.88	A07
chrA07_bin3933	97.73	A07
chrA07_bin3934	98.01	A07
chrA07_bin3935	98.57	A07
chrA07_bin3936	99.13	A07
chrA07_bin3937	99.41	A07
chrA07_bin3938	100.25	A07
chrA07_bin3943	102.77	A07
chrA07_bin3944	103.62	A07
chrA07_bin3945	103.9	A07
chrA07_bin3946	104.15	A07
chrA07_bin3947	104.96	A07
chrA07_bin3948	105.21	A07
chrA07_bin3949	105.74	A07
chrA07_bin3950	107.13	A07
chrA07_bin3951	107.36	A07
chrA07_bin3952	107.87	A07
chrA07_bin3953	108.43	A07
chrA07_bin3954	111.24	A07
chrA07_bin3955	111.81	A07
chrA07_bin3956	112.93	A07
chrA07_bin3957	113.49	A07
chrA07_bin3958	114.05	A07
chrA07_bin3959	114.62	A07
chrA07_bin3960	115.18	A07
chrA07_bin3961	115.73	A07
chrA07_bin3962	117.96	A07
chrA07_bin3963	118.8	A07
chrA07_bin3964	119.93	A07
chrA07_bin3965	121.05	A07
chrA07_bin3966	122.17	A07
chrA07_bin3967	122.45	A07
chrA07_bin3969	124.4	A07
chrA07_bin3970	124.66	A07
chrA08_bin3972	1.68	A08
chrA08_bin3973	3.93	A08
chrA08_bin3974	4.49	A08
chrA08_bin3975	4.77	A08
chrA08_bin3976	5.05	A08
chrA08_bin3977	5.61	A08
chrA08_bin3978	6.7	A08
chrA08_bin3979	6.95	A08
chrA08_bin3980	7.23	A08
chrA08_bin3981	7.79	A08
chrA08_bin3982	8.63	A08
chrA08_bin3983	12	A08
chrA08_bin3984	12.27	A08
chrA08_bin3992	14.79	A08
chrA08_bin3993	14.79	A08
chrA08_bin3994	16.76	A08
chrA08_bin3995	17.04	A08
chrA08_bin3996	18.16	A08
chrA08_bin3997	18.72	A08
chrA08_bin3998	19.28	A08
chrA08_bin4003	26.42	A08
chrA08_bin4004	27.31	A08
chrA08_bin4005	27.87	A08
chrA08_bin4006	28.99	A08
chrA08_bin4007	29.56	A08
chrA08_bin4008	29.84	A08
chrA08_bin4009	30.12	A08
chrA08_bin4010	30.68	A08
chrA08_bin4011	31.24	A08
chrA08_bin4012	31.8	A08
chrA08_bin4013	32.09	A08
chrA08_bin4014	32.93	A08
chrA08_bin4015	33.21	A08
chrA08_bin4016	33.49	A08
chrA08_bin4017	33.49	A08
chrA08_bin4047	36.01	A08
chrA08_bin4048	36.29	A08
chrA08_bin4049	37.13	A08
chrA08_bin4051	37.4	A08
chrA08_bin4058	39.64	A08
chrA08_bin4059	39.64	A08
chrA08_bin4060	41.31	A08
chrA08_bin4063	44.13	A08
chrA08_bin4064	44.41	A08
chrA08_bin4065	44.69	A08
chrA08_bin4066	45.25	A08
chrA08_bin4067	45.25	A08
chrA08_bin4071	49.53	A08
chrA08_bin4072	50.08	A08
chrA08_bin4073	51.21	A08
chrA08_bin4074	51.49	A08
chrA08_bin4076	52.05	A08
chrA08_bin4077	52.61	A08
chrA08_bin4078	52.88	A08
chrA08_bin4087	55.4	A08
chrA08_bin4089	59.06	A08
chrA08_bin4090	59.89	A08
chrA08_bin4092	63.55	A08
chrA08_bin4093	63.82	A08
chrA08_bin4102	66.91	A08
chrA08_bin4103	66.91	A08
chrA08_bin4104	67.47	A08
chrA08_bin4105	68.59	A08
chrA08_bin4107	70	A08
chrA08_bin4108	70.28	A08
chrA08_bin4109	70.56	A08
chrA08_bin4110	70.84	A08
chrA08_bin4111	71.96	A08
chrA08_bin4112	71.96	A08
chrA08_bin4140	74.17	A08
chrA08_bin4142	80.62	A08
chrA08_bin4143	83.15	A08
chrA08_bin4147	93.24	A08
chrA08_bin4148	97.29	A08
chrA08_bin4149	97.86	A08
chrA08_bin4150	98.98	A08
chrA08_bin4151	99.54	A08
chrA08_bin4152	99.82	A08
chrA08_bin4153	104.33	A08
chrA08_bin4154	105.46	A08
chrA08_bin4155	106.02	A08
chrA08_bin4156	106.02	A08
chrA08_bin4161	113.38	A08
chrA08_bin4162	113.38	A08
chrA08_bin4163	114.22	A08
chrA08_bin4164	114.78	A08
chrA08_bin4165	115.06	A08
chrA08_bin4167	117.01	A08
chrA08_bin4168	118.7	A08
chrA08_bin4169	119.82	A08
chrA08_bin4170	122.64	A08
chrA08_bin4171	123.2	A08
chrA08_bin4172	123.2	A08
chrA08_bin4173	123.76	A08
chrA08_bin4174	124.6	A08
chrA08_bin4175	125.45	A08
chrA08_bin4176	125.73	A08
chrA08_bin4177	126.01	A08
chrA08_bin4178	126.29	A08
chrA08_bin4179	126.57	A08
chrA08_bin4180	126.85	A08
chrA08_bin4181	127.13	A08
chrA08_bin4182	127.41	A08
chrA08_bin4183	127.69	A08
chrA08_bin4184	127.98	A08
chrA08_bin4185	131.07	A08
chrA08_bin4186	131.91	A08
chrA08_bin4187	132.19	A08
chrA08_bin4188	132.76	A08
chrA08_bin4189	133.32	A08
chrA08_bin4190	133.6	A08
chrA08_bin4191	133.88	A08
chrA08_bin4192	134.16	A08
chrA08_bin4193	134.4	A08
chrA08_bin4194	135.18	A08
chrA08_bin4195	135.74	A08
chrA08_bin4196	136.02	A08
chrA08_bin4197	137.71	A08
chrA08_bin4198	137.99	A08
chrA08_bin4199	138.55	A08
chrA08_bin4200	139.68	A08
chrA08_bin4201	140.24	A08
chrA08_bin4202	149.04	A08
chrA08_bin4203	152.46	A08
chrA08_bin4205	153.91	A08
chrA08_bin4206	154.47	A08
chrA08_bin4207	167.12	A08
chrA08_bin4208	168.53	A08
chrA08_bin4209	170.22	A08
chrA08_bin4210	175.01	A08
chrA08_bin4211	176.98	A08
chrA08_bin4212	177.26	A08
chrA08_bin4213	178.11	A08
chrA08_bin4214	179.23	A08
chrA08_bin4215	179.51	A08
chrA08_bin4216	179.79	A08
chrA08_bin4217	180.36	A08
chrA08_bin4218	184.59	A08
chrA08_bin4219	187.4	A08
chrA08_bin4220	187.68	A08
chrA08_bin4221	188.8	A08
chrA08_bin4222	189.37	A08
chrA08_bin4223	189.93	A08
chrA08_bin4224	190.49	A08
chrA08_bin4225	193.3	A08
chrA08_bin4226	194.15	A08
chrA08_bin4227	194.99	A08
chrA08_bin4228	196.93	A08
chrA08_bin4229	197.2	A08
chrA08_bin4230	197.48	A08
chrA08_bin4231	198.6	A08
chrA08_bin4232	199.17	A08
chrA08_bin4233	199.45	A08
chrA08_bin4234	200.01	A08
chrA08_bin4235	200.57	A08
chrA08_bin4236	201.13	A08
chrA08_bin4237	202.82	A08
chrA08_bin4238	203.38	A08
chrA08_bin4239	203.66	A08
chrA08_bin4240	204.22	A08
chrA08_bin4241	204.5	A08
chrA08_bin4242	204.79	A08
chrA08_bin4243	205.35	A08
chrA08_bin4244	205.63	A08
chrA08_bin4245	205.91	A08
chrA08_bin4246	206.47	A08
chrA08_bin4247	206.75	A08
chrA08_bin4248	207.03	A08
chrA08_bin4249	207.31	A08
chrA08_bin4250	207.87	A08
chrA08_bin4251	211.52	A08
chrA08_bin4252	211.79	A08
chrA08_bin4253	212.63	A08
chrA08_bin4254	213.19	A08
chrA08_bin4255	213.76	A08
chrA08_bin4256	215.44	A08
chrA08_bin4257	215.72	A08
chrA08_bin4258	216.28	A08
chrA08_bin4259	216.57	A08
chrA08_bin4260	219.66	A08
chrA08_bin4261	219.93	A08
chrA08_bin4262	221.01	A08
chrA08_bin4263	221.54	A08
chrA08_bin4270	224.33	A08
chrA08_bin4271	224.59	A08
chrA08_bin4272	224.88	A08
chrA08_bin4273	225.44	A08
chrA08_bin4274	227.69	A08
chrA08_bin4275	228.25	A08
chrA08_bin4276	228.81	A08
chrA08_bin4277	229.93	A08
chrA08_bin4278	231.06	A08
chrA08_bin4279	231.55	A08
chrA09_bin4434	0.28	A09
chrA09_bin4435	1.87	A09
chrA09_bin4472	39.3	A09
chrA09_bin4473	42.08	A09
chrA09_bin4474	45.74	A09
chrA09_bin4475	47.99	A09
chrA09_bin4476	48.84	A09
chrA09_bin4477	49.12	A09
chrA09_bin4478	49.68	A09
chrA09_bin4479	49.96	A09
chrA09_bin4863	91.62	A09
chrA09_bin4864	91.9	A09
chrA09_bin4865	92.46	A09
chrA09_bin4866	93.02	A09
chrA09_bin4867	94.14	A09
chrA09_bin4868	95.27	A09
chrA09_bin4869	95.83	A09
chrA09_bin4870	96.39	A09
chrA09_bin4871	96.95	A09
chrA09_bin4872	100.61	A09
chrA09_bin4873	100.89	A09
chrA09_bin4874	104	A09
chrA09_bin4875	105.12	A09
chrA09_bin4876	106.25	A09
chrA09_bin4877	106.25	A09
chrA09_bin4895	123.52	A09
chrA09_bin4896	123.52	A09
chrA09_bin4897	125.21	A09
chrA09_bin4898	126.02	A09
chrA09_bin4899	126.55	A09
chrA09_bin4901	127.39	A09
chrA09_bin4902	127.95	A09
chrA09_bin4903	129.08	A09
chrA09_bin4904	129.64	A09
chrA09_bin4914	129.64	A09
chrA09_bin4916	130.2	A09
chrA09_bin4917	131.32	A09
chrA09_bin4918	131.88	A09
chrA09_bin4919	133	A09
chrA09_bin4920	133.56	A09
chrA09_bin4921	137.78	A09
chrA09_bin4922	140.03	A09
chrA09_bin4923	140.31	A09
chrA09_bin4924	140.59	A09
chrA09_bin4925	142	A09
chrA09_bin4926	143.12	A09
chrA09_bin4934	144.53	A09
chrA09_bin4935	145.09	A09
chrA09_bin4936	145.65	A09
chrA09_bin4937	145.93	A09
chrA09_bin4938	146.5	A09
chrA09_bin4939	147.62	A09
chrA09_bin4940	147.9	A09
chrA09_bin4941	148.46	A09
chrA09_bin4942	148.74	A09
chrA09_bin4943	149.02	A09
chrA09_bin4944	149.59	A09
chrA09_bin4945	150.15	A09
chrA09_bin4946	158.66	A09
chrA09_bin4947	162.62	A09
chrA09_bin4948	163.18	A09
chrA09_bin4949	164.02	A09
chrA09_bin4950	165.99	A09
chrA09_bin4951	170.22	A09
chrA09_bin4952	170.49	A09
chrA09_bin4953	171.06	A09
chrA09_bin4954	171.31	A09
chrA09_bin4956	172.4	A09
chrA09_bin4957	172.67	A09
chrA09_bin4958	172.92	A09
chrA09_bin4959	173.72	A09
chrA09_bin4960	174.27	A09
chrA09_bin4961	174.84	A09
chrA09_bin4962	175.96	A09
chrA09_bin4963	177.92	A09
chrA09_bin4964	179.31	A09
chrA09_bin4965	179.79	A09
chrA09_bin4966	180.62	A09
chrA09_bin4967	181.46	A09
chrA09_bin4968	181.74	A09
chrA09_bin4969	182.58	A09
chrA09_bin4970	182.86	A09
chrA09_bin4971	183.42	A09
chrA09_bin4972	183.7	A09
chrA09_bin4973	184.24	A09
chrA09_bin4974	184.7	A09
chrA09_bin4975	185.55	A09
chrA09_bin4976	186.67	A09
chrA09_bin4977	186.95	A09
chrA09_bin4978	187.51	A09
chrA09_bin4979	187.99	A09
chrA09_bin4980	189.1	A09
chrA09_bin4981	189.66	A09
chrA09_bin4982	190.22	A09
chrA09_bin4983	191.07	A09
chrA09_bin4984	191.35	A09
chrA09_bin4985	191.91	A09
chrA09_bin4986	192.47	A09
chrA09_bin4987	193.6	A09
chrA09_bin4988	193.88	A09
chrA09_bin4989	194.72	A09
chrA09_bin4990	195.28	A09
chrA09_bin4991	195.56	A09
chrA09_bin4992	196.1	A09
chrA09_bin4993	197.76	A09
chrA09_bin4994	198.04	A09
chrA09_bin4995	198.32	A09
chrA09_bin4996	198.88	A09
chrA09_bin4997	199.44	A09
chrA09_bin4998	200.57	A09
chrA09_bin4999	201.03	A09
chrA09_bin5000	201.57	A09
chrA09_bin5001	202.69	A09
chrA09_bin5002	202.97	A09
chrA09_bin5003	203.25	A09
chrA09_bin5004	203.53	A09
chrA09_bin5005	203.81	A09
chrA09_bin5006	204.09	A09
chrA09_bin5007	204.38	A09
chrA09_bin5008	204.94	A09
chrA09_bin5009	205.78	A09
chrA09_bin5010	206.06	A09
chrA09_bin5012	206.9	A09
chrA09_bin5032	212.27	A09
chrA09_bin5033	212.27	A09
chrA09_bin5034	215.36	A09
chrA09_bin5035	218.46	A09
chrA09_bin5036	218.74	A09
chrA09_bin5037	219.3	A09
chrA09_bin5038	220.42	A09
chrA09_bin5039	221.27	A09
chrA09_bin5040	221.55	A09
chrA09_bin5041	223.24	A09
chrA09_bin5042	223.51	A09
chrA09_bin5060	227.21	A09
chrA09_bin5061	228.67	A09
chrA09_bin5065	228.92	A09
chrA09_bin5067	229.45	A09
chrA09_bin5068	230.57	A09
chrA09_bin5069	230.85	A09
chrA09_bin5070	231.41	A09
chrA09_bin5071	231.98	A09
chrA09_bin5072	233.1	A09
chrA09_bin5073	233.38	A09
chrA09_bin5074	233.66	A09
chrA09_bin5075	234.22	A09
chrA09_bin5076	235.35	A09
chrA09_bin5077	236.75	A09
chrA09_bin5078	237.6	A09
chrA09_bin5079	241.26	A09
chrA09_bin5080	241.54	A09
chrA09_bin5081	241.82	A09
chrA09_bin5082	242.38	A09
chrA09_bin5083	242.38	A09
chrA09_bin5098	249.74	A09
chrA09_bin5099	250.3	A09
chrA09_bin5100	250.86	A09
chrA09_bin5101	251.43	A09
chrA09_bin5102	251.71	A09
chrA09_bin5103	253.67	A09
chrA09_bin5104	254.51	A09
chrA09_bin5105	259.02	A09
chrA10_bin5125	0.28	A10
chrA10_bin5128	0.84	A10
chrA10_bin5129	1.4	A10
chrA10_bin5130	2.77	A10
chrA10_bin5131	3.02	A10
chrA10_bin5132	3.3	A10
chrA10_bin5133	3.87	A10
chrA10_bin5135	4.99	A10
chrA10_bin5136	5.55	A10
chrA10_bin5137	6.11	A10
chrA10_bin5138	6.68	A10
chrA10_bin5139	6.96	A10
chrA10_bin5140	7.24	A10
chrA10_bin5141	7.8	A10
chrA10_bin5142	8.36	A10
chrA10_bin5158	14.01	A10
chrA10_bin5159	14.29	A10
chrA10_bin5160	16.82	A10
chrA10_bin5161	17.38	A10
chrA10_bin5162	18.79	A10
chrA10_bin5163	19.63	A10
chrA10_bin5164	20.16	A10
chrA10_bin5165	20.41	A10
chrA10_bin5166	23.78	A10
chrA10_bin5167	24.05	A10
chrA10_bin5168	24.33	A10
chrA10_bin5169	24.61	A10
chrA10_bin5171	25.72	A10
chrA10_bin5172	25.99	A10
chrA10_bin5173	26.55	A10
chrA10_bin5174	26.83	A10
chrA10_bin5175	27.39	A10
chrA10_bin5176	27.92	A10
chrA10_bin5177	28.74	A10
chrA10_bin5178	29.3	A10
chrA10_bin5179	29.58	A10
chrA10_bin5180	29.86	A10
chrA10_bin5181	30.14	A10
chrA10_bin5182	32.11	A10
chrA10_bin5183	34.92	A10
chrA10_bin5184	35.49	A10
chrA10_bin5185	35.77	A10
chrA10_bin5186	39.14	A10
chrA10_bin5187	41.96	A10
chrA10_bin5188	42.8	A10
chrA10_bin5189	43.64	A10
chrA10_bin5190	43.91	A10
chrA10_bin5192	45.28	A10
chrA10_bin5205	45.77	A10
chrA10_bin5206	45.77	A10
chrA10_bin5210	46.61	A10
chrA10_bin5211	47.17	A10
chrA10_bin5212	47.73	A10
chrA10_bin5213	49.98	A10
chrA10_bin5214	50.54	A10
chrA10_bin5215	52.51	A10
chrA10_bin5216	54.49	A10
chrA10_bin5217	55.61	A10
chrA10_bin5218	60.45	A10
chrA10_bin5219	61.01	A10
chrA10_bin5220	62.42	A10
chrA10_bin5221	64.97	A10
chrA10_bin5222	67.53	A10
chrA10_bin5246	92.89	A10
chrA10_bin5247	96.24	A10
chrA10_bin5248	96.81	A10
chrA10_bin5249	97.09	A10
chrA10_bin5250	98.21	A10
chrA10_bin5251	98.77	A10
chrA10_bin5252	99.33	A10
chrA10_bin5253	99.9	A10
chrA10_bin5254	102.71	A10
chrA10_bin5255	102.99	A10
chrA10_bin5256	105.24	A10
chrA10_bin5257	105.8	A10
chrA10_bin5259	106.28	A10
chrA10_bin5261	106.78	A10
chrA10_bin5262	107.02	A10
chrA10_bin5263	107.58	A10
chrA10_bin5268	109.55	A10
chrA10_bin5269	109.55	A10
chrA10_bin5270	110.39	A10
chrA10_bin5271	110.95	A10
chrA10_bin5272	111.8	A10
chrA10_bin5273	112.33	A10
chrA10_bin5274	112.58	A10
chrA10_bin5275	112.86	A10
chrA10_bin5276	113.42	A10
chrA10_bin5277	113.7	A10
chrA10_bin5278	114.26	A10
chrA10_bin5279	114.54	A10
chrA10_bin5280	115.11	A10
chrA10_bin5281	117.92	A10
chrA10_bin5282	121.3	A10
chrA10_bin5283	121.86	A10
chrA10_bin5284	122.14	A10
chrA10_bin5285	122.68	A10
chrA10_bin5287	123.22	A10
chrA10_bin5288	123.5	A10
chrA10_bin5289	126.6	A10
chrA10_bin5290	128.84	A10
chrA10_bin5291	130.53	A10
chrA10_bin5292	131.09	A10
chrA10_bin5293	131.94	A10
chrA10_bin5294	132.22	A10
chrA10_bin5295	132.5	A10
chrA10_bin5296	132.5	A10
chrA10_bin5297	132.78	A10
chrA10_bin5298	133.34	A10
chrA10_bin5299	133.62	A10
chrA10_bin5300	133.9	A10
chrA10_bin5301	134.46	A10
chrA10_bin5302	137.56	A10
chrA10_bin5432	147.83	A10
chrA10_bin5433	148.11	A10
chrC01_bin5462	0.28	C01
chrC01_bin5463	1.4	C01
chrC01_bin5464	1.97	C01
chrC01_bin5465	4.22	C01
chrC01_bin5466	5.34	C01
chrC01_bin5467	6.19	C01
chrC01_bin5468	6.75	C01
chrC01_bin5469	7.31	C01
chrC01_bin5470	7.31	C01
chrC01_bin5766	21.16	C01
chrC01_bin5767	21.16	C01
chrC01_bin5821	33.81	C01
chrC01_bin5822	34.37	C01
chrC01_bin5849	44.06	C01
chrC01_bin5850	45.19	C01
chrC01_bin5851	49.99	C01
chrC01_bin5852	51.4	C01
chrC01_bin5853	51.96	C01
chrC01_bin5872	53.91	C01
chrC01_bin5873	54.18	C01
chrC01_bin5892	58.03	C01
chrC01_bin5893	59.62	C01
chrC01_bin5894	60.46	C01
chrC01_bin5895	60.73	C01
chrC01_bin5911	65.24	C01
chrC01_bin5912	68.61	C01
chrC01_bin5913	68.89	C01
chrC01_bin5914	68.89	C01
chrC01_bin5916	69.18	C01
chrC01_bin5917	69.42	C01
chrC01_bin5935	70.22	C01
chrC01_bin5937	70.77	C01
chrC01_bin5938	71.04	C01
chrC01_bin6062	75.31	C01
chrC01_bin6063	76.2	C01
chrC01_bin6064	77.61	C01
chrC01_bin6083	85.84	C01
chrC01_bin6084	86.68	C01
chrC01_bin6085	90.63	C01
chrC01_bin6086	91.75	C01
chrC01_bin6087	92.03	C01
chrC01_bin6088	92.6	C01
chrC01_bin6089	92.88	C01
chrC01_bin6090	93.16	C01
chrC01_bin6091	93.44	C01
chrC01_bin6092	94	C01
chrC01_bin6093	95.97	C01
chrC01_bin6094	96.53	C01
chrC01_bin6095	96.81	C01
chrC01_bin6096	97.09	C01
chrC01_bin6097	97.66	C01
chrC01_bin6098	100.48	C01
chrC01_bin6099	103.02	C01
chrC01_bin6100	104.71	C01
chrC01_bin6101	106.4	C01
chrC01_bin6102	106.97	C01
chrC01_bin6103	107.53	C01
chrC01_bin6143	123.93	C01
chrC01_bin6144	124.22	C01
chrC01_bin6145	124.5	C01
chrC01_bin6146	124.78	C01
chrC01_bin6147	125.06	C01
chrC01_bin6148	125.34	C01
chrC01_bin6149	126.15	C01
chrC01_bin6150	126.68	C01
chrC01_bin6151	127.25	C01
chrC01_bin6152	127.81	C01
chrC01_bin6153	128.09	C01
chrC01_bin6154	128.37	C01
chrC01_bin6155	130.34	C01
chrC01_bin6156	130.62	C01
chrC01_bin6157	130.9	C01
chrC01_bin6158	131.18	C01
chrC01_bin6159	131.46	C01
chrC01_bin6160	135.12	C01
chrC01_bin6161	135.69	C01
chrC01_bin6162	136.25	C01
chrC01_bin6163	136.81	C01
chrC01_bin6174	140.48	C01
chrC01_bin6175	141.06	C01
chrC01_bin6176	142.18	C01
chrC01_bin6190	145.55	C01
chrC01_bin6191	145.82	C01
chrC01_bin6192	146.38	C01
chrC01_bin6193	146.66	C01
chrC01_bin6194	146.94	C01
chrC01_bin6195	147.23	C01
chrC01_bin6196	147.51	C01
chrC01_bin6197	147.79	C01
chrC01_bin6198	148.35	C01
chrC01_bin6200	149.19	C01
chrC01_bin6201	149.75	C01
chrC01_bin6202	150.32	C01
chrC01_bin6203	150.88	C01
chrC01_bin6204	152.56	C01
chrC01_bin6205	153.13	C01
chrC01_bin6206	153.97	C01
chrC01_bin6207	154.46	C01
chrC02_bin6264	0.28	C02
chrC02_bin6265	1.98	C02
chrC02_bin6266	2.54	C02
chrC02_bin6267	4.81	C02
chrC02_bin6268	5.93	C02
chrC02_bin6269	6.21	C02
chrC02_bin6270	7.62	C02
chrC02_bin6271	9.88	C02
chrC02_bin6272	10.16	C02
chrC02_bin6273	12.7	C02
chrC02_bin6274	14.11	C02
chrC02_bin6275	15.8	C02
chrC02_bin6276	16.36	C02
chrC02_bin6277	16.64	C02
chrC02_bin6278	16.92	C02
chrC02_bin6279	17.2	C02
chrC02_bin6280	17.48	C02
chrC02_bin6281	17.77	C02
chrC02_bin6282	18.33	C02
chrC02_bin6283	18.61	C02
chrC02_bin6284	18.89	C02
chrC02_bin6285	19.17	C02
chrC02_bin6286	19.73	C02
chrC02_bin6287	20.01	C02
chrC02_bin6288	20.29	C02
chrC02_bin6289	20.58	C02
chrC02_bin6290	21.98	C02
chrC02_bin6291	22.26	C02
chrC02_bin6292	23.95	C02
chrC02_bin6293	24.23	C02
chrC02_bin6294	25.64	C02
chrC02_bin6295	28.17	C02
chrC02_bin6296	29.58	C02
chrC02_bin6297	29.86	C02
chrC02_bin6298	30.43	C02
chrC02_bin6299	30.71	C02
chrC02_bin6300	30.99	C02
chrC02_bin6301	31.27	C02
chrC02_bin6302	31.83	C02
chrC02_bin6303	33.52	C02
chrC02_bin6304	33.81	C02
chrC02_bin6305	34.09	C02
chrC02_bin6306	34.37	C02
chrC02_bin6307	35.78	C02
chrC02_bin6308	37.75	C02
chrC02_bin6309	39.72	C02
chrC02_bin6310	41.13	C02
chrC02_bin6311	42.25	C02
chrC02_bin6312	43.66	C02
chrC02_bin6313	46.48	C02
chrC02_bin6314	48.17	C02
chrC02_bin6315	50.14	C02
chrC02_bin6316	50.7	C02
chrC02_bin6317	51.83	C02
chrC02_bin6318	52.11	C02
chrC02_bin6319	52.39	C02
chrC02_bin6320	52.39	C02
chrC02_bin6333	65.68	C02
chrC02_bin6334	66.8	C02
chrC02_bin6335	67.36	C02
chrC02_bin6336	67.64	C02
chrC02_bin6337	68.21	C02
chrC02_bin6338	69.33	C02
chrC02_bin6339	69.89	C02
chrC02_bin6340	70.17	C02
chrC02_bin6341	70.45	C02
chrC02_bin6342	70.73	C02
chrC02_bin6343	71.3	C02
chrC02_bin6344	71.86	C02
chrC02_bin6345	73.55	C02
chrC02_bin6346	74.11	C02
chrC02_bin6347	74.39	C02
chrC02_bin6348	74.95	C02
chrC02_bin6349	75.51	C02
chrC02_bin6350	75.75	C02
chrC02_bin6351	76.26	C02
chrC02_bin6353	77.1	C02
chrC02_bin6354	77.66	C02
chrC02_bin6355	78.79	C02
chrC02_bin6356	79.35	C02
chrC02_bin6357	81.32	C02
chrC02_bin6358	81.6	C02
chrC02_bin6359	82.16	C02
chrC02_bin6360	85.27	C02
chrC02_bin6365	90.92	C02
chrC02_bin6366	91.19	C02
chrC02_bin6367	91.47	C02
chrC02_bin6368	93.44	C02
chrC02_bin6369	94	C02
chrC02_bin6370	94.57	C02
chrC02_bin6371	94.85	C02
chrC02_bin6372	95.69	C02
chrC02_bin6373	95.97	C02
chrC02_bin6374	96.81	C02
chrC02_bin6375	97.38	C02
chrC02_bin6376	97.66	C02
chrC02_bin6377	97.94	C02
chrC02_bin6378	98.22	C02
chrC02_bin6379	99.34	C02
chrC02_bin6380	99.62	C02
chrC02_bin6381	100.19	C02
chrC02_bin6382	100.47	C02
chrC02_bin6383	101.87	C02
chrC02_bin6384	102.44	C02
chrC02_bin6385	103.28	C02
chrC02_bin6386	103.56	C02
chrC02_bin6387	103.83	C02
chrC02_bin6388	107.77	C02
chrC02_bin6389	107.77	C02
chrC02_bin6390	108.33	C02
chrC02_bin6391	108.89	C02
chrC02_bin6392	113.69	C02
chrC02_bin6393	114.25	C02
chrC02_bin6404	124.56	C02
chrC02_bin6405	124.86	C02
chrC02_bin6406	127.11	C02
chrC02_bin6407	127.67	C02
chrC02_bin6408	128.23	C02
chrC02_bin6409	129.36	C02
chrC02_bin6410	129.64	C02
chrC02_bin6411	130.2	C02
chrC02_bin6412	132.45	C02
chrC02_bin6413	133.02	C02
chrC02_bin6414	133.02	C02
chrC02_bin7201	151.95	C02
chrC02_bin7202	152.23	C02
chrC02_bin7203	152.79	C02
chrC02_bin7204	153.08	C02
chrC02_bin7205	154.76	C02
chrC02_bin7206	155.86	C02
chrC03_bin7414	0.28	C03
chrC03_bin7415	0.56	C03
chrC03_bin7416	1.12	C03
chrC03_bin7417	1.69	C03
chrC03_bin7418	5.06	C03
chrC03_bin7419	9	C03
chrC03_bin7420	10.69	C03
chrC03_bin7421	11.82	C03
chrC03_bin7422	12.38	C03
chrC03_bin7423	12.94	C03
chrC03_bin7424	13.22	C03
chrC03_bin7425	13.5	C03
chrC03_bin8166	26.76	C03
chrC03_bin8167	27.89	C03
chrC03_bin8168	28.17	C03
chrC03_bin8169	32.96	C03
chrC03_bin8170	33.52	C03
chrC03_bin8171	36.34	C03
chrC03_bin8172	36.59	C03
chrC03_bin8173	37.4	C03
chrC03_bin8174	37.68	C03
chrC03_bin8175	38.52	C03
chrC03_bin8286	42.74	C03
chrC03_bin8287	43.02	C03
chrC03_bin8288	43.3	C03
chrC03_bin8289	43.58	C03
chrC03_bin8290	44.42	C03
chrC03_bin8291	44.67	C03
chrC03_bin8292	45.47	C03
chrC03_bin8293	46.03	C03
chrC03_bin8294	46.31	C03
chrC03_bin8295	46.87	C03
chrC03_bin8296	47.15	C03
chrC03_bin8297	47.71	C03
chrC03_bin8298	47.99	C03
chrC03_bin8299	48.55	C03
chrC03_bin8300	48.83	C03
chrC03_bin8301	49.12	C03
chrC03_bin8302	51.08	C03
chrC03_bin8303	51.35	C03
chrC03_bin8305	53.02	C03
chrC03_bin8306	53.58	C03
chrC03_bin8307	54.14	C03
chrC03_bin8308	54.43	C03
chrC03_bin8309	55.83	C03
[truncated: 779 more rows]

## Sheet: Table S6
Table S6 The physical position of all the Bin markers in each chromosome
Bin marker ID	Chromosome	Start (bp)	End (bp)
chrA01_bin80	A01	4178465	4217101
chrA01_bin81	A01	4217102	4235343
chrA01_bin82	A01	4235344	4241427
chrA01_bin83	A01	4241428	4292225
chrA01_bin84	A01	4292226	4379648
chrA01_bin85	A01	4379649	4452315
chrA01_bin86	A01	4452316	4474650
chrA01_bin87	A01	4474651	4522439
chrA01_bin88	A01	4522440	4674250
chrA01_bin89	A01	4674251	4694715
chrA01_bin90	A01	4694716	4709359
chrA01_bin91	A01	4709361	4761469
chrA01_bin92	A01	4761470	4900745
chrA01_bin93	A01	4900746	4911002
chrA01_bin94	A01	4911003	4940490
chrA01_bin95	A01	4940491	4967057
chrA01_bin96	A01	4967058	4978178
chrA01_bin97	A01	4978179	5015842
chrA01_bin98	A01	5015843	5047307
chrA01_bin99	A01	5047308	5083146
chrA01_bin100	A01	5083147	5365573
chrA01_bin106	A01	5582614	5595631
chrA01_bin107	A01	5595632	5607157
chrA01_bin108	A01	5607158	5629214
chrA01_bin109	A01	5629215	5645175
chrA01_bin110	A01	5645176	5693492
chrA01_bin111	A01	5693493	5792561
chrA01_bin112	A01	5792562	6038743
chrA01_bin113	A01	6038744	6175174
chrA01_bin114	A01	6175175	6190149
chrA01_bin115	A01	6190150	6222288
chrA01_bin120	A01	6285673	6295830
chrA01_bin121	A01	6295831	6337731
chrA01_bin122	A01	6337732	6585961
chrA01_bin123	A01	6585962	6642212
chrA01_bin124	A01	6642213	6716441
chrA01_bin125	A01	6716442	6906945
chrA01_bin126	A01	6906946	7003302
chrA01_bin127	A01	7003303	7013323
chrA01_bin128	A01	7013324	7025099
chrA01_bin129	A01	7025100	7047108
chrA01_bin130	A01	7047109	7058775
chrA01_bin131	A01	7058776	7151153
chrA01_bin132	A01	7151154	7282133
chrA01_bin133	A01	7282134	7496699
chrA01_bin134	A01	7496700	7522210
chrA01_bin135	A01	7522211	7532005
chrA01_bin136	A01	7532006	7553779
chrA01_bin137	A01	7553780	7562382
chrA01_bin138	A01	7562383	7657655
chrA01_bin139	A01	7657656	7833363
chrA01_bin140	A01	7833364	7870629
chrA01_bin141	A01	7870630	7877898
chrA01_bin142	A01	7877899	7935569
chrA01_bin143	A01	7935570	7951635
chrA01_bin144	A01	7951636	8088047
chrA01_bin145	A01	8088048	8146939
chrA01_bin146	A01	8146940	8309738
chrA01_bin147	A01	8309739	8320917
chrA01_bin148	A01	8320918	8335911
chrA01_bin149	A01	8335912	8343077
chrA01_bin150	A01	8343078	8823286
chrA01_bin151	A01	8823287	8849988
chrA01_bin152	A01	8849989	8884078
chrA01_bin153	A01	8884079	8897759
chrA01_bin154	A01	8897760	8936917
chrA01_bin155	A01	8936918	8978332
chrA01_bin156	A01	8978333	9060981
chrA01_bin157	A01	9060982	9128540
chrA01_bin158	A01	9128541	9141396
chrA01_bin159	A01	9141397	9164664
chrA01_bin160	A01	9164665	9197319
chrA01_bin161	A01	9197320	9205286
chrA01_bin162	A01	9205287	9355505
chrA01_bin163	A01	9355506	9565187
chrA01_bin164	A01	9565188	9573640
chrA01_bin165	A01	9573641	9987308
chrA01_bin166	A01	9987309	9995446
chrA01_bin167	A01	9995447	10074153
chrA01_bin168	A01	10074154	10120371
chrA01_bin169	A01	10120372	10137470
chrA01_bin170	A01	10137471	10151962
chrA01_bin171	A01	10151963	10264110
chrA01_bin173	A01	10436424	10453147
chrA01_bin174	A01	10453148	10505927
chrA01_bin175	A01	10505928	10521629
chrA01_bin176	A01	10521630	10670726
chrA01_bin177	A01	10670727	10753084
chrA01_bin178	A01	10753085	10762530
chrA01_bin179	A01	10762531	10920342
chrA01_bin180	A01	10920343	10976812
chrA01_bin181	A01	10976813	11049084
chrA01_bin182	A01	11049085	11082535
chrA01_bin183	A01	11082536	11214702
chrA01_bin196	A01	11699824	11716191
chrA01_bin197	A01	11716192	11768176
chrA01_bin198	A01	11768177	11793572
chrA01_bin199	A01	11793573	11888904
chrA01_bin200	A01	11888905	11914107
chrA01_bin201	A01	11914108	12090981
chrA01_bin204	A01	12438884	12447079
chrA01_bin205	A01	12447080	12501515
chrA01_bin206	A01	12501516	12534912
chrA01_bin207	A01	12534913	12616564
chrA01_bin208	A01	12616565	12647490
chrA01_bin210	A01	12704828	12838140
chrA01_bin211	A01	12838141	12868503
chrA01_bin212	A01	12868504	13135192
chrA01_bin213	A01	13135193	13185773
chrA01_bin214	A01	13185774	13202093
chrA01_bin222	A01	13442092	13778312
chrA01_bin223	A01	13778313	13909643
chrA01_bin224	A01	13909644	13986884
chrA01_bin239	A01	14357063	14387060
chrA01_bin240	A01	14387061	14401847
chrA01_bin241	A01	14401848	14489689
chrA01_bin242	A01	14489690	14557204
chrA01_bin243	A01	14557205	14599517
chrA01_bin244	A01	14599518	14660584
chrA01_bin245	A01	14660585	14885551
chrA01_bin246	A01	14885552	14891922
chrA01_bin247	A01	14891923	15035018
chrA01_bin253	A01	15292754	15340992
chrA01_bin254	A01	15340993	15532284
chrA01_bin255	A01	15532285	15613205
chrA01_bin256	A01	15613206	15675115
chrA01_bin257	A01	15675116	15684890
chrA01_bin258	A01	15684891	15706011
chrA01_bin259	A01	15706012	15725594
chrA01_bin260	A01	15725595	15785324
chrA01_bin261	A01	15785325	15921954
chrA01_bin262	A01	15921955	15953900
chrA01_bin263	A01	15953901	15982105
chrA01_bin264	A01	15982106	16082913
chrA01_bin267	A01	16320119	16346064
chrA01_bin268	A01	16346065	16372769
chrA01_bin269	A01	16372770	16468458
chrA01_bin271	A01	16501336	16577611
chrA01_bin343	A01	19300125	19315729
chrA01_bin344	A01	19315730	19781790
chrA01_bin345	A01	19781791	19939018
chrA01_bin347	A01	20170528	20208348
chrA01_bin348	A01	20208349	20215510
chrA01_bin349	A01	20215511	20299549
chrA01_bin350	A01	20299550	20312604
chrA01_bin384	A01	22146459	22188779
chrA01_bin385	A01	22188780	22196175
chrA01_bin386	A01	22196176	22216440
chrA01_bin387	A01	22216441	22318934
chrA01_bin388	A01	22318935	22353160
chrA01_bin389	A01	22353161	22369389
chrA01_bin390	A01	22369390	22402546
chrA01_bin391	A01	22402547	22468692
chrA01_bin393	A01	22505550	22564273
chrA01_bin394	A01	22564274	22723001
chrA01_bin395	A01	22723002	22744557
chrA01_bin396	A01	22744558	22810642
chrA01_bin397	A01	22810643	22827174
chrA01_bin398	A01	22827175	22834930
chrA01_bin399	A01	22834931	22926212
chrA01_bin400	A01	22926213	23003248
chrA01_bin401	A01	23003249	23035078
chrA01_bin402	A01	23035079	23263300
chrA01_bin403	A01	23263301	23274129
chrA01_bin404	A01	23274130	23309350
chrA01_bin405	A01	23309351	23390031
chrA01_bin406	A01	23390032	23516834
chrA01_bin407	A01	23516835	23695862
chrA01_bin408	A01	23695863	23758571
chrA01_bin409	A01	23758572	23788944
chrA01_bin410	A01	23788945	23899050
chrA01_bin411	A01	23899051	23970118
chrA01_bin412	A01	23970119	24046873
chrA01_bin413	A01	24046874	24280063
chrA01_bin414	A01	24280064	24329759
chrA01_bin415	A01	24329760	24505736
chrA01_bin416	A01	24505737	24558393
chrA01_bin417	A01	24558394	24569774
chrA01_bin418	A01	24569775	24591501
chrA01_bin419	A01	24591502	24687754
chrA01_bin420	A01	24687755	24855583
chrA01_bin421	A01	24855584	24890747
chrA01_bin422	A01	24890748	24910972
chrA01_bin433	A01	25556326	25562667
chrA01_bin434	A01	25562668	25625308
chrA01_bin443	A01	26134205	26149795
chrA01_bin444	A01	26149796	26316822
chrA01_bin445	A01	26316823	26331247
chrA01_bin478	A01	28274599	28301651
chrA01_bin479	A01	28301652	28357286
chrA01_bin480	A01	28357287	28371411
chrA01_bin481	A01	28371412	28392860
chrA01_bin487	A01	28741441	29154519
chrA01_bin488	A01	29154520	29210304
chrA01_bin489	A01	29210305	29244248
chrA01_bin490	A01	29244249	29266646
chrA01_bin491	A01	29266647	29338715
chrA01_bin492	A01	29338716	29381106
chrA01_bin493	A01	29381107	29438343
chrA01_bin494	A01	29438344	29480970
chrA01_bin495	A01	29480971	29525052
chrA01_bin496	A01	29525053	29598641
chrA01_bin497	A01	29598642	29621186
chrA01_bin498	A01	29621187	29630286
chrA01_bin499	A01	29630287	29641404
chrA01_bin500	A01	29641405	29718394
chrA01_bin501	A01	29718395	29726658
chrA01_bin502	A01	29726659	29758438
chrA01_bin503	A01	29758439	29802210
chrA01_bin504	A01	29802211	29872471
chrA01_bin505	A01	29872472	30032677
chrA01_bin506	A01	30032678	30041698
chrA01_bin507	A01	30041699	30055180
chrA01_bin508	A01	30055181	30126526
chrA01_bin509	A01	30126527	30135457
chrA01_bin519	A01	30480504	30491555
chrA01_bin520	A01	30491556	30560335
chrA01_bin521	A01	30560336	30599137
chrA01_bin522	A01	30599138	30624685
chrA01_bin523	A01	30624686	30630269
chrA01_bin573	A01	32891749	32918153
chrA01_bin574	A01	32918154	32934971
chrA01_bin575	A01	32934972	32944693
chrA01_bin576	A01	32944694	32977901
chrA01_bin577	A01	32977902	33011190
chrA01_bin578	A01	33011191	33175275
chrA01_bin579	A01	33175276	33359974
chrA01_bin580	A01	33359975	33390050
chrA01_bin581	A01	33390051	33420495
chrA01_bin582	A01	33420496	33434660
chrA01_bin583	A01	33434661	33618274
chrA01_bin584	A01	33618275	33668851
chrA01_bin585	A01	33668852	33682441
chrA01_bin586	A01	33682442	33728956
chrA01_bin594	A01	34110495	34122146
chrA01_bin595	A01	34122147	34129786
chrA01_bin596	A01	34129787	34156834
chrA01_bin598	A01	34233405	34284729
chrA01_bin599	A01	34284730	34334768
chrA01_bin600	A01	34334769	34351731
chrA01_bin601	A01	34351732	34357111
chrA01_bin602	A01	34357112	34372225
chrA01_bin603	A01	34372226	34382234
chrA01_bin604	A01	34382235	34399290
chrA01_bin605	A01	34399291	34412630
chrA01_bin606	A01	34412631	34449094
chrA01_bin639	A01	35063248	35081742
chrA01_bin640	A01	35081743	35090687
chrA01_bin641	A01	35090688	35102766
chrA01_bin642	A01	35102767	35115249
chrA01_bin643	A01	35115250	35136308
chrA01_bin644	A01	35136309	35150428
chrA01_bin645	A01	35150429	35160822
chrA01_bin646	A01	35160823	35168648
chrA02_bin709	A02	2065709	2078820
chrA02_bin710	A02	2078821	2100041
chrA02_bin711	A02	2100042	2165614
chrA02_bin712	A02	2165615	2177123
chrA02_bin713	A02	2177124	2185766
chrA02_bin714	A02	2185767	2207845
chrA02_bin715	A02	2207846	2215407
chrA02_bin716	A02	2215408	2247606
chrA02_bin717	A02	2247607	2274862
chrA02_bin718	A02	2274863	2286416
chrA02_bin719	A02	2286417	2386245
chrA02_bin720	A02	2386246	2395713
chrA02_bin721	A02	2395714	2406242
chrA02_bin722	A02	2406243	2419991
chrA02_bin723	A02	2419993	2456862
chrA02_bin724	A02	2456863	2462727
chrA02_bin725	A02	2462728	2481881
chrA02_bin726	A02	2481882	2500899
chrA02_bin727	A02	2500900	2526588
chrA02_bin728	A02	2526589	2726106
chrA02_bin729	A02	2726107	2775714
chrA02_bin730	A02	2775715	2787827
chrA02_bin734	A02	2882410	2938168
chrA02_bin735	A02	2938169	2957102
chrA02_bin736	A02	2957103	2978962
chrA02_bin737	A02	2978963	3000949
chrA02_bin738	A02	3000950	3042061
chrA02_bin739	A02	3042062	3088839
chrA02_bin740	A02	3088840	3095361
chrA02_bin741	A02	3095362	3114916
chrA02_bin742	A02	3114917	3126598
chrA02_bin743	A02	3126599	3133793
chrA02_bin744	A02	3133794	3184007
chrA02_bin745	A02	3184008	3229911
chrA02_bin746	A02	3229912	3245545
chrA02_bin747	A02	3245546	3250744
chrA02_bin748	A02	3250745	3379125
chrA02_bin749	A02	3379126	3388686
chrA02_bin750	A02	3388687	3400173
chrA02_bin751	A02	3400174	3412527
chrA02_bin752	A02	3412528	3419955
chrA02_bin753	A02	3419956	3456222
chrA02_bin754	A02	3456223	3487117
chrA02_bin755	A02	3487118	3500339
chrA02_bin756	A02	3500340	3506905
chrA02_bin757	A02	3506906	3536538
chrA02_bin758	A02	3536539	3575546
chrA02_bin759	A02	3575547	3596470
chrA02_bin760	A02	3596471	3605174
chrA02_bin761	A02	3605175	3610749
chrA02_bin762	A02	3610750	3621276
chrA02_bin763	A02	3621277	3652626
chrA02_bin776	A02	3845389	3864207
chrA02_bin777	A02	3864208	3875123
chrA02_bin778	A02	3875124	3918529
chrA02_bin779	A02	3918530	3947062
chrA02_bin780	A02	3947063	3971623
chrA02_bin781	A02	3971624	4003714
chrA02_bin782	A02	4003715	4032421
chrA02_bin783	A02	4032422	4072114
chrA02_bin784	A02	4072115	4135903
chrA02_bin785	A02	4135904	4142493
chrA02_bin786	A02	4142494	4156825
chrA02_bin787	A02	4156826	4166564
chrA02_bin788	A02	4166565	4178201
chrA02_bin789	A02	4178202	4183988
chrA02_bin790	A02	4183989	4194481
chrA02_bin791	A02	4194482	4215500
chrA02_bin792	A02	4215501	4231033
chrA02_bin793	A02	4231034	4238983
chrA02_bin794	A02	4238984	4253725
chrA02_bin795	A02	4253726	4312024
chrA02_bin796	A02	4312025	4336318
chrA02_bin797	A02	4336319	4361020
chrA02_bin798	A02	4361021	4378662
chrA02_bin799	A02	4378663	4473419
chrA02_bin800	A02	4473420	4484322
chrA02_bin801	A02	4484323	4506898
chrA02_bin802	A02	4506899	4539746
chrA02_bin803	A02	4539747	4626035
chrA02_bin804	A02	4626036	4723663
chrA02_bin805	A02	4723664	4773349
chrA02_bin806	A02	4773350	4790493
chrA02_bin807	A02	4790494	4857158
chrA02_bin808	A02	4857159	4951317
chrA02_bin809	A02	4951318	4976772
chrA02_bin810	A02	4976773	5045932
chrA02_bin811	A02	5045933	5055742
chrA02_bin813	A02	5223929	5230276
chrA02_bin814	A02	5230277	5262658
chrA02_bin815	A02	5262659	5280162
chrA02_bin816	A02	5280163	5300060
chrA02_bin817	A02	5300061	5309148
chrA02_bin818	A02	5309149	5351373
chrA02_bin819	A02	5351374	5360283
chrA02_bin820	A02	5360284	5376067
chrA02_bin821	A02	5376068	5397760
chrA02_bin822	A02	5397761	5413921
chrA02_bin823	A02	5413922	5429198
chrA02_bin824	A02	5429199	5576995
chrA02_bin826	A02	5589665	5620344
chrA02_bin827	A02	5620345	5687798
chrA02_bin828	A02	5687799	5790464
chrA02_bin829	A02	5790465	5799918
chrA02_bin830	A02	5799919	5812127
chrA02_bin831	A02	5812128	5878698
chrA02_bin832	A02	5878699	5885974
chrA02_bin833	A02	5885975	5892987
chrA02_bin834	A02	5892988	5916993
chrA02_bin835	A02	5916994	6196134
chrA02_bin836	A02	6196135	6348607
chrA02_bin837	A02	6348608	6373225
chrA02_bin857	A02	6958459	6979634
chrA02_bin858	A02	6979635	6991026
chrA02_bin859	A02	6991027	6996310
chrA02_bin860	A02	6996311	7029480
chrA02_bin861	A02	7029481	7039668
chrA02_bin862	A02	7039669	7120282
chrA02_bin863	A02	7120283	7132299
chrA02_bin864	A02	7132300	7141616
chrA02_bin865	A02	7141617	7254170
chrA02_bin866	A02	7254171	7356621
chrA02_bin867	A02	7356622	7410629
chrA02_bin868	A02	7410630	7505690
chrA02_bin883	A02	8570836	8609843
chrA02_bin884	A02	8609844	8669455
chrA02_bin885	A02	8669456	8682253
chrA02_bin886	A02	8682254	8710737
chrA02_bin887	A02	8710738	8718388
chrA02_bin888	A02	8718389	8788152
chrA02_bin889	A02	8788153	8842912
chrA02_bin890	A02	8842913	8849888
chrA02_bin891	A02	8849889	8926933
chrA02_bin892	A02	8926934	9123553
chrA02_bin893	A02	9123554	9128797
chrA02_bin894	A02	9128798	9146477
chrA02_bin895	A02	9146478	9171260
chrA02_bin896	A02	9171261	9243376
chrA02_bin897	A02	9243377	9269561
chrA02_bin898	A02	9269562	9283219
chrA02_bin899	A02	9283220	9289488
chrA02_bin900	A02	9289489	9370406
chrA02_bin901	A02	9370407	9599757
chrA02_bin902	A02	9599758	9656085
chrA02_bin903	A02	9656086	9667702
chrA02_bin904	A02	9667703	9674025
chrA02_bin905	A02	9674026	9713560
chrA02_bin906	A02	9713561	9860883
chrA02_bin907	A02	9860884	9877887
chrA02_bin908	A02	9877888	9886396
chrA02_bin909	A02	9886397	9988784
chrA02_bin910	A02	9988785	9996912
chrA02_bin911	A02	9996913	10068155
chrA02_bin912	A02	10068156	10121950
chrA02_bin913	A02	10121951	10142005
chrA02_bin914	A02	10142006	10151284
chrA02_bin915	A02	10151285	10159404
chrA02_bin916	A02	10159405	10175260
chrA02_bin917	A02	10175261	10220484
chrA02_bin918	A02	10220485	10262363
chrA02_bin919	A02	10262364	10308610
chrA02_bin920	A02	10308611	10315713
chrA02_bin921	A02	10315714	10391681
chrA02_bin922	A02	10391682	10473336
chrA02_bin923	A02	10473337	10535917
chrA02_bin925	A02	10552833	10584031
chrA02_bin926	A02	10584032	10697748
chrA02_bin927	A02	10697749	10709662
chrA02_bin928	A02	10709663	10821464
chrA02_bin929	A02	10821465	10834272
chrA02_bin930	A02	10834273	10894918
chrA02_bin931	A02	10894919	10911622
chrA02_bin932	A02	10911623	10920492
chrA02_bin936	A02	11133146	11141297
chrA02_bin937	A02	11141298	11154283
chrA02_bin938	A02	11154284	11174640
chrA02_bin939	A02	11174641	11209174
chrA02_bin940	A02	11209175	11254989
chrA02_bin941	A02	11254990	11288476
chrA02_bin942	A02	11288477	11381836
chrA02_bin944	A02	11513193	11518558
chrA02_bin945	A02	11518559	11531396
chrA02_bin946	A02	11531397	11538658
chrA02_bin947	A02	11538659	11545108
chrA02_bin948	A02	11545109	11596797
chrA02_bin949	A02	11596798	11645064
chrA02_bin950	A02	11645065	11671585
chrA02_bin951	A02	11671586	11757680
chrA02_bin952	A02	11757681	11764557
chrA02_bin953	A02	11764558	11950619
chrA02_bin954	A02	11950620	12061739
chrA02_bin955	A02	12061740	12111970
chrA02_bin956	A02	12111971	12175439
chrA02_bin957	A02	12175440	12229899
chrA02_bin958	A02	12229900	12323104
chrA02_bin959	A02	12323105	12409584
chrA02_bin960	A02	12409585	12429691
chrA02_bin961	A02	12429692	12438396
chrA02_bin962	A02	12438397	12444474
chrA02_bin963	A02	12444475	12478883
chrA02_bin964	A02	12478884	12494483
chrA02_bin965	A02	12494484	12501621
chrA02_bin966	A02	12501622	12560204
chrA02_bin967	A02	12560205	12579841
chrA03_bin1664	A03	19690380	19713369
chrA03_bin1665	A03	19713370	19722882
chrA03_bin1666	A03	19722883	19827964
chrA03_bin1667	A03	19827965	19932917
chrA03_bin1668	A03	19932918	19985470
chrA03_bin1669	A03	19985471	20026403
chrA03_bin1670	A03	20026404	20056610
chrA03_bin1671	A03	20056611	20090163
chrA03_bin1673	A03	20136700	20154265
chrA03_bin1674	A03	20154266	20247139
chrA03_bin1675	A03	20247140	20302039
chrA03_bin1676	A03	20302040	20315372
chrA03_bin1677	A03	20315373	20339282
chrA03_bin1678	A03	20339283	20357039
chrA03_bin1679	A03	20357040	20364187
chrA03_bin1680	A03	20364188	20427897
chrA03_bin1681	A03	20427898	20484244
chrA03_bin1682	A03	20484245	20506652
chrA03_bin1683	A03	20506653	20524220
chrA03_bin1684	A03	20524221	20798418
chrA03_bin1685	A03	20798419	20918807
chrA03_bin1686	A03	20918808	20956556
chrA03_bin1687	A03	20956557	20967185
chrA03_bin1688	A03	20967186	20975545
chrA03_bin1689	A03	20975546	21009080
chrA03_bin1690	A03	21009081	21037116
chrA03_bin1691	A03	21037117	21063893
chrA03_bin1692	A03	21063894	21130951
chrA03_bin1693	A03	21130952	21146555
chrA03_bin1694	A03	21146556	21178571
chrA03_bin1695	A03	21178572	21219774
chrA03_bin1704	A03	21370403	21375911
chrA03_bin1705	A03	21375912	21394456
chrA03_bin1706	A03	21394457	21403004
chrA03_bin1707	A03	21403005	21412340
chrA03_bin1708	A03	21412341	21439997
chrA03_bin1709	A03	21439998	21473448
chrA03_bin1710	A03	21473449	21506236
chrA03_bin1711	A03	21506237	21534255
chrA03_bin1712	A03	21534256	21542588
chrA03_bin1713	A03	21542589	21576157
chrA03_bin1714	A03	21576158	21584096
chrA03_bin1715	A03	21584097	21682624
chrA03_bin1716	A03	21682625	21689149
chrA03_bin1717	A03	21689150	21750590
chrA03_bin1718	A03	21750591	21768751
chrA03_bin1719	A03	21768752	21898332
chrA03_bin1720	A03	21898333	21923141
chrA03_bin1721	A03	21923142	21940010
chrA03_bin1722	A03	21940011	22020358
chrA03_bin1727	A03	22191185	22213389
chrA03_bin1728	A03	22213390	22231138
chrA03_bin1729	A03	22231139	22260408
chrA03_bin1730	A03	22260409	22270952
chrA03_bin1731	A03	22270953	22277633
chrA03_bin1732	A03	22277634	22350774
chrA03_bin1733	A03	22350775	22369570
chrA03_bin1734	A03	22369571	22388525
chrA03_bin1735	A03	22388526	22400287
chrA03_bin1736	A03	22400288	22505223
chrA03_bin1737	A03	22505224	22571761
chrA03_bin1738	A03	22571762	22598010
chrA03_bin1739	A03	22598011	22768490
chrA03_bin1740	A03	22768491	22774048
chrA03_bin1741	A03	22774049	22780704
chrA03_bin1742	A03	22780705	22804015
chrA03_bin1743	A03	22804016	22812334
chrA03_bin1744	A03	22812335	22979286
chrA03_bin1745	A03	22979287	22994279
chrA03_bin1746	A03	22994280	23114579
chrA03_bin1747	A03	23114580	23218098
chrA03_bin1782	A03	25097143	25123743
chrA03_bin1784	A03	25208159	25340970
chrA03_bin1785	A03	25340971	25424125
chrA03_bin1786	A03	25424126	25433573
chrA03_bin1787	A03	25433574	25474713
chrA03_bin1788	A03	25474714	25659292
chrA03_bin1789	A03	25659293	25693228
chrA03_bin1790	A03	25693229	26239348
chrA03_bin1791	A03	26239349	26670345
chrA03_bin1792	A03	26670346	26873273
chrA03_bin1793	A03	26873274	26881065
chrA03_bin1794	A03	26881066	26910485
chrA03_bin1795	A03	26910486	26918264
chrA03_bin1796	A03	26918265	26945435
chrA03_bin1797	A03	26945436	27004393
chrA03_bin1798	A03	27004394	27465038
chrA03_bin1799	A03	27465039	27481836
chrA03_bin1807	A03	28093087	28181665
chrA03_bin1808	A03	28181666	28295056
chrA03_bin1809	A03	28295057	28305482
chrA03_bin1810	A03	28305483	28383214
chrA03_bin1811	A03	28383215	28389838
chrA03_bin1812	A03	28389839	28396613
chrA03_bin1813	A03	28396614	28403139
chrA03_bin1814	A03	28403140	28486557
chrA03_bin1815	A03	28486558	28494981
chrA03_bin1829	A03	29409454	29426458
chrA03_bin1830	A03	29426459	29729652
chrA03_bin1831	A03	29729653	29782264
chrA03_bin1832	A03	29782265	29874422
chrA03_bin1833	A03	29874423	30176776
chrA03_bin1834	A03	30176777	30223232
chrA03_bin1835	A03	30223233	30351407
chrA03_bin1836	A03	30351408	30369376
chrA03_bin1837	A03	30369377	30568113
chrA03_bin1838	A03	30568114	30648683
chrA03_bin1839	A03	30648684	30697964
chrA03_bin1840	A03	30697965	30720289
chrA03_bin1841	A03	30720290	30732477
chrA03_bin1842	A03	30732478	30763792
chrA03_bin1843	A03	30763793	30811112
chrA03_bin1844	A03	30811113	30821800
chrA03_bin1865	A03	31989060	32037334
chrA03_bin1866	A03	32037335	32165916
chrA03_bin1867	A03	32165917	32219000
chrA03_bin1868	A03	32219001	32281356
chrA03_bin1869	A03	32281357	32317893
chrA03_bin1870	A03	32317894	32388655
chrA03_bin1871	A03	32388656	32537563
chrA03_bin1872	A03	32537564	32779883
chrA03_bin1873	A03	32779884	32824025
chrA03_bin1874	A03	32824026	32904433
chrA03_bin1875	A03	32904434	32917529
chrA03_bin1876	A03	32917530	32949542
chrA03_bin1877	A03	32949543	33234638
chrA03_bin1878	A03	33234639	33401392
chrA03_bin1879	A03	33401393	33409548
chrA03_bin1880	A03	33409549	34079207
chrA03_bin1881	A03	34079208	34092345
chrA03_bin1882	A03	34092346	34124295
chrA03_bin1885	A03	34271168	34279831
chrA03_bin1886	A03	34279832	34298564
chrA03_bin1887	A03	34298565	34305099
chrA03_bin1888	A03	34305100	34478883
chrA03_bin1889	A03	34478884	34567158
chrA03_bin1890	A03	34567159	34598686
chrA03_bin1891	A03	34598687	34622043
chrA03_bin1892	A03	34622044	34642391
chrA03_bin1893	A03	34642392	34664425
chrA03_bin1894	A03	34664426	34759902
chrA03_bin1895	A03	34759903	34775030
chrA03_bin1896	A03	34775031	35154522
chrA03_bin1897	A03	35154523	35167780
chrA03_bin1898	A03	35167781	35236089
chrA03_bin1899	A03	35236090	35307336
chrA03_bin1900	A03	35307337	35489175
chrA03_bin1901	A03	35489176	35927960
chrA04_bin2126	A04	637612	647458
chrA04_bin2127	A04	647459	672651
chrA04_bin2128	A04	672652	682683
chrA04_bin2129	A04	682684	878021
chrA04_bin2131	A04	1031703	1060735
chrA04_bin2132	A04	1060736	1109274
chrA04_bin2133	A04	1109275	1208793
chrA04_bin2134	A04	1208794	1225544
chrA04_bin2135	A04	1225545	1231889
chrA04_bin2136	A04	1231890	1305097
chrA04_bin2137	A04	1305098	1352610
chrA04_bin2138	A04	1352611	1506986
chrA04_bin2139	A04	1506987	1529537
chrA04_bin2141	A04	1832519	2016476
chrA04_bin2142	A04	2016477	2150920
chrA04_bin2143	A04	2150921	2214795
chrA04_bin2144	A04	2214796	2220139
chrA04_bin2146	A04	2335201	2366564
chrA04_bin2147	A04	2366565	2440739
chrA04_bin2148	A04	2440740	2504960
chrA04_bin2149	A04	2504961	2561944
chrA04_bin2150	A04	2561945	2642850
chrA04_bin2151	A04	2642851	2884915
chrA04_bin2152	A04	2884916	2896640
chrA04_bin2153	A04	2896641	2904960
chrA04_bin2154	A04	2904961	2913427
chrA04_bin2155	A04	2913428	2927958
chrA04_bin2156	A04	2927959	2982856
chrA04_bin2157	A04	2982857	3155739
chrA04_bin2158	A04	3155740	3241061
chrA04_bin2159	A04	3241062	3276913
chrA04_bin2160	A04	3276914	3443767
chrA04_bin2161	A04	3443768	3472635
chrA04_bin2169	A04	3750327	3784693
chrA04_bin2170	A04	3784694	4100189
chrA04_bin2171	A04	4100190	4107093
chrA04_bin2173	A04	4812444	4906341
chrA04_bin2174	A04	4906342	5093619
chrA04_bin2175	A04	5093620	5116147
chrA04_bin2176	A04	5116148	5174854
chrA04_bin2177	A04	5174855	5182421
chrA04_bin2178	A04	5182422	5293076
chrA04_bin2179	A04	5293077	5350423
chrA04_bin2180	A04	5350424	5359395
chrA04_bin2181	A04	5359396	5469378
chrA04_bin2182	A04	5469379	5494727
chrA04_bin2183	A04	5494728	6027962
chrA04_bin2184	A04	6027963	6077996
chrA04_bin2185	A04	6077997	6093854
chrA04_bin2186	A04	6093855	6197721
chrA04_bin2187	A04	6197722	7008801
chrA04_bin2188	A04	7008802	7274193
chrA04_bin2189	A04	7274194	7387467
chrA04_bin2192	A04	7531762	7646884
chrA04_bin2200	A04	7833183	7867881
chrA04_bin2201	A04	7867882	8014388
chrA04_bin2202	A04	8014389	8040189
chrA04_bin2203	A04	8040190	8389583
chrA04_bin2205	A04	8396098	8422461
chrA04_bin2207	A04	8476139	8673608
chrA04_bin2209	A04	8724075	8814236
chrA04_bin2210	A04	8814237	8844730
chrA04_bin2211	A04	8844731	9058107
chrA04_bin2212	A04	9058108	9064394
chrA04_bin2213	A04	9064395	9117469
chrA04_bin2215	A04	9139361	9363949
chrA04_bin2216	A04	9363950	9390097
chrA04_bin2217	A04	9390098	9535938
chrA04_bin2218	A04	9535939	9541981
chrA04_bin2219	A04	9541982	9594318
chrA04_bin2220	A04	9594319	9718935
chrA04_bin2221	A04	9718936	9812748
chrA04_bin2222	A04	9812749	9822315
chrA04_bin2223	A04	9822316	9926239
chrA04_bin2224	A04	9926240	9960653
chrA04_bin2225	A04	9960654	10076818
chrA04_bin2226	A04	10076819	10083252
chrA04_bin2227	A04	10083253	10159268
chrA04_bin2228	A04	10159269	10185536
chrA04_bin2229	A04	10185537	10191224
chrA04_bin2230	A04	10191225	10230300
chrA04_bin2231	A04	10230301	10246934
chrA04_bin2232	A04	10246935	10272587
chrA04_bin2233	A04	10272588	10282465
chrA04_bin2234	A04	10282466	10294744
chrA04_bin2235	A04	10294745	10323944
chrA04_bin2236	A04	10323945	10329444
chrA04_bin2237	A04	10329445	10422484
chrA04_bin2238	A04	10422485	10577561
chrA04_bin2239	A04	10577562	10662464
chrA04_bin2240	A04	10662465	10875670
chrA04_bin2241	A04	10875671	10885070
chrA04_bin2242	A04	10885071	10925781
chrA04_bin2243	A04	10925782	10989872
chrA04_bin2244	A04	10989873	11136464
chrA04_bin2245	A04	11136465	11534393
chrA04_bin2246	A04	11534394	11547669
chrA04_bin2247	A04	11547670	11787670
chrA04_bin2248	A04	11787671	11822632
chrA04_bin2249	A04	11822633	11876933
chrA04_bin2250	A04	11876934	11890075
chrA04_bin2251	A04	11890076	11940806
chrA04_bin2252	A04	11940807	11965162
chrA04_bin2253	A04	11965163	11976821
chrA04_bin2254	A04	11976822	12154760
chrA04_bin2255	A04	12154761	12173832
chrA04_bin2256	A04	12173833	12200389
chrA04_bin2257	A04	12200390	12224017
chrA04_bin2258	A04	12224018	12242618
chrA04_bin2259	A04	12242619	12524279
chrA04_bin2260	A04	12524280	12558850
chrA04_bin2261	A04	12558851	12701040
chrA04_bin2262	A04	12701041	12769642
chrA04_bin2264	A04	12813964	12891113
chrA04_bin2265	A04	12891114	12896725
chrA04_bin2266	A04	12896726	12982415
chrA04_bin2267	A04	12982416	13057768
chrA04_bin2268	A04	13057769	13084075
chrA04_bin2269	A04	13084076	13321919
chrA04_bin2270	A04	13321920	13398605
chrA04_bin2271	A04	13398606	13412377
chrA04_bin2272	A04	13412378	13448852
chrA04_bin2273	A04	13448853	13620028
chrA04_bin2274	A04	13620029	13747126
chrA04_bin2275	A04	13747127	13842914
chrA04_bin2276	A04	13842915	13863016
chrA04_bin2277	A04	13863017	13868394
chrA04_bin2278	A04	13868395	13878290
chrA04_bin2279	A04	13878291	13884298
chrA04_bin2280	A04	13884299	13973049
chrA04_bin2281	A04	13973050	13994966
chrA04_bin2282	A04	13994967	14074968
chrA04_bin2283	A04	14074969	14080010
chrA04_bin2284	A04	14080011	14205304
chrA04_bin2285	A04	14205305	14232995
chrA04_bin2286	A04	14232996	14274901
chrA04_bin2287	A04	14274902	14280653
chrA04_bin2288	A04	14280654	14290996
chrA04_bin2289	A04	14290997	14391718
chrA04_bin2290	A04	14391719	14406595
chrA04_bin2291	A04	14406596	14447658
chrA04_bin2292	A04	14447659	14454853
chrA04_bin2293	A04	14454854	14474640
chrA04_bin2294	A04	14474641	14486645
chrA04_bin2295	A04	14486646	14549623
chrA04_bin2296	A04	14549624	14576521
chrA04_bin2297	A04	14576522	14704729
chrA04_bin2298	A04	14704730	14756414
chrA04_bin2299	A04	14756415	14770922
chrA04_bin2300	A04	14770923	14849673
chrA04_bin2301	A04	14849674	14997810
chrA04_bin2302	A04	14997811	15079044
chrA04_bin2303	A04	15079045	15084539
chrA04_bin2304	A04	15084540	15134086
chrA04_bin2305	A04	15134087	15194688
chrA04_bin2306	A04	15194689	15276490
chrA04_bin2307	A04	15276491	15402058
chrA04_bin2308	A04	15402059	15408900
chrA04_bin2312	A04	15667081	15678314
chrA04_bin2313	A04	15678315	15697749
chrA04_bin2314	A04	15697750	15785333
chrA04_bin2315	A04	15785334	15797254
chrA04_bin2316	A04	15797255	15868154
chrA04_bin2317	A04	15868155	15952112
chrA04_bin2318	A04	15952113	15972294
chrA04_bin2319	A04	15972295	15983786
chrA04_bin2320	A04	15983787	16006401
chrA04_bin2321	A04	16006402	16116143
chrA04_bin2322	A04	16116144	16165200
chrA04_bin2324	A04	16227255	16234643
chrA04_bin2325	A04	16234644	16346804
chrA04_bin2326	A04	16346805	16514354
chrA04_bin2327	A04	16514355	16537224
chrA04_bin2328	A04	16537225	16799248
chrA04_bin2329	A04	16799249	16892882
chrA04_bin2330	A04	16892883	16938561
chrA04_bin2331	A04	16938562	17082933
chrA04_bin2332	A04	17082934	17298221
chrA04_bin2333	A04	17298222	17674944
chrA04_bin2334	A04	17674945	17723799
chrA04_bin2335	A04	17723800	17765503
chrA04_bin2348	A04	18073418	18104266
chrA04_bin2349	A04	18104267	18119242
chrA04_bin2350	A04	18119243	18150745
chrA04_bin2351	A04	18150746	18190601
chrA04_bin2352	A04	18190602	18203737
chrA04_bin2353	A04	18203738	18212156
chrA04_bin2354	A04	18212157	18226800
chrA04_bin2355	A04	18226801	18364187
chrA04_bin2356	A04	18364188	18530198
chrA04_bin2357	A04	18530199	18572956
chrA04_bin2381	A04	19099267	19107961
chrA04_bin2382	A04	19107962	19114188
chrA04_bin2383	A04	19114189	19133512
chrA04_bin2384	A04	19133513	19246874
chrA04_bin2385	A04	19246875	19258793
chrA04_bin2389	A04	19412619	19598022
chrA04_bin2390	A04	19598023	19606152
chrA04_bin2391	A04	19606153	19633763
chrA04_bin2392	A04	19633764	19644906
chrA04_bin2393	A04	19644907	19654822
chrA04_bin2394	A04	19654823	19669068
chrA04_bin2395	A04	19669069	19685238
chrA04_bin2396	A04	19685239	19715207
chrA04_bin2397	A04	19715208	19772430
chrA04_bin2398	A04	19772431	19874860
chrA04_bin2399	A04	19874861	19891081
chrA04_bin2400	A04	19891082	19931974
chrA04_bin2401	A04	19931975	19948827
chrA04_bin2402	A04	19948828	19955597
chrA04_bin2403	A04	19955598	19989030
chrA04_bin2404	A04	19989031	20016064
chrA04_bin2405	A04	20016065	20152219
chrA04_bin2406	A04	20152220	20187948
chrA04_bin2407	A04	20187949	20405155
chrA04_bin2408	A04	20405156	20519564
chrA04_bin2409	A04	20519565	20533079
chrA04_bin2410	A04	20533080	20577630
chrA04_bin2411	A04	20577631	20592406
chrA04_bin2412	A04	20592407	20607320
chrA04_bin2413	A04	20607321	20621623
chrA04_bin2414	A04	20621624	20658351
chrA04_bin2415	A04	20658352	20678780
chrA04_bin2416	A04	20678781	20724640
chrA04_bin2417	A04	20724641	20743951
chrA04_bin2418	A04	20743952	20755948
chrA04_bin2419	A04	20755949	20762361
chrA04_bin2420	A04	20762362	20771511
chrA04_bin2421	A04	20771512	20806915
chrA04_bin2422	A04	20806916	21023424
chrA04_bin2423	A04	21023425	21038619
chrA04_bin2424	A04	21038620	21052711
chrA04_bin2425	A04	21052712	21121364
chrA04_bin2426	A04	21121365	21182366
chrA04_bin2427	A04	21182367	21493494
chrA04_bin2428	A04	21493495	22420716
chrA04_bin2429	A04	22420717	22441845
chrA04_bin2430	A04	22441846	22450013
chrA04_bin2431	A04	22450014	23031375
chrA04_bin2432	A04	23031376	23070106
chrA04_bin2433	A04	23070107	23083693
chrA04_bin2434	A04	23083694	23334311
chrA04_bin2435	A04	23334312	23549355
chrA05_bin2437	A05	124914	184857
chrA05_bin2438	A05	184858	217626
chrA05_bin2439	A05	217627	242815
chrA05_bin2440	A05	242816	284661
chrA05_bin2441	A05	284662	292322
chrA05_bin2442	A05	292323	297604
chrA05_bin2443	A05	297605	353543
chrA05_bin2444	A05	353544	394642
chrA05_bin2445	A05	394643	586769
chrA05_bin2446	A05	586770	592996
chrA05_bin2450	A05	762186	928533
chrA05_bin2451	A05	928534	1066213
chrA05_bin2457	A05	1252194	1266039
chrA05_bin2458	A05	1266040	1288622
chrA05_bin2459	A05	1288623	1304879
chrA05_bin2460	A05	1304880	1320034
chrA05_bin2461	A05	1320035	1371916
chrA05_bin2462	A05	1371917	1400629
chrA05_bin2463	A05	1400630	1418195
chrA05_bin2465	A05	1429267	1452958
chrA05_bin2466	A05	1452959	1541703
chrA05_bin2467	A05	1541704	1549171
chrA05_bin2468	A05	1549172	1595590
chrA05_bin2469	A05	1595591	1657568
chrA05_bin2470	A05	1657569	1664264
chrA05_bin2471	A05	1664265	1710142
chrA05_bin2480	A05	1933525	1941843
chrA05_bin2482	A05	1949108	1962044
chrA05_bin2483	A05	1962045	1970692
chrA05_bin2484	A05	1970693	1992994
chrA05_bin2485	A05	1992995	2071129
chrA05_bin2486	A05	2071130	2087841
chrA05_bin2487	A05	2087842	2128237
chrA05_bin2488	A05	2128238	2142637
chrA05_bin2489	A05	2142638	2203968
chrA05_bin2491	A05	2543934	2554853
chrA05_bin2498	A05	2896557	2910985
chrA05_bin2499	A05	2910986	3076048
chrA05_bin2500	A05	3076049	3094500
chrA05_bin2501	A05	3094501	3107145
chrA05_bin2502	A05	3107146	3112587
chrA05_bin2503	A05	3112588	3162312
chrA05_bin2504	A05	3162313	3271982
chrA05_bin2505	A05	3271983	3290388
chrA05_bin2506	A05	3290389	3314985
chrA05_bin2507	A05	3314986	3433891
chrA05_bin2509	A05	3629057	3639528
chrA05_bin2566	A05	7129821	8019820
chrA05_bin2567	A05	8019821	8102349
chrA05_bin2580	A05	8598322	8753967
chrA05_bin2587	A05	9410456	9419643
chrA05_bin2589	A05	9429053	9680374
chrA05_bin2590	A05	9680375	9734531
chrA05_bin2591	A05	9734532	9744121
chrA05_bin2592	A05	9744122	9775495
chrA05_bin2594	A05	9828094	10064558
chrA05_bin2595	A05	10064559	10135024
chrA05_bin2596	A05	10135025	10150676
chrA05_bin2597	A05	10150677	10185215
chrA05_bin2598	A05	10185216	10249040
chrA05_bin2601	A05	10299847	10311497
chrA05_bin2602	A05	10311498	10431074
chrA05_bin2603	A05	10431075	10442923
chrA05_bin2605	A05	10475031	10482979
chrA05_bin2606	A05	10482980	10488646
chrA05_bin2607	A05	10488647	10510471
chrA05_bin2608	A05	10510472	10518294
chrA05_bin2609	A05	10518295	10537438
chrA05_bin2620	A05	10903934	10971305
chrA05_bin2621	A05	10971306	10980071
chrA05_bin2622	A05	10980072	11000095
chrA05_bin2623	A05	11000096	11043274
chrA05_bin2630	A05	11497004	11536674
chrA05_bin2631	A05	11536675	11609023
chrA05_bin2634	A05	11659437	11683887
chrA05_bin2693	A05	15095571	15229185
chrA05_bin2694	A05	15229186	15461705
chrA05_bin2695	A05	15461706	15523483
chrA05_bin2696	A05	15523484	15593588
chrA05_bin2697	A05	15593589	15798339
chrA05_bin2698	A05	15798340	15959854
chrA05_bin2699	A05	15959855	16182201
chrA05_bin2700	A05	16182202	16316888
chrA05_bin2701	A05	16316889	16416707
chrA05_bin2702	A05	16416708	16552718
chrA05_bin2703	A05	16552719	16995994
chrA05_bin2704	A05	16995995	17573232
chrA05_bin2705	A05	17573233	17581747
chrA05_bin2706	A05	17581748	17689381
chrA05_bin2747	A05	20201209	20230442
chrA05_bin2775	A05	21890561	21921031
chrA05_bin2776	A05	21921032	22084151
chrA05_bin2777	A05	22084152	22702714
chrA05_bin2799	A05	24094638	24120382
chrA05_bin2800	A05	24120383	24171976
chrA05_bin2831	A05	26243311	26255136
chrA05_bin2832	A05	26255137	26308523
chrA05_bin2833	A05	26308524	26390776
chrA05_bin2834	A05	26390777	26494922
chrA05_bin2835	A05	26494923	26514672
chrA05_bin2836	A05	26514673	26633974
chrA05_bin2837	A05	26633975	26695710
chrA05_bin2838	A05	26695711	26747794
chrA05_bin2839	A05	26747795	26773967
chrA05_bin2840	A05	26773968	26809004
chrA05_bin2841	A05	26809005	26856738
chrA05_bin2842	A05	26856739	26972827
chrA05_bin2844	A05	27082842	27267331
chrA05_bin2845	A05	27267332	27282762
chrA05_bin2846	A05	27282763	27337439
chrA05_bin2847	A05	27337440	27500180
chrA05_bin2848	A05	27500181	27516153
chrA05_bin2849	A05	27516154	27632412
chrA05_bin2850	A05	27632413	27658125
chrA05_bin2851	A05	27658126	27760759
chrA05_bin2854	A05	27896806	27928451
chrA05_bin2855	A05	27928452	27935959
chrA05_bin2856	A05	27935960	28049016
chrA05_bin2857	A05	28049017	28113476
chrA05_bin2858	A05	28113477	28153310
chrA05_bin2859	A05	28153311	28163420
chrA05_bin2861	A05	28184567	28203107
chrA05_bin2862	A05	28203108	28214105
chrA05_bin2863	A05	28214106	28219281
chrA05_bin2864	A05	28219282	28226613
chrA05_bin2865	A05	28226614	28314264
chrA05_bin2866	A05	28314265	28400732
chrA05_bin2867	A05	28400733	28420219
chrA05_bin2868	A05	28420220	28496485
chrA05_bin2869	A05	28496486	28539282
chrA05_bin2870	A05	28539283	28612208
chrA05_bin2871	A05	28612209	28623538
chrA05_bin2872	A05	28623539	28649043
chrA05_bin2874	A05	28688095	28732588
chrA05_bin2875	A05	28732589	28747487
chrA05_bin2876	A05	28747488	28915440
chrA05_bin2877	A05	28915441	28920600
chrA05_bin2878	A05	28920601	28942287
chrA05_bin2879	A05	28942288	28953859
chrA05_bin2880	A05	28953860	28991658
chrA05_bin2881	A05	28991659	28998935
chrA05_bin2882	A05	28998936	29019008
chrA05_bin2883	A05	29019009	29071038
chrA05_bin2884	A05	29071039	29154393
chrA05_bin2885	A05	29154394	29221125
chrA05_bin2886	A05	29221126	29562081
chrA06_bin3402	A06	29445184	29464768
chrA06_bin3403	A06	29464769	29473221
chrA06_bin3404	A06	29473222	29492789
chrA06_bin3405	A06	29492790	29510584
chrA06_bin3406	A06	29510585	29539579
chrA06_bin3407	A06	29539580	29552634
chrA06_bin3408	A06	29552635	29690359
chrA06_bin3409	A06	29690360	29700294
chrA06_bin3410	A06	29700295	29718083
chrA06_bin3411	A06	29718084	29736284
chrA06_bin3412	A06	29736285	29802017
chrA06_bin3413	A06	29802018	29834860
chrA06_bin3414	A06	29834861	29857027
chrA06_bin3415	A06	29857028	29884735
chrA06_bin3416	A06	29884736	29892194
chrA06_bin3417	A06	29892195	29898078
chrA06_bin3418	A06	29898079	29903179
chrA06_bin3419	A06	29903180	29912707
chrA06_bin3421	A06	29935521	29971053
chrA06_bin3422	A06	29971054	30033811
chrA06_bin3423	A06	30033812	30072903
chrA06_bin3424	A06	30072904	30130164
chrA06_bin3425	A06	30130165	30170061
chrA06_bin3426	A06	30170062	30209424
chrA06_bin3427	A06	30209425	30281673
chrA06_bin3436	A06	30519922	30525235
chrA06_bin3437	A06	30525236	30549339
chrA06_bin3438	A06	30549340	30626944
chrA06_bin3439	A06	30626945	30808935
chrA06_bin3440	A06	30808936	30877383
chrA06_bin3441	A06	30877384	30889469
chrA06_bin3442	A06	30889470	30916876
chrA06_bin3443	A06	30916877	30992962
chrA06_bin3444	A06	30992963	31175194
chrA06_bin3445	A06	31175195	31185270
chrA06_bin3446	A06	31185271	31306485
chrA06_bin3447	A06	31306486	31315045
chrA06_bin3448	A06	31315046	31420349
chrA06_bin3449	A06	31420350	31454793
chrA06_bin3450	A06	31454794	31518375
chrA06_bin3451	A06	31518376	31548268
chrA06_bin3452	A06	31548269	31640186
chrA06_bin3453	A06	31640187	31683372
chrA06_bin3454	A06	31683373	31740406
chrA06_bin3455	A06	31740407	31773709
chrA06_bin3457	A06	31784622	31828505
chrA06_bin3459	A06	31845151	31952789
chrA06_bin3461	A06	31986969	32025849
chrA06_bin3462	A06	32025850	32050396
chrA06_bin3463	A06	32050397	32186521
chrA06_bin3464	A06	32186522	32195303
chrA06_bin3465	A06	32195304	32215884
chrA06_bin3466	A06	32215885	32243887
chrA06_bin3467	A06	32243888	32299720
chrA06_bin3468	A06	32299721	32305678
chrA06_bin3469	A06	32305679	32322819
chrA06_bin3470	A06	32322820	32329880
chrA06_bin3471	A06	32329881	32383622
chrA06_bin3474	A06	32681253	32747364
chrA06_bin3477	A06	32855667	32896399
chrA06_bin3478	A06	32896400	32917416
chrA06_bin3479	A06	32917417	32928869
chrA06_bin3480	A06	32928870	32956212
chrA06_bin3481	A06	32956213	33121682
chrA06_bin3482	A06	33121683	33176497
chrA06_bin3483	A06	33176498	33257982
chrA06_bin3484	A06	33257983	33288741
chrA06_bin3485	A06	33288742	33372571
chrA06_bin3486	A06	33372572	33399170
chrA06_bin3487	A06	33399171	33482532
chrA06_bin3488	A06	33482533	33497103
chrA06_bin3489	A06	33497104	33508569
chrA06_bin3490	A06	33508570	33544214
chrA06_bin3491	A06	33544215	33558961
chrA06_bin3492	A06	33558962	33571813
chrA06_bin3493	A06	33571814	33591059
chrA06_bin3494	A06	33591060	33606610
chrA06_bin3495	A06	33606611	33634157
chrA06_bin3496	A06	33634158	33649964
chrA06_bin3497	A06	33649965	33677098
chrA06_bin3498	A06	33677099	33690394
chrA06_bin3499	A06	33690395	33710525
chrA06_bin3500	A06	33710526	33886322
chrA06_bin3501	A06	33886323	33910128
chrA06_bin3502	A06	33910129	33940194
chrA06_bin3503	A06	33940195	34012246
chrA06_bin3504	A06	34012247	34100927
chrA06_bin3505	A06	34100928	34177421
chrA06_bin3506	A06	34177422	34189446
chrA06_bin3507	A06	34189447	34284079
chrA06_bin3508	A06	34284080	34450000
chrA07_bin3754	A07	14159046	14201059
chrA07_bin3755	A07	14201060	14233430
chrA07_bin3756	A07	14233431	14284276
chrA07_bin3757	A07	14284277	14302506
chrA07_bin3758	A07	14302507	14312146
chrA07_bin3759	A07	14312147	14324247
chrA07_bin3760	A07	14324248	14350616
chrA07_bin3761	A07	14350617	14379864
chrA07_bin3762	A07	14379865	14436440
chrA07_bin3763	A07	14436441	14515475
chrA07_bin3764	A07	14515476	14534480
chrA07_bin3765	A07	14534481	14540182
chrA07_bin3766	A07	14540183	14572626
chrA07_bin3767	A07	14572627	14578676
chrA07_bin3768	A07	14578677	14638605
chrA07_bin3769	A07	14638606	14705818
chrA07_bin3770	A07	14705819	14716778
chrA07_bin3771	A07	14716779	14803842
chrA07_bin3772	A07	14803843	14835335
chrA07_bin3773	A07	14835337	14865236
chrA07_bin3777	A07	14984145	14994269
chrA07_bin3778	A07	14994270	15006406
chrA07_bin3779	A07	15006407	15024819
chrA07_bin3780	A07	15024820	15058345
chrA07_bin3781	A07	15058346	15081203
chrA07_bin3782	A07	15081204	15094266
chrA07_bin3783	A07	15094267	15156444
chrA07_bin3784	A07	15156445	15166022
chrA07_bin3785	A07	15166023	15211577
chrA07_bin3786	A07	15211578	15225755
chrA07_bin3787	A07	15225756	15351308
chrA07_bin3788	A07	15351309	15486136
chrA07_bin3789	A07	15486137	15581959
chrA07_bin3790	A07	15581960	15615977
chrA07_bin3791	A07	15615978	15653509
chrA07_bin3792	A07	15653510	15711354
chrA07_bin3793	A07	15711355	15731249
chrA07_bin3794	A07	15731250	15746143
chrA07_bin3795	A07	15746144	15799880
chrA07_bin3796	A07	15799881	15844486
chrA07_bin3797	A07	15844487	15863559
chrA07_bin3798	A07	15863560	15879514
chrA07_bin3799	A07	15879515	15909592
chrA07_bin3800	A07	15909593	15970584
chrA07_bin3802	A07	16090701	16103014
chrA07_bin3803	A07	16103015	16121447
chrA07_bin3804	A07	16121448	16167768
chrA07_bin3805	A07	16167769	16200465
chrA07_bin3806	A07	16200466	16256000
chrA07_bin3807	A07	16256001	16368516
chrA07_bin3808	A07	16368517	16417459
chrA07_bin3809	A07	16417460	16433119
chrA07_bin3810	A07	16433120	16438745
chrA07_bin3811	A07	16438746	16521404
chrA07_bin3812	A07	16521405	16573528
chrA07_bin3813	A07	16573529	16586890
chrA07_bin3814	A07	16586891	16963737
chrA07_bin3815	A07	16963738	16983586
chrA07_bin3816	A07	16983587	17000102
chrA07_bin3817	A07	17000103	17148244
chrA07_bin3818	A07	17148245	17186722
chrA07_bin3828	A07	17654159	17667087
chrA07_bin3829	A07	17667088	17711664
chrA07_bin3830	A07	17711665	17733693
chrA07_bin3831	A07	17733694	17833878
chrA07_bin3832	A07	17833879	17969328
chrA07_bin3833	A07	17969329	18005114
chrA07_bin3834	A07	18005115	18056481
chrA07_bin3836	A07	18217613	18283167
chrA07_bin3837	A07	18283168	18467013
chrA07_bin3838	A07	18467014	18681175
chrA07_bin3839	A07	18681176	18706943
chrA07_bin3840	A07	18706944	18763012
chrA07_bin3841	A07	18763013	19080002
chrA07_bin3842	A07	19080003	19182959
chrA07_bin3843	A07	19182960	19269600
chrA07_bin3844	A07	19269601	19368239
chrA07_bin3846	A07	19427298	19534362
chrA07_bin3847	A07	19534363	19922020
chrA07_bin3848	A07	19922021	19945935
chrA07_bin3849	A07	19945936	19973614
chrA07_bin3850	A07	19973615	19988485
chrA07_bin3851	A07	19988486	20000940
chrA07_bin3852	A07	20000941	20048498
chrA07_bin3853	A07	20048499	20239134
chrA07_bin3854	A07	20239135	20322143
chrA07_bin3855	A07	20322144	20438068
chrA07_bin3856	A07	20438069	20611150
chrA07_bin3857	A07	20611151	20645908
chrA07_bin3858	A07	20645909	20774428
chrA07_bin3859	A07	20774429	20795816
chrA07_bin3861	A07	20868932	20880148
chrA07_bin3866	A07	21117596	21135366
chrA07_bin3868	A07	21184257	21190452
chrA07_bin3869	A07	21190453	21372746
chrA07_bin3870	A07	21372747	21380473
chrA07_bin3871	A07	21380474	21397181
chrA07_bin3872	A07	21397182	21516102
chrA07_bin3873	A07	21516103	21586635
chrA07_bin3874	A07	21586636	21602879
chrA07_bin3875	A07	21602880	21608663
chrA07_bin3876	A07	21608664	21627244
chrA07_bin3877	A07	21627245	21711305
chrA07_bin3878	A07	21711306	21717338
chrA07_bin3879	A07	21717339	21789555
chrA07_bin3880	A07	21789556	21859216
chrA07_bin3881	A07	21859217	21909214
chrA07_bin3882	A07	21909215	21937649
chrA07_bin3883	A07	21937650	21943258
chrA07_bin3884	A07	21943259	21995456
chrA07_bin3885	A07	21995457	22032311
chrA07_bin3886	A07	22032312	22054802
chrA07_bin3887	A07	22054803	22060402
chrA07_bin3888	A07	22060403	22067078
chrA07_bin3890	A07	22093357	22151906
chrA07_bin3891	A07	22151907	22177942
chrA07_bin3892	A07	22177943	22203101
chrA07_bin3894	A07	22219667	22322979
chrA07_bin3895	A07	22322980	22428979
chrA07_bin3896	A07	22428980	22470967
chrA07_bin3897	A07	22470968	22501975
chrA07_bin3898	A07	22501976	22556668
chrA07_bin3910	A07	23025871	23036219
chrA07_bin3911	A07	23036220	23092117
chrA07_bin3912	A07	23092118	23296283
chrA07_bin3913	A07	23296284	23402821
chrA07_bin3914	A07	23402822	23525271
chrA07_bin3915	A07	23525272	23544637
chrA07_bin3916	A07	23544638	23652565
chrA07_bin3917	A07	23652566	23661000
chrA07_bin3918	A07	23661001	24090571
chrA07_bin3919	A07	24090572	24476317
chrA07_bin3929	A07	24876963	24895220
chrA07_bin3930	A07	24895221	25087535
chrA07_bin3931	A07	25087536	25108074
chrA07_bin3932	A07	25108075	25181005
chrA07_bin3933	A07	25181006	25202533
chrA07_bin3934	A07	25202534	25240382
chrA07_bin3935	A07	25240383	25256900
chrA07_bin3936	A07	25256901	25295367
chrA07_bin3937	A07	25295368	25312422
chrA07_bin3938	A07	25312423	25358573
chrA07_bin3943	A07	25563445	25645333
chrA07_bin3944	A07	25645334	25714400
chrA07_bin3945	A07	25714401	25743746
chrA07_bin3946	A07	25743747	25813038
chrA07_bin3947	A07	25813039	25825263
chrA07_bin3948	A07	25825264	25973155
chrA07_bin3949	A07	25973156	26174098
chrA07_bin3950	A07	26174099	26254074
chrA07_bin3951	A07	26254075	26288811
chrA07_bin3952	A07	26288812	26295052
chrA07_bin3953	A07	26295053	26365044
chrA07_bin3954	A07	26365045	26406071
chrA07_bin3955	A07	26406072	26418651
chrA07_bin3956	A07	26418652	26476885
chrA07_bin3957	A07	26476886	26489787
chrA07_bin3958	A07	26489788	26503208
chrA07_bin3959	A07	26503209	26541177
chrA07_bin3960	A07	26541178	26548888
chrA07_bin3961	A07	26548889	26738824
chrA07_bin3962	A07	26738825	26899954
chrA07_bin3963	A07	26899955	26914259
chrA07_bin3964	A07	26914260	26938770
chrA07_bin3965	A07	26938771	26960312
chrA07_bin3966	A07	26960313	26986244
chrA07_bin3967	A07	26986245	27027872
chrA07_bin3969	A07	27100627	27210623
chrA07_bin3970	A07	27210624	27405800
chrA08_bin3972	A08	294076	589086
chrA08_bin3973	A08	589087	613154
chrA08_bin3974	A08	613155	619948
chrA08_bin3975	A08	619949	720003
chrA08_bin3976	A08	720004	778459
chrA08_bin3977	A08	778460	801796
chrA08_bin3978	A08	801797	924904
chrA08_bin3979	A08	924905	982930
chrA08_bin3980	A08	982931	1006545
chrA08_bin3981	A08	1006546	1013369
chrA08_bin3982	A08	1013370	1047942
chrA08_bin3983	A08	1047943	1188053
chrA08_bin3984	A08	1188054	1257403
chrA08_bin3992	A08	1461036	1488323
chrA08_bin3993	A08	1488324	1606854
chrA08_bin3994	A08	1606856	1686116
chrA08_bin3995	A08	1686117	1755221
chrA08_bin3996	A08	1755222	1829686
chrA08_bin3997	A08	1829687	1835305
chrA08_bin3998	A08	1835306	2013820
chrA08_bin4003	A08	2288766	2367868
chrA08_bin4004	A08	2367869	2413857
chrA08_bin4005	A08	2413858	2460721
chrA08_bin4006	A08	2460722	2469704
chrA08_bin4007	A08	2469705	2494483
chrA08_bin4008	A08	2494484	2570922
chrA08_bin4009	A08	2570923	2700052
chrA08_bin4010	A08	2700053	2758712
chrA08_bin4011	A08	2758713	2765007
chrA08_bin4012	A08	2765008	2774541
chrA08_bin4013	A08	2774542	2800091
chrA08_bin4014	A08	2800092	2846993
chrA08_bin4015	A08	2846994	2871534
chrA08_bin4016	A08	2871535	2936862
chrA08_bin4017	A08	2936863	2990185
chrA08_bin4047	A08	4996176	5007767
chrA08_bin4048	A08	5007768	5023144
chrA08_bin4049	A08	5023145	5048646
chrA08_bin4051	A08	5207352	5228002
chrA08_bin4058	A08	5395885	5419763
chrA08_bin4059	A08	5419764	5427130
chrA08_bin4060	A08	5427131	5453586
chrA08_bin4063	A08	6544497	6829771
chrA08_bin4064	A08	6829772	6952294
chrA08_bin4065	A08	6952295	7252181
chrA08_bin4066	A08	7252182	7262948
chrA08_bin4067	A08	7262949	7291605
chrA08_bin4071	A08	7348496	7362349
chrA08_bin4072	A08	7362350	7371276
chrA08_bin4073	A08	7371277	7393527
chrA08_bin4074	A08	7393528	7560503
chrA08_bin4076	A08	7696986	7707866
chrA08_bin4077	A08	7707867	7717819
chrA08_bin4078	A08	7717820	7805858
chrA08_bin4087	A08	8873544	8906306
chrA08_bin4089	A08	9592336	9606361
chrA08_bin4090	A08	9606362	10171386
chrA08_bin4092	A08	10206132	10215332
chrA08_bin4093	A08	10215333	10246365
chrA08_bin4102	A08	11509412	11534152
chrA08_bin4103	A08	11534153	11661092
chrA08_bin4104	A08	11661093	11689704
chrA08_bin4105	A08	11689705	11712993
chrA08_bin4107	A08	11752504	11832308
chrA08_bin4108	A08	11832309	11858849
chrA08_bin4109	A08	11858850	11916777
chrA08_bin4110	A08	11916778	12034077
chrA08_bin4111	A08	12034078	12046837
chrA08_bin4112	A08	12046838	12082615
chrA08_bin4140	A08	13308706	13323884
chrA08_bin4142	A08	13369211	13411538
chrA08_bin4143	A08	13411539	13495683
chrA08_bin4147	A08	13739311	13749118
chrA08_bin4148	A08	13749119	13764525
chrA08_bin4149	A08	13764526	13787185
chrA08_bin4150	A08	13787186	13802699
chrA08_bin4151	A08	13802700	14339916
chrA08_bin4152	A08	14339917	14396815
chrA08_bin4153	A08	14396816	14523716
chrA08_bin4154	A08	14523717	14621843
chrA08_bin4155	A08	14621844	14639458
chrA08_bin4156	A08	14639459	14758717
chrA08_bin4161	A08	15084485	15107283
chrA08_bin4162	A08	15107284	15173890
chrA08_bin4163	A08	15173891	15202595
chrA08_bin4164	A08	15202596	15267564
chrA08_bin4165	A08	15267565	15281575
chrA08_bin4167	A08	15813792	16045428
chrA08_bin4168	A08	16045429	16056744
chrA08_bin4169	A08	16056745	16208587
chrA08_bin4170	A08	16208588	16734007
chrA08_bin4171	A08	16734008	17082543
chrA08_bin4172	A08	17082544	17139367
chrA08_bin4173	A08	17139368	17152502
chrA08_bin4174	A08	17152503	17186551
chrA08_bin4175	A08	17186552	17193150
chrA08_bin4176	A08	17193151	17209555
chrA08_bin4177	A08	17209556	17229548
chrA08_bin4178	A08	17229549	17507134
chrA08_bin4179	A08	17507135	17574154
chrA08_bin4180	A08	17574155	17590852
chrA08_bin4181	A08	17590853	17603509
chrA08_bin4182	A08	17603510	17612574
chrA08_bin4183	A08	17612575	17628976
chrA08_bin4184	A08	17628977	17701272
chrA08_bin4185	A08	17701273	17729150
chrA08_bin4186	A08	17729151	17878968
chrA08_bin4187	A08	17878969	17983804
chrA08_bin4188	A08	17983805	18019619
chrA08_bin4189	A08	18019620	18069380
chrA08_bin4190	A08	18069381	18099275
chrA08_bin4191	A08	18099276	18126878
chrA08_bin4192	A08	18126879	18166585
chrA08_bin4193	A08	18166586	18200151
chrA08_bin4194	A08	18200152	18253590
chrA08_bin4195	A08	18253591	18290776
chrA08_bin4196	A08	18290777	18385271
chrA08_bin4197	A08	18385272	18390655
chrA08_bin4198	A08	18390656	18586175
chrA08_bin4199	A08	18586176	18591520
chrA08_bin4200	A08	18591521	18600690
chrA08_bin4201	A08	18600691	18615206
chrA08_bin4202	A08	18615207	18627377
chrA08_bin4203	A08	18627378	18638927
chrA08_bin4205	A08	18942377	19073096
chrA08_bin4206	A08	19073097	19488985
chrA08_bin4207	A08	19488986	19567846
chrA08_bin4208	A08	19567847	19575747
chrA08_bin4209	A08	19575748	19621806
chrA08_bin4210	A08	19621807	19630134
chrA08_bin4211	A08	19630135	19637136
chrA08_bin4212	A08	19637137	19839197
chrA08_bin4213	A08	19839198	19855850
chrA08_bin4214	A08	19855851	20035805
chrA08_bin4215	A08	20035806	20046611
chrA08_bin4216	A08	20046612	20089887
chrA08_bin4217	A08	20089888	20095781
chrA08_bin4218	A08	20095782	20107837
chrA08_bin4219	A08	20107838	20148731
chrA08_bin4220	A08	20148732	20172249
chrA08_bin4221	A08	20172250	20221250
chrA08_bin4222	A08	20221251	20292918
chrA08_bin4223	A08	20292919	20439237
chrA08_bin4224	A08	20439238	20504529
chrA08_bin4225	A08	20504530	20512220
chrA08_bin4226	A08	20512221	20518932
chrA08_bin4227	A08	20518933	20543096
chrA08_bin4228	A08	20543097	20595566
chrA08_bin4229	A08	20595567	20620370
chrA08_bin4230	A08	20620371	20626211
chrA08_bin4231	A08	20626212	20837766
chrA08_bin4232	A08	20837767	20851505
chrA08_bin4233	A08	20851506	20863525
chrA08_bin4234	A08	20863526	20907579
chrA08_bin4235	A08	20907580	20945340
chrA08_bin4236	A08	20945341	20954248
chrA08_bin4237	A08	20954249	20965878
chrA08_bin4238	A08	20965879	20972217
chrA08_bin4239	A08	20972218	20979212
chrA08_bin4240	A08	20979213	20998670
chrA08_bin4241	A08	20998671	21020931
chrA08_bin4242	A08	21020932	21140230
chrA08_bin4243	A08	21140231	21153717
chrA08_bin4244	A08	21153718	21175360
chrA08_bin4245	A08	21175361	21181683
chrA08_bin4246	A08	21181684	21196168
chrA08_bin4247	A08	21196169	21329240
chrA08_bin4248	A08	21329241	21334930
chrA08_bin4249	A08	21334931	21373604
chrA08_bin4250	A08	21373605	21502501
chrA08_bin4251	A08	21502502	21601524
chrA08_bin4252	A08	21601525	21631599
chrA08_bin4253	A08	21631600	21742824
chrA08_bin4254	A08	21742825	21869996
chrA08_bin4255	A08	21869997	21884141
chrA08_bin4256	A08	21884142	22038576
chrA08_bin4257	A08	22038577	22086035
chrA08_bin4258	A08	22086036	22114749
chrA08_bin4259	A08	22114750	22581209
chrA08_bin4260	A08	22581210	22601698
chrA08_bin4261	A08	22601699	22667369
chrA08_bin4262	A08	22667370	22694224
chrA08_bin4263	A08	22694225	22718947
chrA08_bin4270	A08	22896020	22904558
chrA08_bin4271	A08	22904559	23123718
chrA08_bin4272	A08	23123719	23247455
chrA08_bin4273	A08	23247456	23326147
chrA08_bin4274	A08	23326148	23338164
chrA08_bin4275	A08	23338165	23354195
chrA08_bin4276	A08	23354196	23989128
chrA08_bin4277	A08	23989129	24003920
chrA08_bin4278	A08	24003921	24066795
chrA08_bin4279	A08	24066796	24673106
chrA09_bin4434	A09	3709355	3714917
chrA09_bin4435	A09	3714918	3791730
chrA09_bin4472	A09	6147627	6159936
chrA09_bin4473	A09	6159937	6193451
chrA09_bin4474	A09	6193452	6205412
chrA09_bin4475	A09	6205413	6214432
chrA09_bin4476	A09	6214434	6263765
chrA09_bin4477	A09	6263766	6355783
chrA09_bin4478	A09	6355784	6502032
chrA09_bin4479	A09	6502033	6715847
chrA09_bin4863	A09	31539422	31568146
chrA09_bin4864	A09	31568147	31577705
chrA09_bin4865	A09	31577706	31608467
chrA09_bin4866	A09	31608468	31640021
chrA09_bin4867	A09	31640022	31757767
chrA09_bin4868	A09	31757768	31793043
chrA09_bin4869	A09	31793044	31845528
chrA09_bin4870	A09	31845529	31852063
chrA09_bin4871	A09	31852064	31935748
chrA09_bin4872	A09	31935749	31953614
chrA09_bin4873	A09	31953615	31966932
chrA09_bin4874	A09	31966933	31990205
chrA09_bin4875	A09	31990206	31997622
chrA09_bin4876	A09	31997623	32015745
chrA09_bin4877	A09	32015746	32065011
chrA09_bin4895	A09	33280032	33285873
chrA09_bin4896	A09	33285874	33296373
chrA09_bin4897	A09	33296374	33361707
chrA09_bin4898	A09	33361708	33370263
chrA09_bin4899	A09	33370264	33386965
chrA09_bin4901	A09	33458531	33468185
chrA09_bin4902	A09	33468186	33476681
chrA09_bin4903	A09	33476682	33678960
chrA09_bin4904	A09	33678961	33744913
chrA09_bin4914	A09	34079621	34105893
chrA09_bin4916	A09	34141522	34189575
chrA09_bin4917	A09	34189576	34225638
chrA09_bin4918	A09	34225639	34281353
chrA09_bin4919	A09	34281354	34405105
chrA09_bin4920	A09	34405106	34520428
chrA09_bin4921	A09	34520429	34576980
chrA09_bin4922	A09	34576981	34596481
chrA09_bin4923	A09	34596482	34607164
chrA09_bin4924	A09	34607165	34612195
chrA09_bin4925	A09	34612196	34624783
chrA09_bin4926	A09	34624784	34750315
chrA09_bin4934	A09	35035768	35069410
chrA09_bin4935	A09	35069411	35081321
chrA09_bin4936	A09	35081322	35139891
chrA09_bin4937	A09	35139892	35352384
chrA09_bin4938	A09	35352385	35367866
chrA09_bin4939	A09	35367867	35418985
chrA09_bin4940	A09	35418986	35455988
chrA09_bin4941	A09	35455989	35482184
chrA09_bin4942	A09	35482185	35500010
chrA09_bin4943	A09	35500011	35570566
chrA09_bin4944	A09	35570567	35584593
chrA09_bin4945	A09	35584594	35607760
chrA09_bin4946	A09	35607761	35629324
chrA09_bin4947	A09	35629325	35649391
chrA09_bin4948	A09	35649392	35673604
chrA09_bin4949	A09	35673605	35689936
chrA09_bin4950	A09	35689937	35708488
chrA09_bin4951	A09	35708489	35730902
chrA09_bin4952	A09	35730903	35868391
chrA09_bin4953	A09	35868392	35891333
chrA09_bin4954	A09	35891334	35944054
chrA09_bin4956	A09	35996985	36028928
chrA09_bin4957	A09	36028929	36066048
chrA09_bin4958	A09	36066049	36312270
chrA09_bin4959	A09	36312271	36335745
chrA09_bin4960	A09	36335746	36341327
chrA09_bin4961	A09	36341328	36372903
chrA09_bin4962	A09	36372904	36394183
chrA09_bin4963	A09	36394184	36414073
chrA09_bin4964	A09	36414074	36539692
chrA09_bin4965	A09	36539693	36565856
chrA09_bin4966	A09	36565857	36607705
chrA09_bin4967	A09	36607706	36614527
chrA09_bin4968	A09	36614528	36633806
chrA09_bin4969	A09	36633807	36662161
chrA09_bin4970	A09	36662162	36683655
chrA09_bin4971	A09	36683656	36696167
chrA09_bin4972	A09	36696168	36735225
chrA09_bin4973	A09	36735226	36806732
chrA09_bin4974	A09	36806733	36832851
chrA09_bin4975	A09	36832852	36840688
chrA09_bin4976	A09	36840689	36877368
chrA09_bin4977	A09	36877369	36893491
chrA09_bin4978	A09	36893492	36906947
chrA09_bin4979	A09	36906948	36937095
chrA09_bin4980	A09	36937096	37013081
chrA09_bin4981	A09	37013082	37126620
chrA09_bin4982	A09	37126621	37151531
chrA09_bin4983	A09	37151532	37385768
chrA09_bin4984	A09	37385769	37440389
chrA09_bin4985	A09	37440390	37453941
chrA09_bin4986	A09	37453942	37547851
chrA09_bin4987	A09	37547852	37572879
chrA09_bin4988	A09	37572880	37578780
chrA09_bin4989	A09	37578781	37629507
chrA09_bin4990	A09	37629508	37674477
chrA09_bin4991	A09	37674478	37744075
chrA09_bin4992	A09	37744076	37814819
chrA09_bin4993	A09	37814820	37870688
chrA09_bin4994	A09	37870689	37877332
chrA09_bin4995	A09	37877333	37892829
chrA09_bin4996	A09	37892830	37918032
chrA09_bin4997	A09	37918033	37936877
chrA09_bin4998	A09	37936878	37962511
chrA09_bin4999	A09	37962512	38003546
chrA09_bin5000	A09	38003547	38044410
chrA09_bin5001	A09	38044411	38050772
chrA09_bin5002	A09	38050773	38106010
chrA09_bin5003	A09	38106011	38145361
chrA09_bin5004	A09	38145362	38150980
chrA09_bin5005	A09	38150981	38271610
chrA09_bin5006	A09	38271611	38418900
chrA09_bin5007	A09	38418901	38453974
chrA09_bin5008	A09	38453975	38642517
chrA09_bin5009	A09	38642518	38686486
chrA09_bin5010	A09	38686487	38712944
chrA09_bin5012	A09	38836887	38891645
chrA09_bin5032	A09	39801625	39843732
chrA09_bin5033	A09	39843733	39854526
chrA09_bin5034	A09	39854527	39873999
chrA09_bin5035	A09	39874000	40076944
chrA09_bin5036	A09	40076945	40090255
chrA09_bin5037	A09	40090256	40106556
chrA09_bin5038	A09	40106557	40178440
chrA09_bin5039	A09	40178441	40253519
chrA09_bin5040	A09	40253520	40553036
chrA09_bin5041	A09	40553037	40581524
chrA09_bin5042	A09	40581525	40643232
chrA09_bin5060	A09	41169961	41184407
chrA09_bin5061	A09	41184408	41326732
chrA09_bin5065	A09	41457587	41463391
chrA09_bin5067	A09	41595785	41686164
chrA09_bin5068	A09	41686165	42014497
chrA09_bin5069	A09	42014498	42040940
chrA09_bin5070	A09	42040941	42175090
chrA09_bin5071	A09	42175091	42181253
chrA09_bin5072	A09	42181254	42322843
chrA09_bin5073	A09	42322844	42366253
chrA09_bin5074	A09	42366254	42742685
chrA09_bin5075	A09	42742686	42764792
chrA09_bin5076	A09	42764793	42773095
chrA09_bin5077	A09	42773096	42782113
chrA09_bin5078	A09	42782114	42887098
chrA09_bin5079	A09	42887099	42916456
chrA09_bin5080	A09	42916457	42942758
chrA09_bin5081	A09	42942759	43000958
chrA09_bin5082	A09	43000959	43006092
chrA09_bin5083	A09	43006093	43022119
chrA09_bin5098	A09	44302956	44336916
chrA09_bin5099	A09	44336917	44391965
chrA09_bin5100	A09	44391966	44397404
chrA09_bin5101	A09	44397405	44519446
chrA09_bin5102	A09	44519447	44529536
chrA09_bin5103	A09	44529537	44537232
chrA09_bin5104	A09	44537233	44700906
chrA09_bin5105	A09	44700907	44710924
chrA10_bin5125	A10	212974	475748
chrA10_bin5128	A10	711024	717401
chrA10_bin5129	A10	717402	737414
chrA10_bin5130	A10	737415	778803
chrA10_bin5131	A10	778804	1047538
chrA10_bin5132	A10	1047539	1080311
chrA10_bin5133	A10	1080312	1116698
chrA10_bin5135	A10	1278958	1498511
chrA10_bin5136	A10	1498512	1507103
chrA10_bin5137	A10	1507104	1519597
chrA10_bin5138	A10	1519598	1527881
chrA10_bin5139	A10	1527882	2068816
chrA10_bin5140	A10	2068817	2299779
chrA10_bin5141	A10	2299780	2310352
chrA10_bin5142	A10	2310353	2328136
chrA10_bin5158	A10	2855440	2892123
chrA10_bin5159	A10	2892124	2897606
chrA10_bin5160	A10	2897607	2916502
chrA10_bin5161	A10	2916503	2933048
chrA10_bin5162	A10	2933049	3024631
chrA10_bin5163	A10	3024632	3060877
chrA10_bin5164	A10	3060878	3083521
chrA10_bin5165	A10	3083522	3513372
chrA10_bin5166	A10	3513373	3546860
chrA10_bin5167	A10	3546861	3568117
chrA10_bin5168	A10	3568118	3725868
chrA10_bin5169	A10	3725869	3732269
chrA10_bin5171	A10	3803250	3827871
chrA10_bin5172	A10	3827872	3837840
chrA10_bin5173	A10	3837841	3845528
chrA10_bin5174	A10	3845529	3856412
chrA10_bin5175	A10	3856413	3901782
chrA10_bin5176	A10	3901783	3943430
chrA10_bin5177	A10	3943431	3983242
chrA10_bin5178	A10	3983243	4009033
chrA10_bin5179	A10	4009034	4023425
chrA10_bin5180	A10	4023426	4029086
chrA10_bin5181	A10	4029087	4136299
chrA10_bin5182	A10	4136300	4569710
chrA10_bin5183	A10	4569711	4982254
chrA10_bin5184	A10	4982255	5160126
chrA10_bin5185	A10	5160127	5186557
chrA10_bin5186	A10	5186558	5191658
chrA10_bin5187	A10	5191659	5208013
chrA10_bin5188	A10	5208014	5222859
chrA10_bin5189	A10	5222860	5347318
chrA10_bin5190	A10	5347319	5537818
chrA10_bin5192	A10	5552763	5731869
chrA10_bin5205	A10	6261286	6278389
chrA10_bin5206	A10	6278390	6435355
chrA10_bin5210	A10	6579596	6592137
chrA10_bin5211	A10	6592138	6688783
chrA10_bin5212	A10	6688784	6923264
chrA10_bin5213	A10	6923265	6931468
chrA10_bin5214	A10	6931469	6954483
chrA10_bin5215	A10	6954484	6969994
chrA10_bin5216	A10	6969995	6988252
chrA10_bin5217	A10	6988253	7000696
chrA10_bin5218	A10	7000697	7157454
chrA10_bin5219	A10	7157456	7191984
chrA10_bin5220	A10	7191985	7227130
chrA10_bin5221	A10	7227131	7249096
chrA10_bin5222	A10	7249097	7254809
chrA10_bin5246	A10	8406448	8411900
chrA10_bin5247	A10	8411901	8427436
chrA10_bin5248	A10	8427437	8455721
chrA10_bin5249	A10	8455722	8500831
chrA10_bin5250	A10	8500832	8519560
chrA10_bin5251	A10	8519561	8595902
chrA10_bin5252	A10	8595903	8730439
chrA10_bin5253	A10	8730440	8765864
chrA10_bin5254	A10	8765865	8800323
chrA10_bin5255	A10	8800324	8817108
chrA10_bin5256	A10	8817109	8822653
chrA10_bin5257	A10	8822654	8836663
chrA10_bin5259	A10	8924028	8999763
chrA10_bin5261	A10	9046098	9076428
chrA10_bin5262	A10	9076429	9194464
chrA10_bin5263	A10	9194465	9244732
chrA10_bin5268	A10	9472963	9497987
chrA10_bin5269	A10	9497988	9505548
chrA10_bin5270	A10	9505549	9537311
chrA10_bin5271	A10	9537312	9542499
chrA10_bin5272	A10	9542500	9565625
chrA10_bin5273	A10	9565626	9668924
chrA10_bin5274	A10	9668925	9900301
chrA10_bin5275	A10	9900302	9970153
chrA10_bin5276	A10	9970154	10006741
chrA10_bin5277	A10	10006742	10056224
chrA10_bin5278	A10	10056225	10115080
chrA10_bin5279	A10	10115081	10129575
chrA10_bin5280	A10	10129576	10447336
chrA10_bin5281	A10	10447337	10452942
chrA10_bin5282	A10	10452943	10468823
chrA10_bin5283	A10	10468824	10586701
chrA10_bin5284	A10	10586702	10659294
chrA10_bin5285	A10	10659295	10669239
chrA10_bin5287	A10	10850421	11018388
chrA10_bin5288	A10	11018389	11091993
chrA10_bin5289	A10	11091994	11136335
chrA10_bin5290	A10	11136336	11142685
chrA10_bin5291	A10	11142686	11180645
chrA10_bin5292	A10	11180646	11526590
chrA10_bin5293	A10	11526591	11565076
chrA10_bin5294	A10	11565077	11572398
chrA10_bin5295	A10	11572399	11766289
chrA10_bin5296	A10	11766290	11828736
chrA10_bin5297	A10	11828737	11863222
chrA10_bin5298	A10	11863223	11901437
chrA10_bin5299	A10	11901438	11963418
chrA10_bin5300	A10	11963419	12024210
chrA10_bin5301	A10	12024211	12116068
chrA10_bin5302	A10	12116069	12142902
chrA10_bin5432	A10	20755522	20825209
chrA10_bin5433	A10	20825210	20954232
chrC01_bin5462	C01	478608	487257
chrC01_bin5463	C01	487258	532256
chrC01_bin5464	C01	532257	566637
chrC01_bin5465	C01	566638	610392
chrC01_bin5466	C01	610393	683889
chrC01_bin5467	C01	683890	717913
chrC01_bin5468	C01	717914	729517
chrC01_bin5469	C01	729518	742104
chrC01_bin5470	C01	742105	775533
chrC01_bin5766	C01	18113915	18296162
chrC01_bin5767	C01	18296163	18313453
chrC01_bin5821	C01	20534127	20559761
chrC01_bin5822	C01	20559762	20591617
chrC01_bin5849	C01	22044604	22050774
chrC01_bin5850	C01	22050775	22077073
chrC01_bin5851	C01	22077074	22083584
chrC01_bin5852	C01	22083585	22093302
chrC01_bin5853	C01	22093303	22226342
chrC01_bin5872	C01	23637953	23690412
chrC01_bin5873	C01	23690413	23776109
chrC01_bin5892	C01	24933974	24946558
chrC01_bin5893	C01	24946559	24987320
chrC01_bin5894	C01	24987321	25672337
chrC01_bin5895	C01	25672338	25719275
chrC01_bin5911	C01	26461025	26483277
chrC01_bin5912	C01	26483278	26508709
chrC01_bin5913	C01	26508710	26666241
chrC01_bin5914	C01	26666242	26782574
chrC01_bin5916	C01	26898375	26937618
chrC01_bin5917	C01	26937619	27816639
chrC01_bin5935	C01	28646397	28667855
chrC01_bin5937	C01	29302480	29339281
chrC01_bin5938	C01	29339282	29357961
chrC01_bin6062	C01	37170929	37191386
chrC01_bin6063	C01	37191387	37200883
chrC01_bin6064	C01	37200884	37224073
chrC01_bin6083	C01	38209397	38222343
chrC01_bin6084	C01	38222344	38237838
chrC01_bin6085	C01	38237839	38253789
chrC01_bin6086	C01	38253790	38269976
chrC01_bin6087	C01	38269977	38288037
chrC01_bin6088	C01	38288038	38320637
chrC01_bin6089	C01	38320638	38928648
chrC01_bin6090	C01	38928649	38996475
chrC01_bin6091	C01	38996476	39230972
chrC01_bin6092	C01	39230973	39373212
chrC01_bin6093	C01	39373213	39429120
chrC01_bin6094	C01	39429121	39577230
chrC01_bin6095	C01	39577231	39607550
chrC01_bin6096	C01	39607551	39676945
chrC01_bin6097	C01	39676946	39728574
chrC01_bin6098	C01	39728575	39747657
chrC01_bin6099	C01	39747658	39764877
chrC01_bin6100	C01	39764878	39779197
chrC01_bin6101	C01	39779198	39801623
chrC01_bin6102	C01	39801624	39816179
chrC01_bin6103	C01	39816180	39826828
chrC01_bin6143	C01	42954543	42972239
chrC01_bin6144	C01	42972240	43120476
chrC01_bin6145	C01	43120477	43156996
chrC01_bin6146	C01	43156997	43233082
chrC01_bin6147	C01	43233083	43273142
chrC01_bin6148	C01	43273143	43303016
chrC01_bin6149	C01	43303017	43356311
chrC01_bin6150	C01	43356312	43491744
chrC01_bin6151	C01	43491745	43604242
chrC01_bin6152	C01	43604243	43642955
chrC01_bin6153	C01	43642956	43654755
chrC01_bin6154	C01	43654756	44148123
chrC01_bin6155	C01	44148124	44165954
chrC01_bin6156	C01	44165955	44174674
chrC01_bin6157	C01	44174675	44553065
chrC01_bin6158	C01	44553066	44561391
chrC01_bin6159	C01	44561392	44704044
chrC01_bin6160	C01	44704045	44738478
chrC01_bin6161	C01	44738479	44932892
chrC01_bin6162	C01	44932893	44970766
chrC01_bin6163	C01	44970767	45222922
chrC01_bin6174	C01	45762255	45782928
chrC01_bin6175	C01	45782929	46015439
chrC01_bin6176	C01	46015440	46127647
chrC01_bin6190	C01	46613998	46684456
chrC01_bin6191	C01	46684457	46784359
chrC01_bin6192	C01	46784360	46817912
chrC01_bin6193	C01	46817913	46837482
chrC01_bin6194	C01	46837483	46846326
chrC01_bin6195	C01	46846327	46870873
chrC01_bin6196	C01	46870874	46933071
chrC01_bin6197	C01	46933072	46961828
chrC01_bin6198	C01	46961829	46980083
chrC01_bin6200	C01	47093323	47322389
chrC01_bin6201	C01	47322390	47655525
chrC01_bin6202	C01	47655526	47713317
chrC01_bin6203	C01	47713318	47720060
chrC01_bin6204	C01	47720061	47919781
chrC01_bin6205	C01	47919782	48034042
chrC01_bin6206	C01	48034043	48044551
chrC01_bin6207	C01	48044552	48050831
chrC02_bin6264	C02	219092	489530
chrC02_bin6265	C02	489531	540853
chrC02_bin6266	C02	540854	551690
chrC02_bin6267	C02	551692	563347
chrC02_bin6268	C02	563348	574286
chrC02_bin6269	C02	574287	587456
chrC02_bin6270	C02	587457	607733
chrC02_bin6271	C02	607734	784019
chrC02_bin6272	C02	784020	862856
chrC02_bin6273	C02	862857	871582
chrC02_bin6274	C02	871583	888993
chrC02_bin6275	C02	888994	905126
chrC02_bin6276	C02	905127	915757
chrC02_bin6277	C02	915758	928085
chrC02_bin6278	C02	928086	976386
chrC02_bin6279	C02	976387	1017986
chrC02_bin6280	C02	1017987	1027526
chrC02_bin6281	C02	1027527	1115000
chrC02_bin6282	C02	1115001	1183392
chrC02_bin6283	C02	1183393	1188983
chrC02_bin6284	C02	1188984	1292464
chrC02_bin6285	C02	1292465	1351404
chrC02_bin6286	C02	1351405	1512080
chrC02_bin6287	C02	1512081	1541164
chrC02_bin6288	C02	1541165	1557598
chrC02_bin6289	C02	1557599	1658491
chrC02_bin6290	C02	1658492	1683275
chrC02_bin6291	C02	1683276	1709842
chrC02_bin6292	C02	1709843	1775442
chrC02_bin6293	C02	1775443	1781071
chrC02_bin6294	C02	1781072	1793350
chrC02_bin6295	C02	1793351	1806202
chrC02_bin6296	C02	1806203	1823783
chrC02_bin6297	C02	1823784	1885588
chrC02_bin6298	C02	1885589	1941139
chrC02_bin6299	C02	1941140	1946575
chrC02_bin6300	C02	1946576	2042226
chrC02_bin6301	C02	2042227	2207444
chrC02_bin6302	C02	2207445	2359003
chrC02_bin6303	C02	2359004	2368413
chrC02_bin6304	C02	2368414	2385681
chrC02_bin6305	C02	2385682	2570975
chrC02_bin6306	C02	2570976	2822449
chrC02_bin6307	C02	2822450	2869391
chrC02_bin6308	C02	2869392	2918506
chrC02_bin6309	C02	2918507	2934087
chrC02_bin6310	C02	2934088	2982231
chrC02_bin6311	C02	2982232	3135696
chrC02_bin6312	C02	3135697	3182567
chrC02_bin6313	C02	3182568	3203949
chrC02_bin6314	C02	3203950	3213741
chrC02_bin6315	C02	3213742	3226631
chrC02_bin6316	C02	3226632	3239803
chrC02_bin6317	C02	3239804	3259647
chrC02_bin6318	C02	3259648	3282539
chrC02_bin6319	C02	3282540	3423387
chrC02_bin6320	C02	3423388	3467690
chrC02_bin6333	C02	3762248	3923933
chrC02_bin6334	C02	3923934	3931786
chrC02_bin6335	C02	3931787	4049103
chrC02_bin6336	C02	4049104	4055824
chrC02_bin6337	C02	4055825	4228914
chrC02_bin6338	C02	4228915	4303782
chrC02_bin6339	C02	4303783	4403947
chrC02_bin6340	C02	4403948	4662566
chrC02_bin6341	C02	4662567	4979277
chrC02_bin6342	C02	4979278	5004212
chrC02_bin6343	C02	5004213	5033175
chrC02_bin6344	C02	5033176	5240591
chrC02_bin6345	C02	5240592	5251005
chrC02_bin6346	C02	5251006	5284328
chrC02_bin6347	C02	5284329	5481506
chrC02_bin6348	C02	5481507	5490969
chrC02_bin6349	C02	5490970	5496686
chrC02_bin6350	C02	5496687	5508184
chrC02_bin6351	C02	5508185	5523773
chrC02_bin6353	C02	5732365	5884826
chrC02_bin6354	C02	5884827	5890271
chrC02_bin6355	C02	5890272	6014530
chrC02_bin6356	C02	6014531	6037206
chrC02_bin6357	C02	6037207	6156568
chrC02_bin6358	C02	6156569	6178355
chrC02_bin6359	C02	6178356	6207003
chrC02_bin6360	C02	6207004	6218853
chrC02_bin6365	C02	6507426	6555906
chrC02_bin6366	C02	6555907	6634328
chrC02_bin6367	C02	6634329	6862556
chrC02_bin6368	C02	6862557	6871716
chrC02_bin6369	C02	6871717	6925121
chrC02_bin6370	C02	6925122	7293598
chrC02_bin6371	C02	7293599	7388951
chrC02_bin6372	C02	7388952	7402864
chrC02_bin6373	C02	7402865	7516835
chrC02_bin6374	C02	7516836	7526887
chrC02_bin6375	C02	7526889	7547813
chrC02_bin6376	C02	7547814	7559170
chrC02_bin6377	C02	7559171	7872599
chrC02_bin6378	C02	7872600	8113026
chrC02_bin6379	C02	8113027	8118612
chrC02_bin6380	C02	8118613	8184942
chrC02_bin6381	C02	8184943	8267041
chrC02_bin6382	C02	8267042	8337068
chrC02_bin6383	C02	8337069	8366719
chrC02_bin6384	C02	8366720	8373391
chrC02_bin6385	C02	8373392	8395084
chrC02_bin6386	C02	8395085	8485696
chrC02_bin6387	C02	8485697	8577814
chrC02_bin6388	C02	8577815	8612338
chrC02_bin6389	C02	8612339	8700382
chrC02_bin6390	C02	8700383	8718809
chrC02_bin6391	C02	8718810	8812639
chrC02_bin6392	C02	8812640	8876296
chrC02_bin6393	C02	8876297	8901852
chrC02_bin6404	C02	9428513	9449156
chrC02_bin6405	C02	9449157	9463935
chrC02_bin6406	C02	9463936	9469252
chrC02_bin6407	C02	9469253	9487674
chrC02_bin6408	C02	9487675	9497368
chrC02_bin6409	C02	9497370	9516587
chrC02_bin6410	C02	9516588	9578009
chrC02_bin6411	C02	9578010	9620706
chrC02_bin6412	C02	9620707	9670629
chrC02_bin6413	C02	9670630	9755523
chrC02_bin6414	C02	9755524	9810036
chrC02_bin7201	C02	57215590	57236368
chrC02_bin7202	C02	57236369	57249076
chrC02_bin7203	C02	57249077	57261003
chrC02_bin7204	C02	57261004	57376725
chrC02_bin7205	C02	57376726	57480606
chrC02_bin7206	C02	57480607	57494412
chrC03_bin7414	C03	3154702	3225197
chrC03_bin7415	C03	3225198	3486856
chrC03_bin7416	C03	3486857	3851866
chrC03_bin7417	C03	3851867	4045185
chrC03_bin7418	C03	4045186	4135444
chrC03_bin7419	C03	4135445	4142678
chrC03_bin7420	C03	4142679	4153963
chrC03_bin7421	C03	4153964	4173195
chrC03_bin7422	C03	4173196	4185454
chrC03_bin7423	C03	4185455	4207902
chrC03_bin7424	C03	4207903	4281461
chrC03_bin7425	C03	4281462	4348943
chrC03_bin8166	C03	49413766	49432332
chrC03_bin8167	C03	49432333	49472657
chrC03_bin8168	C03	49472658	49516286
chrC03_bin8169	C03	49516287	49555530
chrC03_bin8170	C03	49555531	50036558
chrC03_bin8171	C03	50036559	50054525
chrC03_bin8172	C03	50054526	50374256
chrC03_bin8173	C03	50374257	50470332
chrC03_bin8174	C03	50470333	50490735
chrC03_bin8175	C03	50490736	50528269
chrC03_bin8286	C03	59492774	59555964
chrC03_bin8287	C03	59555965	59723149
chrC03_bin8288	C03	59723150	59743332
chrC03_bin8289	C03	59743333	59860616
chrC03_bin8290	C03	59860617	59929317
chrC03_bin8291	C03	59929318	60104158
chrC03_bin8292	C03	60104159	60525421
chrC03_bin8293	C03	60525422	60549923
chrC03_bin8294	C03	60549924	60568242
chrC03_bin8295	C03	60568243	60612321
chrC03_bin8296	C03	60612322	60626356
chrC03_bin8297	C03	60626357	60789563
chrC03_bin8298	C03	60789564	60930326
chrC03_bin8299	C03	60930327	61214317
chrC03_bin8300	C03	61214318	61317375
chrC03_bin8301	C03	61317376	61322560
chrC03_bin8302	C03	61322561	61385001
chrC03_bin8303	C03	61385002	61414248
chrC03_bin8305	C03	61435652	61444155
chrC03_bin8306	C03	61444156	61529149
chrC03_bin8307	C03	61529150	61534402
chrC03_bin8308	C03	61534403	61548499
chrC03_bin8309	C03	61548500	61571193
[truncated: 779 more rows]

## Sheet: Table S7
Table S7 The R2 value between the genetic map and physcial map in each linkage group
LG ID	Pearson correlation
chrA01	0.987
chrA02	0.955038
chrA03	0.987758
chrA04	0.978156
chrA05	0.98905
chrA06	0.983098
chrA07	0.993444
chrA08	0.966831
chrA09	0.876498
chrA10	0.951455
chrC01	0.961237
chrC02	0.66336
chrC03	0.707516
chrC04	0.923552
chrC05	0.986097
chrC06	0.996575
chrC07	0.987165
chrC08	0.99584
chrC09	0.938905

## Sheet: Table S9
Table S9 The candidate genes information in the major cqDTF-C02 QTL region
ZS11 Gene ID	Darmor Gene ID	AtGI/Name	Position	Function	Description
BnaC02G0027300ZS	BnaC02g01680D	AT5G07310/ERF115	C02:1924039..1924927	Ethylene-responsive transcription factor ERF115 OS=Arabidopsis thaliana GN=ERF115 PE=1 SV=1	encodes a member of the ERF (ethylene response factor) subfamily B-4 of ERF/AP2 transcription factor family. The protein contains one AP2 domain. There are 7 members in this subfamily.
BnaC02G0027400ZS	BnaC02g01660D	--/-	C02:1927328..1927528	--	--
BnaC02G0027500ZS	BnaC02g01650D	AT5G07350/Tudor1	C02:1930790..1937448	--	RNA binding protein with nuclease activity essential for stress response. Involved in mechanisms acting on mRNAs entering the secretory pathway. Functionally redundant with TSN2
BnaC02G0027600ZS	BnaC02g01640D	AT5G07400/--	C02:1939811..1944349	Tyrosyl-DNA phosphodiesterase 1 OS=Arabidopsis thaliana GN=TDP1 PE=1 SV=1	forkhead-associated domain-containing protein / FHA domain-containing protein
BnaC02G0027700ZS	BnaC02g01630D	AT1G69940/PPME1	C02:1944661..1946427	Pectinesterase PPME1 OS=Arabidopsis thaliana GN=PPME1 PE=1 SV=1	Encodes a protein with pectin methylesterase activity. The protein expression was shown to be highly restricted to the pollen grain (no detection in any other tissues or in the pollen grains' surrounding cells of the anthers
BnaC02G0027800ZS	BnaC02g01620D	AT5G07430/PME50	C02:1947424..1949124	Probable pectinesterase 50 OS=Arabidopsis thaliana GN=PME50 PE=2 SV=1	Pectin lyase-like superfamily protein
BnaC02G0027900ZS	BnaC02g01610D	AT5G07440/GDH2	C02:1951172..1953551	Glutamate dehydrogenase 2 OS=Arabidopsis thaliana GN=GDH2 PE=1 SV=1	Encodes the alpha-subunit of the glutamate dehydrogenase. The enzyme is almost exclusively found in the mitochondria of stem and leaf companion cells
BnaC02G0028000ZS	-	AT5G07480/KUOX1	C02:1959082..1961056	Codeine O-demethylase OS=Papaver somniferum GN=CODM PE=1 SV=1	KAR-UP oxidoreductase 1
BnaC02G0028100ZS	-	AT5G07530/GRP17	C02:1962414..1963372	Oleosin GRP-17 OS=Arabidopsis thaliana GN=GRP17 PE=1 SV=1	encodes a glycine-rich protein that has oleosin domain and is expressed specifically during flower stages 10 to 12. Protein is found on mature pollen coat
BnaC02G0028200ZS	BnaC02g01600D	--/-	C02:1965388..1965897	--	--
BnaC02G0028300ZS	BnaC02g01590D	--/-	C02:1966342..1966557	--	--
BnaC02G0028400ZS	BnaC02g01560D	AT5G07560/GRP20	C02:1980601..1981530	Oleosin-B1 OS=Brassica napus GN=OlnB1 PE=1 SV=2	Lipid-binding oleosins, glycine-rich protein
BnaC02G0028500ZS	BnaC02g01550D	AT5G07560/GRP20	C02:1982990..1984077	Oleosin-B1 OS=Brassica napus GN=OlnB1 PE=1 SV=2	Lipid-binding oleosins, glycine-rich protein
BnaC02G0028600ZS	-	--/-	C02:1985595..1985958	--	--
BnaC02G0028700ZS	BnaC02g01530D	AT5G07580/ERF106	C02:1986812..1987381	Ethylene-responsive transcription factor ERF106 OS=Arabidopsis thaliana GN=ERF106 PE=2 SV=1	encodes a member of the ERF (ethylene response factor) subfamily B-3 of ERF/AP2 transcription factor family. The protein contains one AP2 domain. There are 18 members in this subfamily including ATERF-1, ATERF-2, AND ATERF-5
BnaC02G0028800ZS	BnaC02g01520D	AT5G61500/ATG3	C02:1988706..1990324	Autophagy-related protein 3 OS=Arabidopsis thaliana GN=ATG3 PE=1 SV=2	autophagy 3 (APG3)
BnaC02G0028900ZS	BnaC02g01510D	AT5G07630/--	C02:1991224..1994853	Autophagy-related protein 3 OS=Arabidopsis thaliana GN=ATG3 PE=1 SV=2	lipid transporters
BnaC02G0029000ZS	BnaC02g01490D	AT5G07660/SMC6A	C02:1999664..2002847	Structural maintenance of chromosomes protein 6A OS=Arabidopsis thaliana GN=SMC6A PE=2 SV=1	Encodes SMC6A (STRUCTURAL MAINTENANCE OF CHROMOSOMES 6A), a component of the SMC5/6 complex. SMC5/6 complex promotes sister chromatid alignment and homologous recombination after DNA damage
BnaC02G0029100ZS	-	AT5G07660/SMC6A	C02:2002892..2005068	Structural maintenance of chromosomes protein 6A OS=Arabidopsis thaliana GN=SMC6A PE=2 SV=1	Encodes SMC6A (STRUCTURAL MAINTENANCE OF CHROMOSOMES 6A), a component of the SMC5/6 complex. SMC5/6 complex promotes sister chromatid alignment and homologous recombination after DNA damage
BnaC02G0029200ZS	BnaC02g01480D	AT5G07670/--	C02:2005497..2007188	F-box protein At5g07670 OS=Arabidopsis thaliana GN=At5g07670 PE=2 SV=1	RNI-like superfamily protein
BnaC02G0029300ZS	BnaC02g01470D	AT5G07680/ANAC080	C02:2010670..2011899	NAC domain-containing protein 100 OS=Arabidopsis thaliana GN=NAC100 PE=2 SV=1	NAC domain containing protein 80
BnaC02G0029400ZS	BnaC02g01460D	AT5G07740/FH20	C02:2016111..2024006	Formin-like protein 20 OS=Arabidopsis thaliana GN=FH20 PE=2 SV=3	actin binding
BnaC02G0029500ZS	BnaC02g01450D	AT5G07800/--	C02:2025165..2027963	Flavin-containing monooxygenase FMO GS-OX-like 9 OS=Arabidopsis thaliana GN=At5g07800 PE=2 SV=1	Flavin-binding monooxygenase family protein
BnaC02G0029600ZS	-	--/-	C02:2030987..2031220	--	--
BnaC02G0029700ZS	BnaC02g01440D	AT5G07870/--	C02:2033843..2036852	Uncharacterized acetyltransferase At3g50280 OS=Arabidopsis thaliana GN=At3g50280 PE=3 SV=1	HXXXD-type acyl-transferase family protein
BnaC02G0029800ZS	BnaC02g01420D	AT5G07870/--	C02:2037003..2038466	Uncharacterized acetyltransferase At3g50280 OS=Arabidopsis thaliana GN=At3g50280 PE=3 SV=1	HXXXD-type acyl-transferase family protein
BnaC02G0029900ZS	BnaC02g01410D	AT5G07910/--	C02:2038918..2040677	Plant intracellular Ras-group-related LRR protein 7 OS=Oryza sativa subsp. japonica GN=IRL7 PE=2 SV=1	Leucine-rich repeat (LRR) family protein
BnaC02G0030000ZS	BnaC02g01400D	AT5G07920/DGK1	C02:2041602..2044999	Diacylglycerol kinase 1 OS=Arabidopsis thaliana GN=DGK1 PE=1 SV=2	diacylglycerol kinase
BnaC02G0030100ZS	-	AT5G07920/DGK1	C02:2045472..2049535	Diacylglycerol kinase 1 OS=Arabidopsis thaliana GN=DGK1 PE=1 SV=2	diacylglycerol kinase
BnaC02G0030200ZS	BnaC02g01370D	AT5G07930/MCT2	C02:2053238..2054605	Protein terminal ear1 OS=Zea mays GN=TE1 PE=2 SV=1	a member of mei2-like gene family; phylogenetic analysis revealed that it belongs to the fourth clade of mei2-like proteins, with conserved C-terminal RNA recognition motif (RRM) only
BnaC02G0030300ZS	BnaC02g01340D	AT5G07960/--	C02:2065765..2066910	Protein Asterix OS=Arabidopsis thaliana GN=At5g07960 PE=3 SV=1	--
BnaC02G0030400ZS	BnaC02g01330D	AT5G08040/TOM5	C02:2067548..2068108	Mitochondrial import receptor subunit TOM5 homolog OS=Arabidopsis thaliana GN=TOM5 PE=1 SV=3	mitochondrial import receptor subunit TOM5 homolog
BnaC02G0030500ZS	-	AT5G08080/SYP132	C02:2071944..2074233	Syntaxin-132 OS=Arabidopsis thaliana GN=SYP132 PE=1 SV=1	member of SYP13 Gene Family
BnaC02G0030600ZS	BnaC02g01290D	AT5G08150/SOB5	C02:2074941..2125989	--	Encodes SOB5. Activation tagging lines accumulated higher level of cytokinin
BnaC02G0030700ZS	BnaC02g01280D	AT5G08160/ATPK3	C02:2130994..2133332	Serine/threonine-protein kinase 16 OS=Rattus norvegicus GN=Stk16 PE=2 SV=2	Encodes a serine/threonine protein kinase
BnaC02G0030800ZS	BnaC02g01270D	AT5G08180/--	C02:2133783..2135611	H/ACA ribonucleoprotein complex subunit 2-like protein OS=Arabidopsis thaliana GN=At5g08180 PE=1 SV=1	Ribosomal protein L7Ae/L30e/S12e/Gadd45 family protein
BnaC02G0030900ZS	BnaC02g01260D	AT5G23090/DR1	C02:2138535..2139297	Protein Dr1 homolog OS=Arabidopsis thaliana GN=DR1 PE=2 SV=1	nuclear factor Y, subunit B13
BnaC02G0031000ZS	BnaC02g01250D	AT5G08200/--	C02:2140435..2142682	--	peptidoglycan-binding LysM domain-containing protein
BnaC02G0031100ZS	BnaC02g01240D	AT5G08280/HEMC	C02:2143023..2145088	Porphobilinogen deaminase, chloroplastic OS=Arabidopsis thaliana GN=HEMC PE=1 SV=1	Encodes a protein with porphobilinogen deaminase activity. This protein is targeted to the chloroplast. Mutants spontaneously develop chlorotic leaf lesions in the absence of pathogen attack, resembling the phenotype of lesion-mimic mutants
BnaC02G0031200ZS	-	AT5G08290/YLS8	C02:2145459..2145614	Thioredoxin-like protein YLS8 OS=Arabidopsis thaliana GN=YLS8 PE=2 SV=1	Encodes Dim1 homolog
BnaC02G0031300ZS	BnaC02g01230D	AT5G08300/--	C02:2147214..2149335	Succinyl-CoA ligase [ADP-forming] subunit alpha-1, mitochondrial OS=Arabidopsis thaliana GN=At5g08300 PE=1 SV=1	Succinyl-CoA ligase, alpha subunit
BnaC02G0031400ZS	-	--/-	C02:2149522..2149996	--	--
BnaC02G0031500ZS	BnaC02g01210D	AT5G08310/--	C02:2150012..2150575	Putative pentatricopeptide repeat-containing protein At5g08310, mitochondrial OS=Arabidopsis thaliana GN=At5g08310 PE=3 SV=1	Tetratricopeptide repeat (TPR)-like superfamily protein
BnaC02G0031600ZS	BnaC02g01200D	AT5G08310/--	C02:2150774..2151011	Putative pentatricopeptide repeat-containing protein At5g08310, mitochondrial OS=Arabidopsis thaliana GN=At5g08310 PE=3 SV=1	Tetratricopeptide repeat (TPR)-like superfamily protei
BnaC02G0031700ZS	BnaC02g01190D	AT5G08315/--	C02:2152486..2152870	Defensin-like protein 22 OS=Arabidopsis thaliana GN=At5g08315 PE=2 SV=1	Encodes a defensin-like (DEFL) family protein
BnaC02G0031800ZS	-	AT5G08315/--	C02:2154307..2154687	Defensin-like protein 22 OS=Arabidopsis thaliana GN=At5g08315 PE=2 SV=1	Encodes a defensin-like (DEFL) family protein
BnaC02G0031900ZS	BnaC02g01180D	AT5G08320/--	C02:2156591..2157698	E2F-associated phosphoprotein OS=Mus musculus GN=Eapp PE=1 SV=2	--
BnaC02G0032000ZS	BnaC02g01170D	AT5G08330/TCP21	C02:2159588..2160265	Transcription factor TCP21 OS=Arabidopsis thaliana GN=TCP21 PE=1 SV=1	TCP family transcription factor
BnaC02G0032100ZS	BnaC02g01160D	AT5G08370/AGAL2	C02:2161332..2163585	Alpha-galactosidase 2 OS=Arabidopsis thaliana GN=AGAL2 PE=1 SV=1	alpha-galactosidase 2
BnaC02G0032200ZS	BnaC02g01150D	AT5G08380/AGAL1	C02:2164646..2167004	Alpha-galactosidase 1 OS=Arabidopsis thaliana GN=AGAL1 PE=2 SV=1	alpha-galactosidase 1
BnaC02G0032300ZS	BnaC02g01130D	AT5G08400/--	C02:2169735..2170198	--	Protein of unknown function (DUF3531)
BnaC02G0032400ZS	BnaC02g01120D	AT5G08415/LIP1P	C02:2171088..2173113	Lipoyl synthase, chloroplastic OS=Arabidopsis thaliana GN=LIP1P PE=2 SV=2	Radical SAM superfamily protein
BnaC02G0032500ZS	BnaC02g01110D	AT5G08420/--	C02:2174489..2176850	KRR1 small subunit processome component homolog OS=Schizosaccharomyces pombe (strain 972 / ATCC 24843) GN=mis3 PE=3 SV=1	RNA-binding KH domain-containing protein
BnaC02G0032600ZS	BnaC02g01100D	AT5G08430/--	C02:2177401..2180435	Uncharacterized protein At5g08430 OS=Arabidopsis thaliana GN=At5g08430 PE=1 SV=2	SWIB/MDM2 domain;Plus-3;GYF
BnaC02G0032700ZS	BnaC02g01090D	AT5G08520/--	C02:2182255..2183143	Transcription factor DIVARICATA OS=Antirrhinum majus GN=DIVARICATA PE=2 SV=1	Duplicated homeodomain-like superfamily protein
BnaC02G0032800ZS	BnaC02g01080D	AT5G08530/CI51	C02:2184709..2185227	NADH dehydrogenase [ubiquinone] flavoprotein 1, mitochondrial OS=Arabidopsis thaliana GN=At5g08530 PE=2 SV=1	51 kDa subunit of complex I
BnaC02G0032900ZS	-	AT3G15880/TPR4	C02:2186994..2193149	Topless-related protein 4 OS=Arabidopsis thaliana GN=TPR4 PE=1 SV=2	WUS-interacting protein 2
BnaC02G0033000ZS	BnaC02g01070D	AT5G08620/RH25	C02:2193894..2197055	DEAD-box ATP-dependent RNA helicase 25 OS=Arabidopsis thaliana GN=RH25 PE=2 SV=2	Similar in sequence to DEAD-box RNA helicases. Binds RNA. Involved in drought, salt and cold stress responses
BnaC02G0033100ZS	BnaC02g01060D	AT5G08650/--	C02:2197206..2201682	Translation factor GUF1 homolog, chloroplastic OS=Arabidopsis thaliana GN=At5g08650 PE=2 SV=2	Small GTP-binding protein
BnaC02G0033200ZS	BnaC02g01050D	AT5G08660/--	C02:2202876..2207006	--	Protein of unknown function (DUF668)
BnaC02G0033300ZS	BnaC02g01040D	AT5G08670/--	C02:2207029..2209721	ATP synthase subunit beta-3, mitochondrial OS=Arabidopsis thaliana GN=At5g08680 PE=2 SV=1	Encodes the mitochondrial ATP synthase beta-subunit. This subunit is encoded by a multigene family of three members (At5g08670, At5g08680, At5g08690) that shared 98% sequence identity at the amino acid level
BnaC02G0033400ZS	-	AT5G08690/--	C02:2213218..2215852	ATP synthase subunit beta-3, mitochondrial OS=Arabidopsis thaliana GN=At5g08680 PE=2 SV=1	Encodes the mitochondrial ATP synthase beta-subunit. This subunit is encoded by a multigene family of three members (At5g08670, At5g08680, At5g08690) that shared 98% sequence identity at the amino acid level
BnaC02G0033500ZS	-	--/-	C02:2215842..2216402	--	--
BnaC02G0033600ZS	BnaC02g01020D	AT5G08710/--	C02:2216573..2219713	Ultraviolet-B receptor UVR8 OS=Arabidopsis thaliana GN=UVR8 PE=1 SV=1	Regulator of chromosome condensation (RCC1) family protein
BnaC02G0033700ZS	BnaC02g01010D	AT5G08730/ARI16	C02:2220534..2221991	Probable E3 ubiquitin-protein ligase ARI16 OS=Arabidopsis thaliana GN=ARI16 PE=2 SV=1	IBR domain-containing protein
BnaC02G0033800ZS	BnaC02g01000D	AT5G08750/--	C02:2232651..2233541	--	RING/FYVE/PHD zinc finger superfamily protein
BnaC02G0033900ZS	-	--/-	C02:2235851..2236201	--	--
BnaC02G0034000ZS	BnaC02g00990D	AT5G08790/NAC081	C02:2237985..2239018	Protein ATAF2 OS=Arabidopsis thaliana GN=NAC081 PE=1 SV=1	induced by wounding, belongs to a large family of putative transcriptional activators with NAC domain
BnaC02G0034100ZS	BnaC02g00980D	AT5G09225/--	C02:2241881..2242540	--	--
BnaC02G0034200ZS	BnaC02g00970D	AT5G09230/SRT2	C02:2243363..2245040	NAD-dependent protein deacylase SRT2 OS=Arabidopsis thaliana GN=SRT2 PE=2 SV=1	Encodes SRT2, a member of the SIR2 (sirtuin) family HDAC (histone deacetylase) (SRT1/AT5g55760, SRT2/AT5G09230)
BnaC02G0034300ZS	BnaC02g00960D	AT5G09250/KIWI	C02:2245345..2246186	RNA polymerase II transcriptional coactivator KIWI OS=Arabidopsis thaliana GN=KIWI PE=1 SV=1	putative transcriptional co-activator (KIWI) mRNA, complete
BnaC02G0034400ZS	BnaC02g00950D	AT5G09270/--	C02:2247227..2247568	--	--
BnaC02G0034500ZS	BnaC02g00940D	AT5G09330/VNI1	C02:2248254..2250189	NAC domain-containing protein 82 OS=Arabidopsis thaliana GN=NAC082 PE=1 SV=1	NAC domain containing protein 82
BnaC02G0034600ZS	BnaC02g00930D	AT5G64080/--	C02:2252231..2253824	Non-specific lipid-transfer protein-like protein At5g64080 OS=Arabidopsis thaliana GN=At5g64080 PE=1 SV=1	Bifunctional inhibitor/lipid-transfer protein/seed storage 2S albumin superfamily protein
BnaC02G0034700ZS	BnaC02g00920D	AT5G39580/PER62	C02:2257411..2258358	Peroxidase 62 OS=Arabidopsis thaliana GN=PER62 PE=2 SV=1	Peroxidase superfamily protein
BnaC02G0034800ZS	BnaC02g00910D	AT5G10340/--	C02:2285997..2286911	F-box protein At5g10340 OS=Arabidopsis thaliana GN=At5g10340 PE=2 SV=1	F-box family protein
BnaC02G0034900ZS	BnaC02g00900D	AT5G09430/--	C02:2290556..2291736	Uncharacterized protein Mb2734 OS=Mycobacterium bovis (strain ATCC BAA-935 / AF2122/97) GN=Mb2734 PE=3 SV=1	alpha/beta-Hydrolases superfamily protein
BnaC02G0035000ZS	BnaC02g00880D	AT5G09440/EXL4	C02:2295322..2296203	Protein EXORDIUM-like 4 OS=Arabidopsis thaliana GN=EXL4 PE=2 SV=1	EXORDIUM like 4
BnaC02G0035100ZS	BnaAnng05850D	AT5G09440/EXL4	C02:2301499..2302299	Protein EXORDIUM-like 4 OS=Arabidopsis thaliana GN=EXL4 PE=2 SV=1	EXORDIUM like 4
BnaC02G0035200ZS	BnaC02g00870D	AT5G64310/AGP1	C02:2303514..2303861	Classical arabinogalactan protein 1 OS=Arabidopsis thaliana GN=AGP1 PE=2 SV=2	Encodes arabinogalactan-protein (AGP1)
BnaC02G0035300ZS	BnaC02g00860D	AT5G09450/--	C02:2304229..2306232	Pentatricopeptide repeat-containing protein At5g09450, mitochondrial OS=Arabidopsis thaliana GN=At5g09450 PE=2 SV=1	Tetratricopeptide repeat (TPR)-like superfamily protein
BnaC02G0035400ZS	BnaC02g00850D	AT5G09490/RPS15B	C02:2306675..2307724	40S ribosomal protein S15-2 OS=Arabidopsis thaliana GN=RPS15B PE=2 SV=1	Ribosomal protein S19 family protein
BnaC02G0035500ZS	BnaC02g00840D	AT5G09510/RPS15D	C02:2308476..2309135	40S ribosomal protein S15-3 OS=Arabidopsis thaliana GN=RPS15C PE=2 SV=1	Ribosomal protein S19 family protein
BnaC02G0035600ZS	BnaC02g00830D	AT5G09530/--	C02:2310014..2311380	Periaxin OS=Homo sapiens GN=PRX PE=1 SV=2	The gene encodes a unique protein which contains 36 repeats of a unique pentapeptide (Pro-Glu-Leu|Ile|Val-Pro-Lys). It has been shown tobe involved in growth and development
BnaC02G0035700ZS	BnaC02g00820D	AT5G09550/--	C02:2312273..2318937	Guanosine nucleotide diphosphate dissociation inhibitor At5g09550 OS=Arabidopsis thaliana GN=At5g09550 PE=3 SV=1	GDP dissociation inhibitor family protein / Rab GTPase activator family protein
BnaC02G0035800ZS	BnaC02g00810D	AT5G09580/--	C02:2319241..2321108	--	--
BnaC02G0035900ZS	BnaC02g00800D	AT5G09590/HSP70-10	C02:2321519..2325423	Heat shock 70 kDa protein 10, mitochondrial OS=Arabidopsis thaliana GN=HSP70-10 PE=2 SV=1	heat shock protein 70 (Hsc70-5); nuclear
BnaC02G0036000ZS	BnaC02g00740D	AT2G22780/PMDH1	C02:2331004..2332964	Probable malate dehydrogenase, glyoxysomal OS=Arabidopsis thaliana GN=At2g22780 PE=2 SV=1	encodes an peroxisomal NAD-malate dehydrogenase that is involved in fatty acid beta-oxidation through providing NAD to the process of converting fatty acyl CoA to acetyl CoA
BnaC02G0036100ZS	-	AT5G09670/--	C02:2333615..2335132	Probable WRKY transcription factor 19 OS=Arabidopsis thaliana GN=WRKY19 PE=2 SV=1	loricrin-related
BnaC02G0036200ZS	-	AT5G09680/RLF	C02:2336518..2337223	Cytochrome b5 domain-containing protein RLF OS=Arabidopsis thaliana GN=RLF PE=2 SV=1	Encodes RLF (Reduced Lateral root Formation). Involved in lateral root formation. Contains a cytochrome b5-like heme/steroid binding domain. Localized in the cytosol
BnaC02G0036300ZS	-	AT5G09690/MRS2-7	C02:2338497..2340806	Magnesium transporter MRS2-7 OS=Arabidopsis thaliana GN=MRS2-7 PE=2 SV=1	Transmembrane magnesium transporter. One of nine family members. Loss of function mutants exhibit poor growth under magnesium stress conditions. Splice variant AT5G09690.1 (386 aa) is a functional transporter while AT5G09690.4 (371 aa) does not have transporter activity
BnaC02G0036400ZS	-	AT5G09690/MRS2-7	C02:2341193..2348131	Magnesium transporter MRS2-7 OS=Arabidopsis thaliana GN=MRS2-7 PE=2 SV=1	Transmembrane magnesium transporter. One of nine family members. Loss of function mutants exhibit poor growth under magnesium stress conditions. Splice variant AT5G09690.1 (386 aa) is a functional transporter while AT5G09690.4 (371 aa) does not have transporter activity
BnaC02G0036500ZS	-	--/-	C02:2348633..2348911	--	--
BnaC02G0036600ZS	-	AT5G09750/HEC3	C02:2352548..2353195	Transcription factor HEC3 OS=Arabidopsis thaliana GN=HEC3 PE=1 SV=1	basic helix-loop-helix (bHLH) DNA-binding superfamily protein
BnaC02G0036700ZS	-	--/-	C02:2357889..2358205	--	--
BnaC02G0036800ZS	BnaC02g00730D	AT5G09760/PME51	C02:2376621..2378799	Probable pectinesterase/pectinesterase inhibitor 51 OS=Arabidopsis thaliana GN=PME51 PE=2 SV=1	Plant invertase/pectin methylesterase inhibitor superfamily
BnaC02G0036900ZS	BnaC02g00720D	AT5G09790/ATXR5	C02:2380730..2383493	Histone-lysine N-methyltransferase ATXR5 OS=Arabidopsis thaliana GN=ATXR5 PE=1 SV=2	Encodes a SET-domain protein, a H3K27 monomethyltransferases required for chromatin structure and gene silencing. Regulates heterochromatic DNA replication. Contains a PCNA-binding domain. ATXR5 accumulates preferentially during the late G1 or S phase, suggesting that it plays a role in cell-cycle regulation or progression. A plant line expressing an RNAi construct directed against this gene has …
BnaC02G0037000ZS	BnaC02g00710D	AT5G09805/IDL3	C02:2385618..2385845	Protein IDA-LIKE 3 OS=Arabidopsis thaliana GN=IDL3 PE=2 SV=1	Similar to Inflorescence deficient in abscission (IDA). Involved in floral organ abscission
BnaC02G0037100ZS	BnaC02g00700D	AT5G09760/PME51	C02:2390264..2393294	Probable pectinesterase/pectinesterase inhibitor 51 OS=Arabidopsis thaliana GN=PME51 PE=2 SV=1	Plant invertase/pectin methylesterase inhibitor superfamily
BnaC02G0037200ZS	BnaC02g00690D	AT5G09810/ACT7	C02:2399051..2401323	Actin-7 OS=Arabidopsis thaliana GN=ACT7 PE=1 SV=1	Member of Actin gene family.Mutants are defective in germination and root growth
BnaC02G0037300ZS	BnaC02g00670D	AT5G05030/--	C02:2404060..2408221	--	Protein of Unknown Function (DUF239)
BnaC02G0037400ZS	-	AT5G05030/--	C02:2408837..2411932	--	Protein of Unknown Function (DUF239)
BnaC02G0037500ZS	BnaC02g00660D	AT5G09860/THO1	C02:2417246..2421399	THO complex subunit 1 OS=Arabidopsis thaliana GN=THO1 PE=1 SV=1	Encodes a component of the putative Arabidopsis THO/TREX complex: THO1 or HPR1 (At5g09860), THO2 (At1g24706), THO3 or TEX1 (At5g56130), THO5 (At5g42920, At1g45233), THO6 (At2g19430), and THO7 (At5g16790, At3g02950). THO/TREX complexes in animals have been implicated in the transport of mRNA precursors. Mutants of THO3/TEX1, THO1, THO6 accumulate reduced amount of small interfering (si)RNA, sugges…
BnaC02G0037600ZS	BnaC02g00650D	AT5G09880/--	C02:2421813..2425331	RNA-binding protein 39 OS=Pongo abelii GN=RBM39 PE=2 SV=1	Splicing factor, CC1-like
BnaC02G0037700ZS	-	AT5G64760/RPN5B	C02:2425790..2428459	26S proteasome non-ATPase regulatory subunit 12 homolog A OS=Arabidopsis thaliana GN=RPN5A PE=1 SV=1	Encodes one of two isoforms for the 26S proteasome regulatory protein (RN) subunit RPN5. For many functions it acts redundantly with the paralogous genes RPN5a
BnaC02G0037800ZS	BnaC02g00620D	--/-	C02:2430321..2430815	--	--
BnaC02G0037900ZS	-	AT5G09920/NRPB4	C02:2431354..2432473	DNA-directed RNA polymerase II subunit 4 OS=Arabidopsis thaliana GN=NRPB4 PE=1 SV=1	Non-catalytic subunit specific to DNA-dependent RNA polymerase II; the ortholog of budding yeast RPB4)
BnaC02G0038000ZS	BnaC02g00610D	AT5G09940/--	C02:2433514..2434128	--	Protein of unknown function (DUF1635)
BnaC02G0038100ZS	BnaC02g00590D	AT5G09976/--	C02:2439496..2440097	Elicitor peptide 1 OS=Arabidopsis thaliana GN=PEP1 PE=1 SV=1	--
BnaC02G0038200ZS	BnaC02g00580D	AT5G09978/PEP7	C02:2446750..2447948	Elicitor peptide 7 OS=Arabidopsis thaliana GN=PEP7 PE=3 SV=1	elicitor peptide 7 precursor
[truncated: 84 more rows]

## Sheet: Table S10
Table S10 The candidate genes information in the major cqDTF-C06 QTL region
[truncated: 66 more rows]

[truncated: 1 more sheets: Table S11]
